# Supplementary material for: Sympatric ecological divergence with coevolution of niche preference
Source: Philos Trans R Soc Lond B Biol Sci. 2020 Jul 13;375(1806):20190749. doi: 10.1098/rstb.2019.0749 (PMC7423286; doi:10.1098/rstb.2019.0749)
Supplement: Appendix_model [file rstb20190749supp2.nb]

(* Content-type: application/vnd.wolfram.mathematica *)

(*** Wolfram Notebook File ***)
(* http://www.wolfram.com/nb *)

(* CreatedBy='Mathematica 11.3' *)

(*CacheID: 234*)
(* Internal cache information:
NotebookFileLineBreakTest
NotebookFileLineBreakTest
NotebookDataPosition[       158,          7]
NotebookDataLength[   1440375,      29948]
NotebookOptionsPosition[   1411503,      29511]
NotebookOutlinePosition[   1411844,      29526]
CellTagsIndexPosition[   1411801,      29523]
WindowFrame->Normal*)

(* Beginning of Notebook Content *)
Notebook[{

Cell[CellGroupData[{
Cell[TextData[StyleBox["2 ecological loci", "Section"]], "Subtitle",
 CellChangeTimes->{{3.478860141671604*^9, 3.4788601507677107`*^9}, {
   3.478860666704265*^9, 3.478860667862955*^9}, {3.4788613518705378`*^9, 
   3.478861357277216*^9}, {3.4788620659789753`*^9, 3.4788620713990793`*^9}, {
   3.47892814229321*^9, 3.478928142946892*^9}, {3.4790244912338047`*^9, 
   3.47902450406437*^9}, {3.489603044052*^9, 3.489603045474*^9}, 
   3.7840275058141203`*^9, {3.7933044868682957`*^9, 3.793304510270569*^9}, {
   3.797072043941868*^9, 
   3.797072092969872*^9}},ExpressionUUID->"2c14242c-d991-41ff-8d54-\
3aa1e9e22d2b"],

Cell[CellGroupData[{

Cell["Definitions", "Subsection",
 CellChangeTimes->{{3.797161625238229*^9, 
  3.7971616336552277`*^9}},ExpressionUUID->"224eb1b3-0d55-44a8-951c-\
a8d1d68b1ec9"],

Cell[CellGroupData[{

Cell["Fitness definitions:", "Item",
 CellChangeTimes->{{3.783338149037401*^9, 3.783338255877893*^9}, {
  3.79715821662179*^9, 
  3.797158217491336*^9}},ExpressionUUID->"015605b6-f68a-4bdf-a2c0-\
abbf1634fc81"],

Cell["\<\
s1 = s2 = s; selection coefficient against maladapted genotype in niche I or \
II \
\>", "Item",
 CellChangeTimes->{{3.783338149037401*^9, 3.783338258967018*^9}, {
   3.7933040198232107`*^9, 3.7933040389889097`*^9}, {3.7933045489872227`*^9, 
   3.7933045522668552`*^9}, {3.797158223128559*^9, 3.7971582258404827`*^9}, 
   3.798407540149663*^9},ExpressionUUID->"e21cc852-7be6-486e-9500-\
5b5ac3673b20"],

Cell["e; epistasis", "Item",
 CellChangeTimes->{{3.783338149037401*^9, 3.7833382827556543`*^9}, {
  3.783427106752674*^9, 3.78342717049617*^9}, {3.783427433552978*^9, 
  3.783427457658038*^9}, {3.783833672742083*^9, 3.783833672908023*^9}, {
  3.793304513597513*^9, 3.793304560176252*^9}, {3.797158236458335*^9, 
  3.7971582372819767`*^9}},ExpressionUUID->"9095167c-8c82-4528-a830-\
51ae7b10bc7f"]
}, Open  ]],

Cell[BoxData[
 RowBox[{
  RowBox[{"(*", 
   RowBox[{"fitness", " ", "definitions"}], "*)"}], "\[IndentingNewLine]", 
  RowBox[{
   RowBox[{
    RowBox[{
     RowBox[{"w1", "[", 
      RowBox[{"s1_", ",", "s2_", ",", "e_"}], "]"}], "[", 
     RowBox[{"{", 
      RowBox[{"x1_", ",", "x2_"}], "}"}], "]"}], ":=", "\[IndentingNewLine]", 
    
    RowBox[{"(", 
     RowBox[{
      RowBox[{
       RowBox[{"(", 
        RowBox[{"1", "-", "x1"}], ")"}], 
       RowBox[{"(", 
        RowBox[{"1", "-", "x2"}], ")"}], 
       RowBox[{"(", "1", ")"}]}], "+", "\[IndentingNewLine]", 
      RowBox[{
       RowBox[{"(", 
        RowBox[{"1", "-", "x1"}], ")"}], 
       RowBox[{"(", "x2", ")"}], 
       RowBox[{"(", 
        RowBox[{"1", "-", "s1"}], ")"}]}], "+", "\[IndentingNewLine]", 
      RowBox[{
       RowBox[{"(", "x1", ")"}], 
       RowBox[{"(", 
        RowBox[{"1", "-", "x2"}], ")"}], 
       RowBox[{"(", 
        RowBox[{"1", "-", "s1"}], ")"}]}], "+", "\[IndentingNewLine]", 
      RowBox[{
       RowBox[{"(", "x1", ")"}], 
       RowBox[{"(", "x2", ")"}], 
       RowBox[{"(", 
        RowBox[{"1", "-", 
         RowBox[{"2", "s1"}], "-", "e"}], ")"}]}]}], ")"}]}], 
   "\[IndentingNewLine]", 
   RowBox[{
    RowBox[{
     RowBox[{
      RowBox[{"w2", "[", 
       RowBox[{"s1_", ",", "s2_", ",", "e_"}], "]"}], "[", 
      RowBox[{"{", 
       RowBox[{"x1_", ",", "x2_"}], "}"}], "]"}], ":=", "\[IndentingNewLine]", 
     RowBox[{"(", 
      RowBox[{
       RowBox[{
        RowBox[{"(", 
         RowBox[{"1", "-", "x1"}], ")"}], 
        RowBox[{"(", 
         RowBox[{"1", "-", "x2"}], ")"}], 
        RowBox[{"(", 
         RowBox[{"1", "-", 
          RowBox[{"2", "s2"}], "-", "e"}], ")"}]}], "+", 
       "\[IndentingNewLine]", 
       RowBox[{
        RowBox[{"(", 
         RowBox[{"1", "-", "x1"}], ")"}], 
        RowBox[{"(", "x2", ")"}], 
        RowBox[{"(", 
         RowBox[{"1", "-", "s2"}], ")"}]}], "+", "\[IndentingNewLine]", 
       RowBox[{
        RowBox[{"(", "x1", ")"}], 
        RowBox[{"(", 
         RowBox[{"1", "-", "x2"}], ")"}], 
        RowBox[{"(", 
         RowBox[{"1", "-", "s2"}], ")"}]}], "+", "\[IndentingNewLine]", 
       RowBox[{
        RowBox[{"(", "x1", ")"}], 
        RowBox[{"(", "x2", ")"}], 
        RowBox[{"(", "1", ")"}]}]}], ")"}]}], ";"}]}]}]], "Input",
 CellChangeTimes->{{3.478860677373967*^9, 3.4788606880247107`*^9}, 
   3.4788607198018007`*^9, {3.478860752741181*^9, 3.47886094312635*^9}, {
   3.478862854483809*^9, 3.478862866516068*^9}, {3.478863097593217*^9, 
   3.478863114183186*^9}, {3.4788632383648577`*^9, 3.478863248301126*^9}, {
   3.478863687155864*^9, 3.478863735947731*^9}, {3.4788704249176683`*^9, 
   3.478870427821356*^9}, {3.4788704992646313`*^9, 3.4788705391779757`*^9}, {
   3.4789258176433773`*^9, 3.478925822163268*^9}, {3.478926770782263*^9, 
   3.4789267716044893`*^9}, {3.4789268432791986`*^9, 3.478926861007687*^9}, {
   3.478935657786531*^9, 3.478935686466474*^9}, {3.4790245158958693`*^9, 
   3.479024527092319*^9}, {3.4790245928877573`*^9, 3.4790246372253304`*^9}, {
   3.479025150426546*^9, 3.479025152865643*^9}, {3.497782145563013*^9, 
   3.4977822388330135`*^9}, {3.497782270713013*^9, 3.4977823751230135`*^9}, {
   3.497782456864013*^9, 3.497782459268013*^9}, {3.497786486358013*^9, 
   3.497786493739013*^9}, {3.498552454356*^9, 3.4985525212939997`*^9}, {
   3.498552582543*^9, 3.498552594196*^9}, {3.4985527791070004`*^9, 
   3.498552846776*^9}, {3.498552936189*^9, 3.498553021035*^9}, {
   3.498553275734*^9, 3.4985532796619997`*^9}, 3.4985537882*^9, {
   3.498554427909*^9, 3.498554450921*^9}, {3.498554919565*^9, 
   3.4985549529890003`*^9}, {3.498555349358*^9, 3.49855537852*^9}, {
   3.498560989829*^9, 3.498560994501*^9}, {3.4985612202939997`*^9, 
   3.498561274513*^9}, {3.498561322335*^9, 3.498561328332*^9}, {
   3.498561372172*^9, 3.498561372999*^9}, {3.498561655957*^9, 
   3.498561696817*^9}, {3.498562414021*^9, 3.498562421631*^9}, {
   3.4985624621429996`*^9, 3.4985624695889997`*^9}, {3.4985633374969997`*^9, 
   3.498563355698*^9}, {3.498563445951*^9, 3.498563453943*^9}, {
   3.498563510278*^9, 3.4985635439049997`*^9}, {3.498799173036763*^9, 
   3.498799191852645*^9}, {3.4987994575492115`*^9, 3.498799466224079*^9}, {
   3.49879953973543*^9, 3.4987995487363296`*^9}, {3.4988024807910285`*^9, 
   3.4988025040260286`*^9}, {3.4988147864217844`*^9, 3.498814802165785*^9}, {
   3.498815999981785*^9, 3.4988160188717847`*^9}, {3.5097972050438004`*^9, 
   3.5097972151278*^9}, {3.5097979300338*^9, 3.5097979302358*^9}, {
   3.5126596360030003`*^9, 3.5126596452658*^9}, {3.5126608725782003`*^9, 
   3.5126608841706*^9}, {3.519118236700384*^9, 3.519118243589116*^9}, {
   3.5191187743702602`*^9, 3.519118793199954*^9}, {3.5191219180217257`*^9, 
   3.51912192663105*^9}, {3.5193726235053864`*^9, 3.519372637482527*^9}, {
   3.783316503817957*^9, 3.78331651699387*^9}, {3.797158251607148*^9, 
   3.797158252557461*^9}},ExpressionUUID->"a4c25918-2e4c-44ea-9101-\
55033348beb5"],

Cell[BoxData[
 RowBox[{
  RowBox[{"(*", 
   RowBox[{
   "genotype", " ", "frequencies", " ", "in", " ", "the", " ", "next", " ", 
    "generation"}], "*)"}], "\[IndentingNewLine]", 
  RowBox[{
   RowBox[{
    RowBox[{"MakePop", "[", 
     RowBox[{"{", 
      RowBox[{"p1_", ",", "p2_", ",", "d_", ",", "r_"}], "}"}], "]"}], ":=", 
    RowBox[{"{", 
     RowBox[{
      RowBox[{
       RowBox[{"p1", " ", "p2"}], "+", 
       RowBox[{
        RowBox[{"(", 
         RowBox[{"1", "-", "r"}], ")"}], " ", "d"}]}], ",", 
      RowBox[{
       RowBox[{"p1", 
        RowBox[{"(", 
         RowBox[{"1", "-", "p2"}], ")"}]}], "-", 
       RowBox[{
        RowBox[{"(", 
         RowBox[{"1", "-", "r"}], ")"}], " ", "d"}]}], ",", 
      RowBox[{
       RowBox[{
        RowBox[{"(", 
         RowBox[{"1", "-", "p1"}], ")"}], "p2"}], "-", 
       RowBox[{
        RowBox[{"(", 
         RowBox[{"1", "-", "r"}], ")"}], " ", "d"}]}], ",", 
      RowBox[{
       RowBox[{
        RowBox[{"(", 
         RowBox[{"1", "-", "p1"}], ")"}], 
        RowBox[{"(", 
         RowBox[{"1", "-", "p2"}], ")"}]}], "+", 
       RowBox[{
        RowBox[{"(", 
         RowBox[{"1", "-", "r"}], ")"}], "d"}]}]}], "}"}]}], ";"}]}]], "Input",\

 CellChangeTimes->CompressedData["
1:eJxTTMoPSmViYGAQAWIQrfWN41Da65eOT/9OPQyiHzw2ZksH0rt0orlA9Nq7
JqogekpXtBqITtjh2LENxPecAKbnvWA5BKJ9DsWBaRG/tPsgekX9UTCdOffE
NxCtpqH0HURzb6v/A6KNihX/guhVH+tM+bRfObptc7cF0eqGOvxaQHre+3wh
EL1ASj0KRJ9emBkPold9vZGtb/HK0fHEbzAdK9HZCaIV/Bkng+gZURNWgGiX
3pWrQfS086x/DYC0T37APxD9ZnLaxaWGbxxdVAUvgWjv+bo6y4C0QsNDPRB9
9fsGWxC9LUzaDkSvOvJIr9HrjeM5w9dgum19nfljnzeOv9dHW4BoADibpc4=

  "],ExpressionUUID->"7e560629-b66e-4ce7-8136-52188e3e7d8f"],

Cell[BoxData[
 RowBox[{
  RowBox[{"(*", 
   RowBox[{
    RowBox[{"allele", " ", "frequencies"}], ",", " ", "disequilibria"}], 
   "*)"}], "\[IndentingNewLine]", 
  RowBox[{"(*", 
   RowBox[{
    RowBox[{"p1p2D", "[", "pop_", "]"}], ":=", 
    RowBox[{"{", 
     RowBox[{
      RowBox[{
       RowBox[{"pop", "\[LeftDoubleBracket]", "1", "\[RightDoubleBracket]"}], 
       "+", 
       RowBox[{
       "pop", "\[LeftDoubleBracket]", "2", "\[RightDoubleBracket]"}]}], ",", 
      RowBox[{
       RowBox[{"pop", "\[LeftDoubleBracket]", "1", "\[RightDoubleBracket]"}], 
       "+", 
       RowBox[{
       "pop", "\[LeftDoubleBracket]", "3", "\[RightDoubleBracket]"}]}], ",", 
      RowBox[{
       RowBox[{
        RowBox[{"pop", "\[LeftDoubleBracket]", "1", "\[RightDoubleBracket]"}], 
        RowBox[{
        "pop", "\[LeftDoubleBracket]", "4", "\[RightDoubleBracket]"}]}], "-", 
       
       RowBox[{
        RowBox[{"pop", "\[LeftDoubleBracket]", "2", "\[RightDoubleBracket]"}], 
        RowBox[{
        "pop", "\[LeftDoubleBracket]", "3", "\[RightDoubleBracket]"}]}]}]}], 
     "}"}]}], "*)"}], "\[IndentingNewLine]", 
  RowBox[{
   RowBox[{"p1p2D", "[", 
    RowBox[{"pop_", ",", "r_"}], "]"}], ":=", 
   RowBox[{"{", 
    RowBox[{
     RowBox[{
      RowBox[{"pop", "\[LeftDoubleBracket]", "1", "\[RightDoubleBracket]"}], 
      "+", 
      RowBox[{"pop", "\[LeftDoubleBracket]", "2", "\[RightDoubleBracket]"}]}],
      ",", 
     RowBox[{
      RowBox[{"pop", "\[LeftDoubleBracket]", "1", "\[RightDoubleBracket]"}], 
      "+", 
      RowBox[{"pop", "\[LeftDoubleBracket]", "3", "\[RightDoubleBracket]"}]}],
      ",", 
     RowBox[{
      RowBox[{
       RowBox[{"pop", "\[LeftDoubleBracket]", "1", "\[RightDoubleBracket]"}], 
       
       RowBox[{
       "pop", "\[LeftDoubleBracket]", "4", "\[RightDoubleBracket]"}]}], "-", 
      RowBox[{
       RowBox[{"pop", "\[LeftDoubleBracket]", "2", "\[RightDoubleBracket]"}], 
       
       RowBox[{
       "pop", "\[LeftDoubleBracket]", "3", "\[RightDoubleBracket]"}]}]}], ",",
      "r"}], "}"}]}]}]], "Input",
 CellChangeTimes->{{3.478875619952158*^9, 3.478875625716632*^9}, {
   3.4788759188991327`*^9, 3.478875943295355*^9}, {3.478876003326168*^9, 
   3.478876025223502*^9}, {3.478876068187016*^9, 3.478876128556665*^9}, {
   3.478876167646895*^9, 3.4788762040959387`*^9}, {3.478876651478353*^9, 
   3.478876659741089*^9}, {3.4788767597379103`*^9, 3.478876762678893*^9}, {
   3.478928225057455*^9, 3.478928229801114*^9}, {3.479024712788884*^9, 
   3.479024737117515*^9}, 3.512234393396*^9, {3.512234485842*^9, 
   3.512234524166*^9}, {3.512292123926*^9, 3.5122921489779997`*^9}, 
   3.5127300819034*^9, {3.5127614920092*^9, 3.5127614948311996`*^9}, {
   3.5127615622992*^9, 3.5127615886782*^9}, 3.5127616444202003`*^9, 
   3.5127618709962*^9, 3.5127619303972*^9, {3.784126636425309*^9, 
   3.784126642321849*^9}, {3.797158301999509*^9, 3.797158302302609*^9}, {
   3.797251694907544*^9, 
   3.797251699819126*^9}},ExpressionUUID->"b9e0fa9d-fdca-4c39-9119-\
66978a9ccd1c"],

Cell[BoxData[
 RowBox[{
  RowBox[{"(*", "iteration", "*)"}], "\[IndentingNewLine]", 
  RowBox[{
   RowBox[{
    RowBox[{"IteratePop", "[", 
     RowBox[{
     "s1_", ",", "s2_", ",", "e_", ",", "c_", ",", "pop_", ",", "t_", ",", 
      "r_"}], "]"}], ":=", "\[IndentingNewLine]", 
    RowBox[{"NestList", "[", "\[IndentingNewLine]", " ", 
     RowBox[{
      RowBox[{
       RowBox[{
        RowBox[{"c", " ", 
         RowBox[{"MakePop", "[", "\[IndentingNewLine]", 
          RowBox[{"(", 
           RowBox[{"p1p2D", "[", 
            RowBox[{
             RowBox[{"#", " ", 
              RowBox[{
               RowBox[{"{", "\[IndentingNewLine]", 
                RowBox[{
                 RowBox[{
                  RowBox[{"w1", "[", 
                   RowBox[{"s1", ",", "s2", ",", "e"}], "]"}], "[", 
                  RowBox[{"{", 
                   RowBox[{"1", ",", "1"}], "}"}], "]"}], ",", 
                 "\[IndentingNewLine]", 
                 RowBox[{
                  RowBox[{"w1", "[", 
                   RowBox[{"s1", ",", "s2", ",", "e"}], "]"}], "[", 
                  RowBox[{"{", 
                   RowBox[{"1", ",", "0"}], "}"}], "]"}], ",", 
                 "\[IndentingNewLine]", 
                 RowBox[{
                  RowBox[{"w1", "[", 
                   RowBox[{"s1", ",", "s2", ",", "e"}], "]"}], "[", 
                  RowBox[{"{", 
                   RowBox[{"0", ",", "1"}], "}"}], "]"}], ",", 
                 "\[IndentingNewLine]", 
                 RowBox[{
                  RowBox[{"w1", "[", 
                   RowBox[{"s1", ",", "s2", ",", "e"}], "]"}], "[", 
                  RowBox[{"{", 
                   RowBox[{"0", ",", "0"}], "}"}], "]"}]}], "}"}], "/", 
               "\[IndentingNewLine]", 
               RowBox[{"Plus", "@@", 
                RowBox[{"(", 
                 RowBox[{"#", 
                  RowBox[{"{", "\[IndentingNewLine]", 
                   RowBox[{
                    RowBox[{
                    RowBox[{"w1", "[", 
                    RowBox[{"s1", ",", "s2", ",", "e"}], "]"}], "[", 
                    RowBox[{"{", 
                    RowBox[{"1", ",", "1"}], "}"}], "]"}], ",", 
                    "\[IndentingNewLine]", 
                    RowBox[{
                    RowBox[{"w1", "[", 
                    RowBox[{"s1", ",", "s2", ",", "e"}], "]"}], "[", 
                    RowBox[{"{", 
                    RowBox[{"1", ",", "0"}], "}"}], "]"}], ",", 
                    "\[IndentingNewLine]", 
                    RowBox[{
                    RowBox[{"w1", "[", 
                    RowBox[{"s1", ",", "s2", ",", "e"}], "]"}], "[", 
                    RowBox[{"{", 
                    RowBox[{"0", ",", "1"}], "}"}], "]"}], ",", 
                    "\[IndentingNewLine]", 
                    RowBox[{
                    RowBox[{"w1", "[", 
                    RowBox[{"s1", ",", "s2", ",", "e"}], "]"}], "[", 
                    RowBox[{"{", 
                    RowBox[{"0", ",", "0"}], "}"}], "]"}]}], "}"}]}], 
                 ")"}]}]}]}], ",", "r"}], "]"}], ")"}], "]"}]}], "+", 
        "\[IndentingNewLine]", 
        RowBox[{
         RowBox[{"(", 
          RowBox[{"1", "-", "c"}], ")"}], " ", 
         RowBox[{"MakePop", "[", 
          RowBox[{"(", 
           RowBox[{"p1p2D", " ", "[", 
            RowBox[{
             RowBox[{"#", 
              RowBox[{
               RowBox[{"{", "\[IndentingNewLine]", 
                RowBox[{
                 RowBox[{
                  RowBox[{"w2", "[", 
                   RowBox[{"s1", ",", "s2", ",", "e"}], "]"}], "[", 
                  RowBox[{"{", 
                   RowBox[{"1", ",", "1"}], "}"}], "]"}], ",", 
                 "\[IndentingNewLine]", 
                 RowBox[{
                  RowBox[{"w2", "[", 
                   RowBox[{"s1", ",", "s2", ",", "e"}], "]"}], "[", 
                  RowBox[{"{", 
                   RowBox[{"1", ",", "0"}], "}"}], "]"}], ",", 
                 "\[IndentingNewLine]", 
                 RowBox[{
                  RowBox[{"w2", "[", 
                   RowBox[{"s1", ",", "s2", ",", "e"}], "]"}], "[", 
                  RowBox[{"{", 
                   RowBox[{"0", ",", "1"}], "}"}], "]"}], ",", 
                 "\[IndentingNewLine]", 
                 RowBox[{
                  RowBox[{"w2", "[", 
                   RowBox[{"s1", ",", "s2", ",", "e"}], "]"}], "[", 
                  RowBox[{"{", 
                   RowBox[{"0", ",", "0"}], "}"}], "]"}]}], "}"}], "/", 
               "\[IndentingNewLine]", 
               RowBox[{"Plus", "@@", 
                RowBox[{"(", 
                 RowBox[{"#", 
                  RowBox[{"{", "\[IndentingNewLine]", 
                   RowBox[{
                    RowBox[{
                    RowBox[{"w2", "[", 
                    RowBox[{"s1", ",", "s2", ",", "e"}], "]"}], "[", 
                    RowBox[{"{", 
                    RowBox[{"1", ",", "1"}], "}"}], "]"}], ",", 
                    "\[IndentingNewLine]", 
                    RowBox[{
                    RowBox[{"w2", "[", 
                    RowBox[{"s1", ",", "s2", ",", "e"}], "]"}], "[", 
                    RowBox[{"{", 
                    RowBox[{"1", ",", "0"}], "}"}], "]"}], ",", 
                    "\[IndentingNewLine]", 
                    RowBox[{
                    RowBox[{"w2", "[", 
                    RowBox[{"s1", ",", "s2", ",", "e"}], "]"}], "[", 
                    RowBox[{"{", 
                    RowBox[{"0", ",", "1"}], "}"}], "]"}], ",", 
                    "\[IndentingNewLine]", 
                    RowBox[{
                    RowBox[{"w2", "[", 
                    RowBox[{"s1", ",", "s2", ",", "e"}], "]"}], "[", 
                    RowBox[{"{", 
                    RowBox[{"0", ",", "0"}], "}"}], "]"}]}], "}"}]}], 
                 ")"}]}]}]}], ",", "r"}], "]"}], ")"}], "]"}]}]}], "&"}], ",",
       "pop", ",", "t"}], "]"}]}], "\[IndentingNewLine]"}]}]], "Input",
 CellChangeTimes->{{3.478862515690227*^9, 3.4788625208185587`*^9}, {
   3.478862559764505*^9, 3.478862668210166*^9}, 3.4788627024037123`*^9, {
   3.478863208305698*^9, 3.478863211369602*^9}, {3.478863279004961*^9, 
   3.4788632900197153`*^9}, {3.4788633613293257`*^9, 3.478863396410987*^9}, 
   3.478875146291292*^9, {3.4788751919549227`*^9, 3.478875282535026*^9}, {
   3.478875348435533*^9, 3.478875389164248*^9}, {3.478875433742412*^9, 
   3.478875475512742*^9}, {3.478876543472341*^9, 3.478876575009501*^9}, {
   3.478876608399987*^9, 3.478876615652684*^9}, {3.478876734082551*^9, 
   3.4788767398729143`*^9}, {3.4788768692009153`*^9, 3.478876945835022*^9}, 
   3.4788773205170937`*^9, {3.4788773975189466`*^9, 3.478877410385148*^9}, {
   3.478877452459437*^9, 3.478877499907732*^9}, {3.478877583466323*^9, 
   3.478877588151437*^9}, {3.4788776456190233`*^9, 3.478877767776066*^9}, {
   3.478877835397819*^9, 3.478877868094884*^9}, {3.478925072536818*^9, 
   3.478925172616274*^9}, {3.478925207267124*^9, 3.478925217407907*^9}, {
   3.478925304883561*^9, 3.4789253525197477`*^9}, {3.478925440210284*^9, 
   3.478925487730501*^9}, {3.478925526895246*^9, 3.478925537997175*^9}, {
   3.4789257741744328`*^9, 3.478925792299695*^9}, 3.47892609148743*^9, {
   3.478926403346092*^9, 3.478926426961082*^9}, 3.4789265587435226`*^9, {
   3.478926745125876*^9, 3.47892675303047*^9}, {3.478927016817319*^9, 
   3.4789270509857187`*^9}, {3.478929264850857*^9, 3.4789292955329247`*^9}, {
   3.4789293276519823`*^9, 3.478929328962072*^9}, 3.478929377224132*^9, {
   3.4789295057996063`*^9, 3.4789295060409107`*^9}, {3.478929829263215*^9, 
   3.4789298395902367`*^9}, {3.478929989775159*^9, 3.478929990829768*^9}, {
   3.478931102316679*^9, 3.478931119281171*^9}, {3.478931180662057*^9, 
   3.478931263712715*^9}, {3.4789313657693863`*^9, 3.478931485361747*^9}, {
   3.478931552779005*^9, 3.4789316253171377`*^9}, 3.478931659217122*^9, 
   3.478931722583765*^9, {3.478932046983758*^9, 3.4789320565434*^9}, 
   3.47893209202579*^9, {3.478935709612047*^9, 3.4789357341809483`*^9}, {
   3.4789364049480343`*^9, 3.478936502450596*^9}, {3.478936573020458*^9, 
   3.4789365858470097`*^9}, {3.478937058131661*^9, 3.478937163860021*^9}, {
   3.4789372089322433`*^9, 3.478937235437685*^9}, {3.478937759276697*^9, 
   3.4789377846276093`*^9}, 3.4789390536711493`*^9, {3.479024660223186*^9, 
   3.479024667767434*^9}, {3.479024745554976*^9, 3.479024778941895*^9}, {
   3.479024814536525*^9, 3.479024892610565*^9}, {3.479024989220393*^9, 
   3.4790250015002832`*^9}, {3.479025191445615*^9, 3.479025219775671*^9}, {
   3.47902568375393*^9, 3.4790257023866787`*^9}, {3.479026147007313*^9, 
   3.479026210744923*^9}, {3.479026305278741*^9, 3.479026305581006*^9}, {
   3.479026414815361*^9, 3.479026424517105*^9}, {3.4977823829150133`*^9, 
   3.4977824302910132`*^9}, {3.497782467473013*^9, 3.497782515303013*^9}, {
   3.4978654866572*^9, 3.4978654996762*^9}, {3.4978655306582003`*^9, 
   3.4978655551562*^9}, {3.4978656118352003`*^9, 3.4978656227462*^9}, {
   3.498553048677*^9, 3.4985530908970003`*^9}, {3.498553122932*^9, 
   3.498553124373*^9}, {3.4985532858129997`*^9, 3.49855329227*^9}, {
   3.498553388196*^9, 3.498553396238*^9}, {3.4985536140880003`*^9, 
   3.4985537077320004`*^9}, {3.498553900961*^9, 3.498553927475*^9}, {
   3.498554570692*^9, 3.498554579935*^9}, {3.498554787727*^9, 
   3.498554827149*^9}, {3.498555576513*^9, 3.498555579804*^9}, {
   3.498555615059*^9, 3.4985557222390003`*^9}, {3.4985557834820004`*^9, 
   3.4985558041940002`*^9}, {3.498555874658*^9, 3.498555879606*^9}, {
   3.498555976633*^9, 3.498555992248*^9}, {3.498557526508*^9, 
   3.498557562148*^9}, {3.498561586293*^9, 3.498561623377*^9}, {
   3.498561794002*^9, 3.498561814176*^9}, {3.4985619555480003`*^9, 
   3.498561995098*^9}, {3.498562524446*^9, 3.498562548946*^9}, {
   3.4985626065369997`*^9, 3.498562627296*^9}, {3.498562721429*^9, 
   3.498562724086*^9}, {3.498563063047*^9, 3.498563101316*^9}, {
   3.4985632206070004`*^9, 3.4985632224630003`*^9}, {3.498563286724*^9, 
   3.498563291072*^9}, {3.4987994776822248`*^9, 3.4987995141528716`*^9}, 
   3.5097972368747997`*^9, {3.509864679747012*^9, 3.509864701938612*^9}, {
   3.509865101074812*^9, 3.509865120871212*^9}, {3.512222214802*^9, 
   3.512222223903*^9}, {3.5122320682469997`*^9, 3.5122320711219997`*^9}, {
   3.512234398759*^9, 3.512234408237*^9}, {3.5122346221549997`*^9, 
   3.512234633467*^9}, {3.512234667929*^9, 3.512234671159*^9}, {
   3.5122771591800003`*^9, 3.5122771593199997`*^9}, {3.5122909594519997`*^9, 
   3.512290961359*^9}, {3.5126590305931997`*^9, 3.5126590987162*^9}, {
   3.512660629109*^9, 3.512660632258*^9}, {3.5126623638677998`*^9, 
   3.5126623714582*^9}, {3.5126630271940002`*^9, 3.5126630465736*^9}, {
   3.5126631159014*^9, 3.5126631174544*^9}, {3.5126778976823997`*^9, 
   3.5126779073518*^9}, {3.5126804722446003`*^9, 3.5126804742066*^9}, {
   3.5127197266452*^9, 3.5127197340892*^9}, {3.5127280907827997`*^9, 
   3.5127280987448*^9}, {3.5127281301398*^9, 3.5127281375048*^9}, {
   3.5133270746540003`*^9, 3.513327088699*^9}, {3.5133274013640003`*^9, 
   3.513327444902*^9}, {3.513327567223*^9, 3.513327567915*^9}, {
   3.5133290519964*^9, 3.5133290571794*^9}, {3.513488275944709*^9, 
   3.513488280211709*^9}, {3.519117969688624*^9, 3.519118005621214*^9}, {
   3.519118711663748*^9, 3.519118714864685*^9}, {3.519121470410082*^9, 
   3.5191215929071712`*^9}, {3.519121631123101*^9, 3.519121639367331*^9}, {
   3.519373810870232*^9, 3.519373867118721*^9}, {3.784126104813141*^9, 
   3.784126106353178*^9}, {3.784126235933893*^9, 3.784126273475896*^9}, {
   3.784126346294715*^9, 3.784126365668025*^9}, {3.784126423487174*^9, 
   3.784126524191916*^9}, {3.7971582767865057`*^9, 3.797158304665011*^9}, 
   3.798407771341959*^9},ExpressionUUID->"8727d91a-aeb0-440d-9bc9-\
405b34fec266"],

Cell[CellGroupData[{

Cell[BoxData[
 RowBox[{
  RowBox[{"(*", 
   RowBox[{
   "Fitnesses", " ", "of", " ", "individual", " ", "genotypes", " ", "in", 
    " ", "niche", " ", "1", " ", "and", " ", "2"}], "*)"}], 
  "\[IndentingNewLine]", 
  RowBox[{
   RowBox[{
    RowBox[{"s1", "=."}], ";", 
    RowBox[{"s2", "=."}], ";", 
    RowBox[{"e", "=."}], ";", 
    RowBox[{"c", "=."}], ";", 
    RowBox[{"r", "=."}], ";"}], "\[IndentingNewLine]", "\"\<Niche 1\>\"", 
   "\[IndentingNewLine]", 
   RowBox[{
    RowBox[{"Table", "[", 
     RowBox[{
      RowBox[{"Table", "[", 
       RowBox[{
        RowBox[{"{", 
         RowBox[{
          RowBox[{"{", 
           RowBox[{"i", ",", "j"}], "}"}], ",", 
          RowBox[{
           RowBox[{"w1", "[", 
            RowBox[{"s1", ",", "s2", ",", "e"}], "]"}], "[", 
           RowBox[{"{", 
            RowBox[{"i", ",", "j"}], "}"}], "]"}]}], "}"}], ",", 
        RowBox[{"{", 
         RowBox[{"j", ",", "0", ",", "1"}], "}"}]}], "]"}], ",", 
      RowBox[{"{", 
       RowBox[{"i", ",", "0", ",", "1"}], "}"}]}], "]"}], "//", 
    "MatrixForm"}], "\[IndentingNewLine]", "\"\<Niche 2\>\"", 
   "\[IndentingNewLine]", 
   RowBox[{
    RowBox[{"Table", "[", 
     RowBox[{
      RowBox[{"Table", "[", 
       RowBox[{
        RowBox[{"{", 
         RowBox[{
          RowBox[{"{", 
           RowBox[{"i", ",", "j"}], "}"}], ",", 
          RowBox[{
           RowBox[{"w2", "[", 
            RowBox[{"s1", ",", "s2", ",", "e"}], "]"}], "[", 
           RowBox[{"{", 
            RowBox[{"i", ",", "j"}], "}"}], "]"}]}], "}"}], ",", 
        RowBox[{"{", 
         RowBox[{"j", ",", "0", ",", "1"}], "}"}]}], "]"}], ",", 
      RowBox[{"{", 
       RowBox[{"i", ",", "0", ",", "1"}], "}"}]}], "]"}], "//", 
    "MatrixForm"}]}]}]], "Input",
 CellChangeTimes->{{3.478930624790641*^9, 3.4789306282668657`*^9}, {
   3.4789358173773746`*^9, 3.478935820351832*^9}, 3.478935881907525*^9, {
   3.478936595021974*^9, 3.478936596875173*^9}, {3.47893864920576*^9, 
   3.478938656661604*^9}, {3.478938747540762*^9, 3.478938748178351*^9}, {
   3.479025059828883*^9, 3.4790250797174883`*^9}, {3.479025225004778*^9, 
   3.479025232291778*^9}, {3.4977824348870134`*^9, 3.4977824458020134`*^9}, {
   3.497782526735013*^9, 3.497782549197013*^9}, {3.498553129802*^9, 
   3.4985531639709997`*^9}, 3.498553295348*^9, {3.498554012498*^9, 
   3.498554013197*^9}, {3.4987995738188376`*^9, 3.498799579236379*^9}, {
   3.5097972428448*^9, 3.5097972465067997`*^9}, {3.5126723557598*^9, 
   3.5126723869804*^9}, {3.5126783555536003`*^9, 3.5126783758738003`*^9}, {
   3.519118700434013*^9, 3.519118704553425*^9}, {3.7833165902552547`*^9, 
   3.783316590607182*^9}, {3.7971583271481524`*^9, 3.797158340991252*^9}, 
   3.7971584347511663`*^9},ExpressionUUID->"7744a73c-c8c2-42f4-97a1-\
9bc1c8aae981"],

Cell[BoxData["\<\"Niche 1\"\>"], "Output",
 CellChangeTimes->{
  3.4987995236938257`*^9, {3.4987995603834944`*^9, 3.498799580594515*^9}, 
   3.4988024477740283`*^9, 3.498802511150028*^9, 3.4988122408177843`*^9, 
   3.4988138053867846`*^9, 3.4988142424527845`*^9, 3.498815253309785*^9, 
   3.4988160680707846`*^9, 3.4988174035517845`*^9, 3.4988176815307846`*^9, 
   3.4988177254177847`*^9, 3.498890010099*^9, 3.498989956685*^9, 
   3.501510620057*^9, 3.5018633805206375`*^9, 3.5096981273185997`*^9, {
   3.5097970456598*^9, 3.5097970550327997`*^9}, 3.5097972476808*^9, 
   3.5097979396048*^9, 3.509864709442212*^9, 3.5098649083890123`*^9, 
   3.509865130465212*^9, 3.5122197664820004`*^9, 3.5122222470179996`*^9, 
   3.512278446977*^9, 3.512293751349*^9, 3.5123760230836*^9, 
   3.5123761590386*^9, 3.5125773186022*^9, 3.5126596883754*^9, 
   3.5126623597658*^9, {3.5126723874334*^9, 3.5126723899161997`*^9}, 
   3.5126732802060003`*^9, {3.5126783520632*^9, 3.5126783766308002`*^9}, 
   3.513327522005*^9, 3.5133276216218*^9, 3.518167704783889*^9, 
   3.5188628877225933`*^9, 3.519118254437928*^9, 3.519118705219388*^9, 
   3.519372641690434*^9, 3.519372753409897*^9, 3.7833165240015583`*^9, 
   3.783316590951336*^9, 3.7840477807436237`*^9, 3.784047994331399*^9, 
   3.784125988216343*^9, 3.784126529547283*^9, 3.78412659901827*^9, 
   3.78412673040158*^9, 3.784126967394562*^9, 3.784129641721388*^9, 
   3.784129681544104*^9, 3.784132129171995*^9, 3.79715888636821*^9, 
   3.7971592483899517`*^9, 3.797161295453484*^9, 3.7972465504986897`*^9, 
   3.7972495308138123`*^9, 3.797252376213627*^9, 3.797349933844034*^9, 
   3.7977626147619963`*^9},ExpressionUUID->"f05d9e57-6348-4653-9a35-\
3c5de2901ce2"],

Cell[BoxData[
 TagBox[
  RowBox[{"(", "\[NoBreak]", GridBox[{
     {
      RowBox[{"(", "\[NoBreak]", 
       TagBox[GridBox[{
          {
           RowBox[{"{", 
            RowBox[{"0", ",", "0"}], "}"}]},
          {"1"}
         },
         GridBoxAlignment->{
          "Columns" -> {{Center}}, "ColumnsIndexed" -> {}, 
           "Rows" -> {{Baseline}}, "RowsIndexed" -> {}},
         GridBoxSpacings->{"Columns" -> {
             Offset[0.27999999999999997`], {
              Offset[0.5599999999999999]}, 
             Offset[0.27999999999999997`]}, "ColumnsIndexed" -> {}, "Rows" -> {
             Offset[0.2], {
              Offset[0.4]}, 
             Offset[0.2]}, "RowsIndexed" -> {}}],
        Column], "\[NoBreak]", ")"}], 
      RowBox[{"(", "\[NoBreak]", 
       TagBox[GridBox[{
          {
           RowBox[{"{", 
            RowBox[{"0", ",", "1"}], "}"}]},
          {
           RowBox[{"1", "-", "s1"}]}
         },
         GridBoxAlignment->{
          "Columns" -> {{Center}}, "ColumnsIndexed" -> {}, 
           "Rows" -> {{Baseline}}, "RowsIndexed" -> {}},
         GridBoxSpacings->{"Columns" -> {
             Offset[0.27999999999999997`], {
              Offset[0.5599999999999999]}, 
             Offset[0.27999999999999997`]}, "ColumnsIndexed" -> {}, "Rows" -> {
             Offset[0.2], {
              Offset[0.4]}, 
             Offset[0.2]}, "RowsIndexed" -> {}}],
        Column], "\[NoBreak]", ")"}]},
     {
      RowBox[{"(", "\[NoBreak]", 
       TagBox[GridBox[{
          {
           RowBox[{"{", 
            RowBox[{"1", ",", "0"}], "}"}]},
          {
           RowBox[{"1", "-", "s1"}]}
         },
         GridBoxAlignment->{
          "Columns" -> {{Center}}, "ColumnsIndexed" -> {}, 
           "Rows" -> {{Baseline}}, "RowsIndexed" -> {}},
         GridBoxSpacings->{"Columns" -> {
             Offset[0.27999999999999997`], {
              Offset[0.5599999999999999]}, 
             Offset[0.27999999999999997`]}, "ColumnsIndexed" -> {}, "Rows" -> {
             Offset[0.2], {
              Offset[0.4]}, 
             Offset[0.2]}, "RowsIndexed" -> {}}],
        Column], "\[NoBreak]", ")"}], 
      RowBox[{"(", "\[NoBreak]", 
       TagBox[GridBox[{
          {
           RowBox[{"{", 
            RowBox[{"1", ",", "1"}], "}"}]},
          {
           RowBox[{"1", "-", "e", "-", 
            RowBox[{"2", " ", "s1"}]}]}
         },
         GridBoxAlignment->{
          "Columns" -> {{Center}}, "ColumnsIndexed" -> {}, 
           "Rows" -> {{Baseline}}, "RowsIndexed" -> {}},
         GridBoxSpacings->{"Columns" -> {
             Offset[0.27999999999999997`], {
              Offset[0.5599999999999999]}, 
             Offset[0.27999999999999997`]}, "ColumnsIndexed" -> {}, "Rows" -> {
             Offset[0.2], {
              Offset[0.4]}, 
             Offset[0.2]}, "RowsIndexed" -> {}}],
        Column], "\[NoBreak]", ")"}]}
    },
    GridBoxAlignment->{
     "Columns" -> {{Center}}, "ColumnsIndexed" -> {}, "Rows" -> {{Baseline}}, 
      "RowsIndexed" -> {}},
    GridBoxSpacings->{"Columns" -> {
        Offset[0.27999999999999997`], {
         Offset[0.7]}, 
        Offset[0.27999999999999997`]}, "ColumnsIndexed" -> {}, "Rows" -> {
        Offset[0.2], {
         Offset[0.4]}, 
        Offset[0.2]}, "RowsIndexed" -> {}}], "\[NoBreak]", ")"}],
  Function[BoxForm`e$, 
   MatrixForm[BoxForm`e$]]]], "Output",
 CellChangeTimes->{
  3.4987995236938257`*^9, {3.4987995603834944`*^9, 3.498799580594515*^9}, 
   3.4988024477740283`*^9, 3.498802511150028*^9, 3.4988122408177843`*^9, 
   3.4988138053867846`*^9, 3.4988142424527845`*^9, 3.498815253309785*^9, 
   3.4988160680707846`*^9, 3.4988174035517845`*^9, 3.4988176815307846`*^9, 
   3.4988177254177847`*^9, 3.498890010099*^9, 3.498989956685*^9, 
   3.501510620057*^9, 3.5018633805206375`*^9, 3.5096981273185997`*^9, {
   3.5097970456598*^9, 3.5097970550327997`*^9}, 3.5097972476808*^9, 
   3.5097979396048*^9, 3.509864709442212*^9, 3.5098649083890123`*^9, 
   3.509865130465212*^9, 3.5122197664820004`*^9, 3.5122222470179996`*^9, 
   3.512278446977*^9, 3.512293751349*^9, 3.5123760230836*^9, 
   3.5123761590386*^9, 3.5125773186022*^9, 3.5126596883754*^9, 
   3.5126623597658*^9, {3.5126723874334*^9, 3.5126723899161997`*^9}, 
   3.5126732802060003`*^9, {3.5126783520632*^9, 3.5126783766308002`*^9}, 
   3.513327522005*^9, 3.5133276216218*^9, 3.518167704783889*^9, 
   3.5188628877225933`*^9, 3.519118254437928*^9, 3.519118705219388*^9, 
   3.519372641690434*^9, 3.519372753409897*^9, 3.7833165240015583`*^9, 
   3.783316590951336*^9, 3.7840477807436237`*^9, 3.784047994331399*^9, 
   3.784125988216343*^9, 3.784126529547283*^9, 3.78412659901827*^9, 
   3.78412673040158*^9, 3.784126967394562*^9, 3.784129641721388*^9, 
   3.784129681544104*^9, 3.784132129171995*^9, 3.79715888636821*^9, 
   3.7971592483899517`*^9, 3.797161295453484*^9, 3.7972465504986897`*^9, 
   3.7972495308138123`*^9, 3.797252376213627*^9, 3.797349933844034*^9, 
   3.7977626147720346`*^9},ExpressionUUID->"16ee4903-3b41-4153-b9db-\
31039d17bfd5"],

Cell[BoxData["\<\"Niche 2\"\>"], "Output",
 CellChangeTimes->{
  3.4987995236938257`*^9, {3.4987995603834944`*^9, 3.498799580594515*^9}, 
   3.4988024477740283`*^9, 3.498802511150028*^9, 3.4988122408177843`*^9, 
   3.4988138053867846`*^9, 3.4988142424527845`*^9, 3.498815253309785*^9, 
   3.4988160680707846`*^9, 3.4988174035517845`*^9, 3.4988176815307846`*^9, 
   3.4988177254177847`*^9, 3.498890010099*^9, 3.498989956685*^9, 
   3.501510620057*^9, 3.5018633805206375`*^9, 3.5096981273185997`*^9, {
   3.5097970456598*^9, 3.5097970550327997`*^9}, 3.5097972476808*^9, 
   3.5097979396048*^9, 3.509864709442212*^9, 3.5098649083890123`*^9, 
   3.509865130465212*^9, 3.5122197664820004`*^9, 3.5122222470179996`*^9, 
   3.512278446977*^9, 3.512293751349*^9, 3.5123760230836*^9, 
   3.5123761590386*^9, 3.5125773186022*^9, 3.5126596883754*^9, 
   3.5126623597658*^9, {3.5126723874334*^9, 3.5126723899161997`*^9}, 
   3.5126732802060003`*^9, {3.5126783520632*^9, 3.5126783766308002`*^9}, 
   3.513327522005*^9, 3.5133276216218*^9, 3.518167704783889*^9, 
   3.5188628877225933`*^9, 3.519118254437928*^9, 3.519118705219388*^9, 
   3.519372641690434*^9, 3.519372753409897*^9, 3.7833165240015583`*^9, 
   3.783316590951336*^9, 3.7840477807436237`*^9, 3.784047994331399*^9, 
   3.784125988216343*^9, 3.784126529547283*^9, 3.78412659901827*^9, 
   3.78412673040158*^9, 3.784126967394562*^9, 3.784129641721388*^9, 
   3.784129681544104*^9, 3.784132129171995*^9, 3.79715888636821*^9, 
   3.7971592483899517`*^9, 3.797161295453484*^9, 3.7972465504986897`*^9, 
   3.7972495308138123`*^9, 3.797252376213627*^9, 3.797349933844034*^9, 
   3.797762614778404*^9},ExpressionUUID->"6c59f585-8a56-4122-b3ba-\
970adfd80d19"],

Cell[BoxData[
 TagBox[
  RowBox[{"(", "\[NoBreak]", GridBox[{
     {
      RowBox[{"(", "\[NoBreak]", 
       TagBox[GridBox[{
          {
           RowBox[{"{", 
            RowBox[{"0", ",", "0"}], "}"}]},
          {
           RowBox[{"1", "-", "e", "-", 
            RowBox[{"2", " ", "s2"}]}]}
         },
         GridBoxAlignment->{
          "Columns" -> {{Center}}, "ColumnsIndexed" -> {}, 
           "Rows" -> {{Baseline}}, "RowsIndexed" -> {}},
         GridBoxSpacings->{"Columns" -> {
             Offset[0.27999999999999997`], {
              Offset[0.5599999999999999]}, 
             Offset[0.27999999999999997`]}, "ColumnsIndexed" -> {}, "Rows" -> {
             Offset[0.2], {
              Offset[0.4]}, 
             Offset[0.2]}, "RowsIndexed" -> {}}],
        Column], "\[NoBreak]", ")"}], 
      RowBox[{"(", "\[NoBreak]", 
       TagBox[GridBox[{
          {
           RowBox[{"{", 
            RowBox[{"0", ",", "1"}], "}"}]},
          {
           RowBox[{"1", "-", "s2"}]}
         },
         GridBoxAlignment->{
          "Columns" -> {{Center}}, "ColumnsIndexed" -> {}, 
           "Rows" -> {{Baseline}}, "RowsIndexed" -> {}},
         GridBoxSpacings->{"Columns" -> {
             Offset[0.27999999999999997`], {
              Offset[0.5599999999999999]}, 
             Offset[0.27999999999999997`]}, "ColumnsIndexed" -> {}, "Rows" -> {
             Offset[0.2], {
              Offset[0.4]}, 
             Offset[0.2]}, "RowsIndexed" -> {}}],
        Column], "\[NoBreak]", ")"}]},
     {
      RowBox[{"(", "\[NoBreak]", 
       TagBox[GridBox[{
          {
           RowBox[{"{", 
            RowBox[{"1", ",", "0"}], "}"}]},
          {
           RowBox[{"1", "-", "s2"}]}
         },
         GridBoxAlignment->{
          "Columns" -> {{Center}}, "ColumnsIndexed" -> {}, 
           "Rows" -> {{Baseline}}, "RowsIndexed" -> {}},
         GridBoxSpacings->{"Columns" -> {
             Offset[0.27999999999999997`], {
              Offset[0.5599999999999999]}, 
             Offset[0.27999999999999997`]}, "ColumnsIndexed" -> {}, "Rows" -> {
             Offset[0.2], {
              Offset[0.4]}, 
             Offset[0.2]}, "RowsIndexed" -> {}}],
        Column], "\[NoBreak]", ")"}], 
      RowBox[{"(", "\[NoBreak]", 
       TagBox[GridBox[{
          {
           RowBox[{"{", 
            RowBox[{"1", ",", "1"}], "}"}]},
          {"1"}
         },
         GridBoxAlignment->{
          "Columns" -> {{Center}}, "ColumnsIndexed" -> {}, 
           "Rows" -> {{Baseline}}, "RowsIndexed" -> {}},
         GridBoxSpacings->{"Columns" -> {
             Offset[0.27999999999999997`], {
              Offset[0.5599999999999999]}, 
             Offset[0.27999999999999997`]}, "ColumnsIndexed" -> {}, "Rows" -> {
             Offset[0.2], {
              Offset[0.4]}, 
             Offset[0.2]}, "RowsIndexed" -> {}}],
        Column], "\[NoBreak]", ")"}]}
    },
    GridBoxAlignment->{
     "Columns" -> {{Center}}, "ColumnsIndexed" -> {}, "Rows" -> {{Baseline}}, 
      "RowsIndexed" -> {}},
    GridBoxSpacings->{"Columns" -> {
        Offset[0.27999999999999997`], {
         Offset[0.7]}, 
        Offset[0.27999999999999997`]}, "ColumnsIndexed" -> {}, "Rows" -> {
        Offset[0.2], {
         Offset[0.4]}, 
        Offset[0.2]}, "RowsIndexed" -> {}}], "\[NoBreak]", ")"}],
  Function[BoxForm`e$, 
   MatrixForm[BoxForm`e$]]]], "Output",
 CellChangeTimes->{
  3.4987995236938257`*^9, {3.4987995603834944`*^9, 3.498799580594515*^9}, 
   3.4988024477740283`*^9, 3.498802511150028*^9, 3.4988122408177843`*^9, 
   3.4988138053867846`*^9, 3.4988142424527845`*^9, 3.498815253309785*^9, 
   3.4988160680707846`*^9, 3.4988174035517845`*^9, 3.4988176815307846`*^9, 
   3.4988177254177847`*^9, 3.498890010099*^9, 3.498989956685*^9, 
   3.501510620057*^9, 3.5018633805206375`*^9, 3.5096981273185997`*^9, {
   3.5097970456598*^9, 3.5097970550327997`*^9}, 3.5097972476808*^9, 
   3.5097979396048*^9, 3.509864709442212*^9, 3.5098649083890123`*^9, 
   3.509865130465212*^9, 3.5122197664820004`*^9, 3.5122222470179996`*^9, 
   3.512278446977*^9, 3.512293751349*^9, 3.5123760230836*^9, 
   3.5123761590386*^9, 3.5125773186022*^9, 3.5126596883754*^9, 
   3.5126623597658*^9, {3.5126723874334*^9, 3.5126723899161997`*^9}, 
   3.5126732802060003`*^9, {3.5126783520632*^9, 3.5126783766308002`*^9}, 
   3.513327522005*^9, 3.5133276216218*^9, 3.518167704783889*^9, 
   3.5188628877225933`*^9, 3.519118254437928*^9, 3.519118705219388*^9, 
   3.519372641690434*^9, 3.519372753409897*^9, 3.7833165240015583`*^9, 
   3.783316590951336*^9, 3.7840477807436237`*^9, 3.784047994331399*^9, 
   3.784125988216343*^9, 3.784126529547283*^9, 3.78412659901827*^9, 
   3.78412673040158*^9, 3.784126967394562*^9, 3.784129641721388*^9, 
   3.784129681544104*^9, 3.784132129171995*^9, 3.79715888636821*^9, 
   3.7971592483899517`*^9, 3.797161295453484*^9, 3.7972465504986897`*^9, 
   3.7972495308138123`*^9, 3.797252376213627*^9, 3.797349933844034*^9, 
   3.7977626147885027`*^9},ExpressionUUID->"b6858881-114e-45d0-ae02-\
0afa7ada8145"]
}, Open  ]]
}, Closed]],

Cell[CellGroupData[{

Cell["Examples", "Subsection",
 CellChangeTimes->{{3.7971587264974413`*^9, 
  3.7971587336031303`*^9}},ExpressionUUID->"1fed60c2-693b-4a4f-b463-\
07056e1478cc"],

Cell[CellGroupData[{

Cell[BoxData[
 RowBox[{" ", 
  RowBox[{
   RowBox[{
    RowBox[{"s1", "=", "s"}], ";", 
    RowBox[{"s2", "=", "s"}], ";", 
    RowBox[{"e", "=", 
     RowBox[{
      RowBox[{"-", "0.25"}], "s"}]}], ";", 
    RowBox[{"s", "=", "0.2"}], ";"}], " ", "\[IndentingNewLine]", 
   RowBox[{
    RowBox[{"c", "=", "0.54"}], ";"}], "\[IndentingNewLine]", 
   RowBox[{
    RowBox[{"r", "=", "0.0588235"}], ";"}], "\[IndentingNewLine]", 
   RowBox[{
    RowBox[{"t", "=", "10000"}], ";"}], "\[IndentingNewLine]", 
   RowBox[{
    RowBox[{"pop", "=", 
     RowBox[{"MakePop", "[", 
      RowBox[{"{", 
       RowBox[{"0.01", ",", "0.01", ",", "0", ",", "r"}], "}"}], "]"}]}], 
    ";"}], "\[IndentingNewLine]", 
   RowBox[{
    RowBox[{"pp", "=", 
     RowBox[{"IteratePop", "[", 
      RowBox[{
      "s1", ",", "s2", ",", "e", ",", "c", ",", "pop", ",", "t", ",", "r"}], 
      "]"}]}], ";"}], "\[IndentingNewLine]", 
   RowBox[{"ListPlot", "[", 
    RowBox[{
     RowBox[{"Transpose", "[", 
      RowBox[{
       RowBox[{
        RowBox[{"p1p2D", "[", "#", "]"}], "&"}], "/@", "pp"}], "]"}], ",", 
     "\[IndentingNewLine]", 
     RowBox[{"Joined", "\[Rule]", " ", "True"}], ",", "\[IndentingNewLine]", 
     RowBox[{"PlotRange", "\[Rule]", " ", 
      RowBox[{"{", 
       RowBox[{
        RowBox[{"-", "0.5"}], ",", "1"}], "}"}]}], ",", "\[IndentingNewLine]",
      " ", 
     RowBox[{"PlotStyle", "\[Rule]", " ", 
      RowBox[{"{", 
       RowBox[{
        RowBox[{"{", 
         RowBox[{"Thick", ",", 
          RowBox[{"Darker", "[", "Red", "]"}]}], "}"}], ",", 
        RowBox[{"{", 
         RowBox[{"Thick", ",", "Red"}], "}"}], ",", 
        RowBox[{"{", 
         RowBox[{"Thick", ",", "Orange"}], "}"}], ",", "Gray", ",", "Blue", 
        ",", "Green", ",", "Purple"}], "}"}]}], ",", "\[IndentingNewLine]", 
     RowBox[{"PlotLegends", "\[Rule]", 
      RowBox[{"{", 
       RowBox[{
       "\"\<\!\(\*SubscriptBox[\(\.1dp\), \(1\)]\)\>\"", ",", 
        "\"\<\!\(\*SubscriptBox[\(\.1dp\), \(2\)]\)\>\"", ",", 
        "\"\<\.1dD\>\""}], "}"}]}], ",", 
     RowBox[{"Frame", "\[Rule]", " ", 
      RowBox[{"{", 
       RowBox[{
        RowBox[{"{", 
         RowBox[{"True", ",", "False"}], "}"}], ",", 
        RowBox[{"{", 
         RowBox[{"True", ",", "False"}], "}"}]}], "}"}]}], ",", 
     RowBox[{"FrameLabel", "\[Rule]", " ", 
      RowBox[{"{", 
       RowBox[{
       "\"\<Time\>\"", ",", 
        "\"\<\!\(\*SubscriptBox[\(p\), \(1\)]\), \!\(\*SubscriptBox[\(p\), \
\(2\)]\), D\>\""}], "}"}]}], ",", 
     RowBox[{"BaseStyle", "\[Rule]", 
      RowBox[{"{", 
       RowBox[{"FontSize", "\[Rule]", "16"}], "}"}]}], ",", 
     RowBox[{"LabelStyle", "\[Rule]", 
      RowBox[{"Directive", "[", "Black", "]"}]}], ",", 
     RowBox[{"BaseStyle", "\[Rule]", 
      RowBox[{"{", 
       RowBox[{
        RowBox[{"FontSize", "\[Rule]", "14"}], ",", 
        RowBox[{"FontFamily", "\[Rule]", "\"\<Helvetica\>\""}]}], "}"}]}], 
     ",", 
     RowBox[{"Background", "\[Rule]", " ", "White"}], ",", " ", 
     RowBox[{"ImageSize", "\[Rule]", " ", "500"}]}], "]"}], 
   "\[IndentingNewLine]", 
   RowBox[{
    RowBox[{
     RowBox[{"{", 
      RowBox[{
       RowBox[{"{", 
        RowBox[{
        "\"\<\!\(\*SubscriptBox[\(\.1dp\), \(1\)]\)\>\"", ",", 
         "\"\<\!\(\*SubscriptBox[\(\.1dp\), \(2\)]\)\>\"", ",", "\"\<D\>\""}],
         "}"}], ",", 
       RowBox[{"p1p2D", "[", 
        RowBox[{"pp", "\[LeftDoubleBracket]", "1", "\[RightDoubleBracket]"}], 
        "]"}], ",", 
       RowBox[{"p1p2D", "[", 
        RowBox[{"pp", "\[LeftDoubleBracket]", 
         RowBox[{"-", "1"}], "\[RightDoubleBracket]"}], "]"}]}], 
      "\[IndentingNewLine]", "}"}], "//", "Chop"}], "//", 
    "MatrixForm"}]}]}]], "Input",
 CellChangeTimes->{{3.512391359461*^9, 3.512391415887*^9}, {
   3.5123915059110003`*^9, 3.5123915889969997`*^9}, {3.512391846075*^9, 
   3.5123918657939997`*^9}, {3.512469946185*^9, 3.512469989285*^9}, 
   3.512470024488*^9, {3.512470073296*^9, 3.5124700737349997`*^9}, {
   3.512588510983*^9, 3.5125885803438*^9}, {3.5125894430696*^9, 
   3.5125894802152*^9}, {3.5125898975146*^9, 3.5125899010495996`*^9}, {
   3.512589965118*^9, 3.5125899655*^9}, {3.5125915780046*^9, 
   3.512591700149*^9}, {3.5126486883859997`*^9, 3.5126487073552*^9}, {
   3.5126487728594*^9, 3.5126487776724*^9}, 3.512659156675*^9, {
   3.5126591955*^9, 3.512659198348*^9}, {3.512659303177*^9, 
   3.5126593203232*^9}, {3.5126594042855997`*^9, 3.5126595300732*^9}, {
   3.5126596650834*^9, 3.5126598349384003`*^9}, {3.5126598724608*^9, 
   3.5126599306352*^9}, {3.5126602195934*^9, 3.5126603060922003`*^9}, {
   3.5126606469611998`*^9, 3.5126606505182*^9}, 3.5126608314806004`*^9, {
   3.5126608684161997`*^9, 3.5126608951738*^9}, {3.5126623208184*^9, 
   3.512662343034*^9}, {3.5126623873336*^9, 3.5126623911046*^9}, 
   3.5126624410956*^9, {3.5126631242728*^9, 3.5126631498064003`*^9}, {
   3.5126634230088*^9, 3.5126635273202*^9}, {3.512663752243*^9, 
   3.5126638538482*^9}, {3.5126660220952*^9, 3.5126662431912003`*^9}, {
   3.5126710576314*^9, 3.5126710798504*^9}, {3.512671792436*^9, 
   3.5126719473926*^9}, 3.5126720683822002`*^9, {3.5126722329656*^9, 
   3.5126722416188*^9}, {3.5126724769216003`*^9, 3.5126724994624*^9}, {
   3.5126726062462*^9, 3.512672616554*^9}, {3.5126728806512003`*^9, 
   3.5126728972354*^9}, {3.5126729564116*^9, 3.512672979293*^9}, {
   3.5126730463248*^9, 3.5126730669296*^9}, {3.5126768289458*^9, 
   3.5126768330408*^9}, {3.5126775551958*^9, 3.512677571814*^9}, {
   3.5126779710768003`*^9, 3.5126780001070004`*^9}, 3.5126781743664*^9, 
   3.512678401953*^9, {3.512678538837*^9, 3.5126785620092*^9}, {
   3.5126794443677998`*^9, 3.5126794601792*^9}, 3.512679503373*^9, {
   3.5126795622496*^9, 3.5126795623746*^9}, {3.5126805904676*^9, 
   3.5126805989126*^9}, {3.5127195703092003`*^9, 3.5127195857138*^9}, 
   3.512719748954*^9, {3.5127198414477997`*^9, 3.5127199115456*^9}, {
   3.5127232911935997`*^9, 3.512723308766*^9}, {3.512723756402*^9, 
   3.512723808432*^9}, {3.512723853723*^9, 3.5127238845620003`*^9}, {
   3.512723923297*^9, 3.5127239736809998`*^9}, {3.512724117593*^9, 
   3.512724133289*^9}, {3.512724187727*^9, 3.512724238421*^9}, {
   3.512724627704*^9, 3.512724630549*^9}, {3.512725342023*^9, 
   3.51272536934*^9}, {3.5127257995528*^9, 3.5127258408684*^9}, {
   3.5127259986057997`*^9, 3.5127261744508*^9}, {3.5127274442818003`*^9, 
   3.5127274445738*^9}, {3.5127275961768*^9, 3.5127275963417997`*^9}, 
   3.5127278450668*^9, {3.5127279286638002`*^9, 3.5127279984608*^9}, {
   3.5127281096977997`*^9, 3.5127281226628*^9}, {3.5127281536868*^9, 
   3.5127281608508*^9}, 3.5127287508459997`*^9, {3.5127291035786*^9, 
   3.5127291279188004`*^9}, {3.5127291836057997`*^9, 
   3.5127291967242002`*^9}, {3.5127300968416*^9, 3.5127301025246*^9}, 
   3.5127304465102*^9, {3.5127305414016*^9, 3.5127305615722*^9}, {
   3.5127387049512*^9, 3.5127387066772003`*^9}, {3.5127391936008*^9, 
   3.5127392781088*^9}, {3.5127420726778*^9, 3.5127420968278*^9}, {
   3.5127422338458*^9, 3.5127422572098*^9}, {3.5127434489208*^9, 
   3.5127434933258*^9}, {3.5127439402068*^9, 3.5127441559598*^9}, {
   3.5127452901398*^9, 3.5127453410168*^9}, {3.5127463598188*^9, 
   3.5127463885998*^9}, {3.5127470366984*^9, 3.5127470965804*^9}, {
   3.5127472068594*^9, 3.5127472871124*^9}, {3.5127539870392*^9, 
   3.5127540306022*^9}, {3.5127599652542*^9, 3.5127599797321997`*^9}, {
   3.5127613914681997`*^9, 3.5127614405202*^9}, 3.5127615055011997`*^9, {
   3.5127615714561996`*^9, 3.5127615781052*^9}, {3.5127616119421997`*^9, 
   3.5127616214132*^9}, {3.5127616635151997`*^9, 3.5127618103642*^9}, {
   3.5127618797712*^9, 3.5127619889932003`*^9}, {3.5127622707262*^9, 
   3.5127622992272*^9}, {3.5127623680671997`*^9, 3.5127623944632*^9}, {
   3.5127625108512*^9, 3.5127626084342003`*^9}, {3.5127627498361998`*^9, 
   3.5127627888642*^9}, {3.513327142947*^9, 3.5133271466029997`*^9}, {
   3.513327458385*^9, 3.513327464836*^9}, {3.513327508606*^9, 
   3.5133275382939997`*^9}, {3.5133276730382*^9, 3.5133277118346*^9}, {
   3.5133277675878*^9, 3.5133277859318*^9}, {3.5133278529630003`*^9, 
   3.5133278958388*^9}, {3.5133279675472*^9, 3.5133279716188*^9}, {
   3.5133291187654*^9, 3.5133291363154*^9}, {3.5133292290734*^9, 
   3.5133292628059998`*^9}, {3.5133297160106*^9, 3.5133297208622*^9}, 
   3.5133297531378*^9, {3.5133334102184*^9, 3.5133334195472*^9}, {
   3.5133335758742*^9, 3.5133335826446*^9}, {3.513488159826709*^9, 
   3.5134881805007086`*^9}, {3.513488217588709*^9, 3.5134883082177086`*^9}, {
   3.518167708996735*^9, 3.518167744966956*^9}, {3.518168152784053*^9, 
   3.518168249270084*^9}, {3.518329295471509*^9, 3.518329295627384*^9}, {
   3.518862895615131*^9, 3.518862921961801*^9}, {3.519118196845427*^9, 
   3.519118207542244*^9}, {3.519118264074613*^9, 3.5191183314845543`*^9}, {
   3.519118372777689*^9, 3.5191183767915907`*^9}, {3.519118727251211*^9, 
   3.5191187585116034`*^9}, {3.519118800212638*^9, 3.519118914875066*^9}, {
   3.519121410515047*^9, 3.5191214509844723`*^9}, {3.5191215718721952`*^9, 
   3.519121574592053*^9}, {3.5191216199906054`*^9, 3.5191218246531*^9}, {
   3.519121936215567*^9, 3.519122078989729*^9}, {3.5193718813102093`*^9, 
   3.5193720755742407`*^9}, {3.519372381955072*^9, 3.519372403639914*^9}, {
   3.519372552127426*^9, 3.5193726145138206`*^9}, {3.519372648623201*^9, 
   3.519372660582695*^9}, {3.51937384971735*^9, 3.519373850897458*^9}, {
   3.5193738829394493`*^9, 3.51937388684273*^9}, 3.519373960335685*^9, {
   3.783316638395649*^9, 3.7833166642379713`*^9}, {3.784047787611652*^9, 
   3.78404779727864*^9}, {3.784047953567688*^9, 3.7840479744325113`*^9}, {
   3.7841260372786407`*^9, 3.784126060450797*^9}, {3.784126538130828*^9, 
   3.7841265909156923`*^9}, {3.784126652682261*^9, 3.784126716230036*^9}, {
   3.784126763439095*^9, 3.7841267730966597`*^9}, {3.784126846654801*^9, 
   3.784126896042481*^9}, {3.784126986579196*^9, 3.7841269926267014`*^9}, {
   3.7841295453631077`*^9, 3.784129626036319*^9}, {3.784129711369481*^9, 
   3.784129730642667*^9}, {3.784129787744491*^9, 3.784129858519289*^9}, {
   3.784129987732251*^9, 3.784130159211481*^9}, {3.7841301967802*^9, 
   3.784130300154614*^9}, {3.7841303413810043`*^9, 3.78413039764919*^9}, {
   3.784130489622196*^9, 3.7841305286022587`*^9}, {3.784130577296317*^9, 
   3.784130609091785*^9}, {3.784131806084167*^9, 3.784132063791038*^9}, {
   3.7841321402504587`*^9, 3.7841322058288593`*^9}, {3.784132331060986*^9, 
   3.784132348529826*^9}, {3.784132381124515*^9, 3.784132431714746*^9}, {
   3.784133331996537*^9, 3.784133353964107*^9}, {3.784133395863439*^9, 
   3.784133424456568*^9}, {3.784133522126485*^9, 3.7841335881457653`*^9}, {
   3.797073011561055*^9, 3.7970730212701387`*^9}, {3.79715886987004*^9, 
   3.7971589915441303`*^9}, {3.797250574849792*^9, 3.797250585401691*^9}, {
   3.79725064083473*^9, 3.797250643076598*^9}, {3.797250678816394*^9, 
   3.797250701107665*^9}, {3.797250750587471*^9, 3.7972507952300463`*^9}, {
   3.7972508425115423`*^9, 3.7972508605355473`*^9}, {3.7972508926863737`*^9, 
   3.797250916934257*^9}, {3.7972509600282993`*^9, 3.79725101863793*^9}, {
   3.797251055365652*^9, 3.7972511098146973`*^9}, 3.7972513117843637`*^9, {
   3.7972514380337048`*^9, 3.797251468901888*^9}, {3.797251539711854*^9, 
   3.7972515518751917`*^9}, 3.797251724295032*^9, {3.797251772388919*^9, 
   3.7972518296203938`*^9}, {3.7972518700717382`*^9, 3.797251893712994*^9}, {
   3.7972522326672697`*^9, 3.79725231934584*^9}, {3.797252465023059*^9, 
   3.7972524954998617`*^9}, {3.797252545241302*^9, 3.797252566681204*^9}, {
   3.797252700097039*^9, 3.7972527373631067`*^9}, 3.797252768755584*^9, {
   3.797252811111064*^9, 3.797252824271669*^9}, {3.7972529225327*^9, 
   3.797252965448374*^9}, {3.7972530390249023`*^9, 3.797253097066298*^9}, {
   3.797253167042677*^9, 3.797253213198964*^9}, {3.7972532544793997`*^9, 
   3.7972533093946238`*^9}, {3.797253438857567*^9, 3.7972534599143047`*^9}, {
   3.797253491002367*^9, 3.79725353950921*^9}, {3.797253593186655*^9, 
   3.797253703936056*^9}, {3.7972537421818647`*^9, 
   3.797253835842483*^9}},ExpressionUUID->"e064597f-a57f-4484-bcc9-\
bddb383e8ffb"],

Cell[BoxData[
 TemplateBox[{GraphicsBox[{{}, {{{}, {}, {
        Hue[0.67, 0.6, 0.6], 
        Directive[
         PointSize[0.002777777777777778], 
         AbsoluteThickness[1.6], FontSize -> 16, 
         Thickness[Large], 
         RGBColor[
          NCache[
           Rational[2, 3], 0.6666666666666666], 0, 0]], 
        LineBox[CompressedData["
1:eJw813lczOv/PvAkSZKQhJClhJBsSeUiSxRFq6RCm6Smfa9p32umppkpWwhR
EkISQghREbKHUIQQckp+83t8X/fn/HMez3N3z/V+3ff7qjkTt/pscJWWkpIa
NlVK6v//+//+6VwSrly66nVY/BL6D3goHHDmsg+zHNKqpZOaXJiVIOczRm2C
PbMy9GS0Hu41Z1bF6jtbR1quYFaDidBy2eLFzOr4mn37ms0c5kk4Zv2w/6Gp
zFOA0We8NcYza0JO96HfY2VmLVidvsKtHMw8HXIrxw++J82sjT+z9iQO+y+O
PAuL4n9tj//GrIPvWa9marYzz8FPJ+m1v1qYdVHP/Wnc1cw8F5y3c/kTGpnn
wa1D+UzwLeb5KC2umdN7hXkBdA0M0koqmRdCdo3+quTTzHpIuLT4c2YJ8yJ4
8ANkqw8x60PuUu24sfuYF6Nr0/XL+8TMBhj8NC9sbTazIew2DXs5OZ3ZCK/n
pYdPSmRegqtpf96ZcJmBi8MbTwrDyFyg+L1C4OBAtr4U0imTbx72YetLceV3
v6Uenmx9GTa8GRBp7srWl8Hzv98qDs5s3RhZzrIlGZvYujHiZ1x++taGrS/H
SPnBxo4b2Ppy5PVNTexdy9ZXoGpu4cpLq9n6Crxtt9M6uIKtr0R1hGvDsaVs
fSU8uNPfNRmy9VU48HO54kR9tr4KZYKUrswFbN0Ea2dJLRs/l62bYOmkV/vv
zWbrqzHlU2L1Pm22vhofL0Wa8qex9TUoMt7x7YAmW18DQzvlrU2T2bopfDtt
1mlMZOumUJXR9Mgdz9bN8JiXsHWKGls3g3Zp4rfG0Wx9LdadNr69ZxRbX4s8
7+cHkkay9XWQ9/bTzRrB1tch205jTvkwtm6ORtuhdr+GsnVzfOYv3WKtyNYt
oHG6emCjAhkW+JAYM3D7YPbzFvixz3XcOHlytQWchuoN/CzH9q/H+OnH4poH
sv3rccXBYsMrWbZ/PaYO2Te3H3P1erxM+dBmOIDt34CXstbzcmXY/g3YeaS9
WZaZK1kXhOdn92f7N6Bt4ilDPWYpS2z8Tzr5tzTbb4k2xxNLGpi5lvjgdWXG
VeZqS+z1HaR8l1nKCrKrx17p/N9+K1y+adqrzT6fa4X/Zpdmxfwv3wozTg5b
+eV/+dZY9b3vo9//nt8aGw+fWTOUzce1BmZM173GXG0NN93+PpnsPKRssMhf
VM/53/nZYL77p0me7Hy5Ntg09IRe2CC23wYvry5+XcDuQ8oWj2WzP79g9wVb
dHjbzp4zhO23RWZiU0g+u+9qW7Rd/b57tBLbb4fhkfo+pex9gR1yuxqu2f3v
fbLD741BPqrsfau2g9HruFWfVdj+jdB93j7xsSrbvxEbns98+HAM278R+s89
9NrZ+129ERzOisnDJrD99vD+93fnWtYP2KNSatO3Paw/XHtIG59MlGb9qrbH
iEUtA8O12P5NCFhrYT5wBtu/CRUG3xYemcn2b4J+kN4eex22fxMWxU3YNJH1
XcoB+gGT1vXMZ/sdkGllZNmmx/Y74NXBr6vaFrP9Djj1UEe+x4jt34ziRyEh
6svYfolF533t2O8n7ma47nV8eMCE7d+MPbtM4/6Zsv2OqJV9tsnbnO13xM9L
z5d8/d/vQ0conxQoxbLfl9WOMI47f0LTnu13gskK/3/PN7P9TvipYf+mcAvb
74TwmYGLo9jv52onJPXqffHYzvY7Yzwv8aXLTrK6MybKH+v09WWf5wyXqI2D
eOzvgbMzltWcHnI5lH2+MwrMlrztiyQXOGN1b5uPeSzLc4ZAvn9+Gfv70+IM
vVZjk0lpLH8LzIdf31KYxfK3YLOG9L0FApa/BdsKHwc8YX/vnLeg9V+MUfoe
lr8FF5J3jzA/wPK3oNlT/cXEIyx/C4qKt8XLsL+vLVtgoK3641cZy9+KgSfW
jPhzhuVvhf7rLfXyF1j+VuxxHzdcu5rlb8W7L4IbDtdZ/la4LlnYvPs2y9+K
mVa3dDvqWf5WbA10vbrmIcvfig7rMP+Kpyx/GxbPu607n33fUN8G077tn6vf
sfxtOBtSzdv0ieVvQ7NHgvwA9v2Fuw2dV6pNLv5i+dtg8PDWovhelr8N3fEr
6zay70Mt22ASNv2roRz7fuSC1s1n+TqKZHUX7B8RfHAO+34FFxzpXq68dAzZ
2QVeU4ybHNXJXBeg5OWDVE1ygQsy2+/2v65NrnbByatDrYfMZfkuWP7rY8W2
RSzfFX89PqvXLmH5rhge9ClKfyXLd0Xb0n81lWYs3xUmQ5PfmViyfFd8Ek57
0LqR5bvCdMsdbqYzy3fF/Uni1yvcWb4rloz52ybvzfLdYOd7NPVFAMt3w7l9
GZUXw1m+G17UP/UqjmX5bli7Ulp4OIXlu6Hpdvn0EzyW74b3I95MuC5i+W74
N7fCs20vy3fD4EEHpUYfZvnueHDc9LHNcZbvDpvPotb95SzfHeoVR8f/d4Hl
uyN418twp2ss3x1x+vXfG2+zfHfg1rqw9fdZvjtWpngOevmE5buDY7JdFPya
5Xtg/uvbY8e3s3wPvKxaldnYyfI9sNm24T2/m+V74GdN+jgnqQTK90DUoufT
F8mRCzwk31+tBqorkas9JH8PrhSPUCW3eGB1u8YwZXWy1HYcajqnM1GLrL4d
IaK3/RfrkLEdWeLV8Vv0yM7b8dvoUrEALH87VBJXBzSZsPztmJej2ay+nuVv
B9/sWmPoRpa/He3fLm96tYXle2Lb2S+c9Z4s3xP9HSwVGvxYvif8GiZN2xTO
8j2x8M7Vq9/jWL4nlu281SRMZ/meaH3da78ql+V7QqWf5XqZvSzfE8N/dJ6+
e5jl75D0dXr0wRMsfwc2O8edSKhg+Tswlle8NOAKy9+Bc6axuj63Wf4OqCgp
Rwc9YPk78CU/f0rqc5a/A8aiCPVj71j+DsiZruU8+sLyvfBrRd2wod0s3wuC
Ye+krfolUr4XbN6ULj0kT3b2Qu9qrzppZTLXCwM+pe73Gkcu8ILezIOX32iS
q73g+CNYw1WH3CLZv/5X449FZKmd0Fs1vybTmKy+E7X+gT3z17L8nXjdpB7c
bsPyd8I0+vaCo84sfyd2bJqlH+jJ8ndi0xudmLUBLH8n+p69HKwbxfJ3Yvz4
nU8nJbN8b0Sa6X2ekM3yvdGSV7N82m6W743JqRdfGx1m+d5QP/OzxrmM5Xvj
SKrb18xKlu8Nx1E6W2/VsHxvhN8Wj1eqZ/neiDcYorntCcv3wdtfE8KuvmX5
PnA1SFGb9YXl+2Dvfc2hh7tZvg8m1fVYTu+fRPk+OG2p87lyCLnAB9ohw17Y
qpKrfeDyR0mz32Ryiw9qR16/fXYmWYqDz3Ztd0P0yEocNHpu1F1lTFbnQLZl
TM/EdWQdDvbJW84YtJEMDj7dMb3Ru41swcF/bn71vd5kZw46LG3XDAojcziQ
US7Vn5TAnp+DcNm1hat4ZB4Ho41mpoXuYvNwwLP1/HHuMLmMg0yLZa+lT7H5
OMhwGrnR/iK5gQPnOlenS7VsXg6Cbz3untVE7uTg1do500tesfl98frrxu75
n9j8vgistveo+8Xm98WyqY7RPtLJNL8v/C6fWDZBkQxfDJtfde7ZaLKFL3Qn
D2st1CA7+6Lsu8PdsDlkji/2nvcO3WxI5vrCduyCL2aryTxfGEy7Nme1NbnA
FyrLV67ZsIVc5ouhfUONPHaSq31h8Zc3Ii2U3OALs1cbGysTyC2+EKmNjfrN
J3f6YuvnQvWle8lSfkif9eGy6BhZyQ/2q75t7TlLVvfD8aHflbyusfn90Hl2
YWN7PZvfD2HFs4sDnrP5/XA41u2wQjub3w82r5Nun/zJ5veDhqvjBBfpFJrf
D9MyH5RMHkrm+UH76NewzrHkAj8kVD7h39Yil/khcvvjPyfnk6v9MKfD7MLh
ZeQGPwztqnpZZE5u8UNdfq1XhQO50w/vzWd7P9xOlvJHxY17n/4FkZX88bv1
wJeF8WR1f9SfvB4dySfr+MN3hU9Rw14y/DH7/E/fOSVkC3/0jrr7bt95srM/
ROZJQ9Rukjn+GDyp6fuhJja/P26Mitln+IbN748RfqHj3n5l8/tDd/yNIOFf
Nr8/rhVlnLEdnErz++PKHOVWzdHkBn98cb6gIDOV3OKPE/bS+l/nkTv94Xcm
IahtGVkqAB4+/+q+WpCVAlDfutJkgBNZPQC7blj80NpJ1gnAgWGzn9iHkxEA
ddlhA3alkC0CcHOCcWy7iOwcAA3F2Q4rD5M5AYg/vmnvyXIyNwB6UjutZlwj
8wJgqjUl9XQjuSAAhVucTNe0kMsCkNE7uvDrFzZ/AA7beRUc/MvmD8DSljQz
N4U0mj8AajJ3yheOJXcGIGth3rtR08lSgRj5OfaT7CKyUiD0c+Y8kDEhqwei
l7/j6DBbsk4gPEyUw2e6kRGIBnlta7tAskUgZk9sWJ4dT3YOxJAb+rbPcsic
QJRpXMube5DMDcT5zS9G7zpF5gVCNXLMu2FXyQWBsI3XGiRuJJcFwsrtfs7M
1+TqQBgMksq530luCMSPVWeVk6TSaf5ANP9QmWqqRO4MxJ1Hzs3j1clSQSg+
83WBtA5ZKQgKlgbrfy4hqwfBwe/5/G5zsk4QLJ7F/pB3JiMIhzb/E8/kkC2C
YPzQaL4zl+wchP2zTB8f4JE5QcjYYZr5s4DMDcK8orjtdifJvCCkq1uH3LlC
LgiCzAKj2+vuk8uCEBv41PvNG3J1EKr3vAlM/EFuCMLLQ9pf9WUyaP4g2NYU
f/ynTO4MwvwgTshDDbJUMPYlFhVdWEBWCsZulX1pp1aR1YNhcKhqTqUdWScY
n0YlFd/fTkYwdK7tH9QbRraQ7Pe/67AgnewcjN6gtjMxe8icYHw59EXjZSmZ
K/n5nX8umlaTecF4+mRJ1u1GckEwPPapFNu/JZcFQ6TZOam3i1wdjAlCB7kT
spk0fzDmvxy001+V3BKMn9eubV09ndwpcYd/j44BWSoEOp8mrp6+jqwUgrGr
f2ye70xWD8FA4QyzDX5knRBc9tPWjIknIwT2ewP7rgjJFiHY0P/QB+WjZOcQ
vKgJ6gq9QOaEwNvs+sJvd8ncEETaptSEtZB5IeANeHpc5Qe5IARu7ztkrw/I
ovlDECCn8jZBlVwdAu7AWuuNM8gNkv1jBX5LjMgtIfg0dfpavfXkzhBwbtv9
MXYhS4VCYceQtK3BZKVQhJlaqQhSyeqhkBfZnWjeQ9YJRZOfi6fOSTJC8XnI
6027asgWoWg9aSMe3Ux2DoXnA695xZ/InFBMmfxxucU/MjcUm8ztfeIH8Wj+
UPxs8EjzHEEuCMXgXt0Y+3HkslA0/rLfZDWVXB2KZ2XZU+zmkBtCMbxj1wfX
xeSWUJSvMDkRuYLcGYodS0IT95mTpcIQaaIecmcjWSkMMjeNsvq5kNXDsGri
+0dLvck6YVC5udA+PYSMMKxd7DrldSzZQuJxZUAG2TkMB3U9K4+KyJwwFHF+
7h53gMwNwzLZmh+7Stj8knVXu9tTzrH5w7B83Qrtiits/jAIHs3UsKlj84dB
M+h6dd8jNn8Ydg1tkD/1ms0fhor/Jg7ldLD5w5CuWPBE7zebPxzi4iVBCtJ8
mj8c8jdkv31UIKuH4+/XwTZNo8g64Xi4Lehk7SQywpGoGDW0dibZIhyK+Tsi
7uuRncPRGCyWaTMmc8Ix9pN3uZw5mRuOAyM8xfPsyTxJfvfIiztcyQXh8OcN
nV3KIZeFY2SjTE9POLk6HC/Ky2daJ5EbwqFk8vXB+WxySzi6TuX+N20vuTMc
McvzSw8dJUtFYFSk1F/tM2z+CEwb/eL75Wo2fwRk1Wz2ONax+SOQ8vTAoEHN
bP4ItAxQWHH5LZs/AmvPfnKI+crmj0Br4HFH8x42fwTWmd6znTYwm+aPQGrN
c+uhI8i8CJzsF+rWbwK5IAKnL1uJ/k0nl0VgxLa5vwYtJFdH4Ij0R566Mbkh
AqZ+ToHG5uSWCAjXpp/020TujECidLhlqTtZKhKznq/a/sufrBQJ6yET+5ly
yeqRGHth5bSSdLJOJKIGDu4cnUdGJHrG3t8mOES2iITsvOE5Y0+RnSORdMQy
/cQlMicSVj91HC3usPkjkXzXZlTfYzZ/JNrHxt+oaGXzR2Le8NQw7jc2fyQ2
6Zots+5j80fikl219sLBOTR/JNbc+GKiqUpuiQR/+vdDkzTInZGoP/57g7Yu
WSoKz/8zcjJeQlaKwsjVY566m5HVo6Du9uV+3kayThTOXtbd+MSNjChgp2+E
ZgDZIgo7F60yi4khO0fhdPG25vZMMicKJ4el6DjvJnOjEJWc7tJ6lMyLwqsB
NvFB58gFUdi6pWWfynVyWRS2b150s+Y+uToK0mUx8jEtbP4onB/8OdT0C5s/
Cmu0rmpM6WXzR0Hzjv34wfICmj8a7fWTA6RUyUrRKNXZs1BGk6wejXmK9qEq
88g60fh2TmrNwmVkROPv6TWVbhZki2g035B5VuhIdo7GgB7Fi9+8yJxopBY5
+K4NJ3OjsTKiS64ihcyLxojoTsEcMbkgGg1qUZqVh8ll0Vg44+W99WfI1dFI
73TZ132N3BCN4dPDjpbeJ7dEw3V4Xp//a3JnNA64W5SZdLL5uTDzXdag/Y8s
x8VoWQ2OumIunQcX4fwr+yePI6ty0af6M2iBNlmdC87Ssn4bF5O1uKiz/G2Z
toasw8XfpW+i724k63FhU7xbNGE7GVy8anE9HhNCNuFiUzvvwY8ksgUXkxLi
1YJEZDsuDs25kC93hOzMxX3ta87FZ8keXCiHGMU43iBzuFj47I3ipEfkEC7a
3oeq/XpH5nLR/3dL1dOf5GQuxPMG9W8YIKT74KJU9Lvfo5FkMRfH2mrqOjTI
BVxEX9kTpLyAXMQFL/Pq8LUryWVcGGUllQttyBVcTH9k5fPNjVzNhdbqwzab
g8m1XLQWDI56mkRu4GKmh9YfDzG5mYvO/04/kztKbuGiOT50UeV5chsXBf9s
NSNvkzu5GDBn2dn1z8jdXFgXGf1d2EGWikHJBfehOn/JcjF4Hv9JSl9RRPcf
g1cvBr+3nkBWjcEPh/EP4nTI6jHYYJH+/NpSslYMEs7fV1GxJOtI1k1ihWEu
ZL0YLLFewvkWSEYMjjy7UhGWRDaJgbv/w3iVPLJFDKas2dhec4xsF4NhauhJ
qCI7x8Bam1e/8R7ZIwZfDLaFo4XMicGsxPcj9L+TQ2JQfty+dKWMmO5f8vNV
I5zdVMjJMZg2KtQoT4vMi8EYnwFOr/TJ4hh8vbDysd5ackEMns18WXXIiVwU
g/GTuBqafuSyGGSodGlWxpMrYpC5W/nxFhG5OgZC03rTccfItTHoOzVlV0cV
uSEGUaZaz+rryc0xaHOXmnTzDblFcl4a7xPu/yS3xUB7k8a473J5dP8xiE1R
69NQI3fHYFmtwRLv2WSpWFwuH/T79jKyXCyGOI02MLAhK8VCvEBZ4+p2smos
DH+V1zpEktVjcTSr1lCBT9aKxTCVWbsaCsk6sVhT9Oj30QqyXixgf91TXEdG
LIrHDR28u4VsEoupx55+Le8iW8Qi38VZ561cPt1/LJ6s+PhWcxzZWZJf/WAi
dw7ZIxbdh1P6fV1B5sTCSzE139+eHCL5/HkuMoo+ZG4s7jlV2FyKIyfH4tX1
hUfjxWReLMZvLxyx5ThZHAu3nobjllfJBbHIvViQ5fCYXBSLU44DG8M7yGWx
MH4ql3qy3y66/1i0Wp+//1eFXC3xX4Nrztrk2ljovr7p/3QpuSEW2+v29Hra
kptj8W7y8KDhO8ktsVC9mNTdEEtui0XvWc7uw2JyZywy1q8Lyykld8cioKbs
mKiGLBWHCuWFK08/JcvFIaM90/V9J1kpDnOdAybOGbib7j8Oz1+ezM4ZR1aP
w4n3E+4PmUfWikNNa2H3vjVknThMl54/Yc0Wsl4c+v1odFQIISMO/jWpDe8z
ySZxuH80POPJIbJFHHbX3i1trSLbxYHT/9xauSaycxyUakLjln8ie8TBpMZl
e570Hrr/OFx8eF914BhySByuFU0vzphD5sZBKvvlopmryclxkDP3evnOmcyL
w9NbDqfOhZDFcVj5zLj+AI9cEIdRCtXrjhSRi+Kw1DpszfVqclkcbrzUeN7b
TK6IQ8zF6HHrvpGrJed1Yp3W+UF76f7jcLV5q4rRJHJDHG6F5fZ7oU9ujsOy
str+QktySxySJ39YsN2L3BYHt+tvy20SyJ1xiIg9L3LcS+6W7P/t+Yd7jiwV
j+ZJ0l0XG8hy8RCo8vaP/EhWiseCMm215P776P7j0TTvV+TIcWT1eCQPH/b6
4gKyVjzKYo84xViQdeLRsaB9hLMnWS8e1dKDVe3jyYjH47iViT57ySbxaK99
ElJQQbaIB37Lyn++T7aLx8svI6ysP5Od47HnV2FFR/8Cuv94mIj+u2gwjMyJ
R9tK3Zv548kh8UjgB7yW1SZzJZ/f+XF0zCJycjzGiC5HDlpF5sVDdtm4MQVW
ZHE85vab3bt8K7kgHoUy6nO6fchFkp93H3vjfCS5LB6Vv01rU9LIFfHQlXm+
3COPXB2PQPWfJtZHyLWS+b9cfm1xhtwQD7sP29Q2XSM3x2PWuIGyAY3klni8
lblXvOsVuU1y/nrPxtz/TO6Mh4uBufOoXnJ3vOT/WExSdsjvp/tPgEfr6wP3
VMlyCej9Pa8SU8lKCZhoYPv8ynyyagL2T9qksmE5WT0BBhnmgd82kLUScDVt
iWzBFrJOApJH6z7azCHrJeD9k2nfp0eTkYAvD6a4D8wkmyRg1Uy1ZT92ky0S
MK+1P+9LMdkuAZXJtzf/qSQ7J6Cvy65ixG2yRwKOy2SXGD4hcxJw2HTDquA2
ckgCTt3xya3+TeYmYMfR8wdHDzxA958AtPyOilUh8xIg/vlxbo8GWZwA9WLT
+rj55IIETC+7vVltBbkoAYs3KHXUWJHLElCiXZUY6UKuSID3Yxf9lQHk6gR0
CkQjJsSTaxMw6t/j8XICckMCNp3e59GvkNycAOm+zX/ly8ktCfCND26fUkNu
S0D+lxWLzJvInQlIyhr1J6WV3J2A/kNmz3/YRZZKhKXstT86Aw7S/SdCpfLv
hj0jyUqJMCjuNRujSVZNhNKKhh9HFpDVE+ERFW65chVZKxFvw38E/7Ql6yTC
Ys6EnWc8yHqJmCD92CgxlIxE9Dm3drunkk0Skejd74j9LrJFIv4Km60cS8h2
iTCbLaPof5HsnIjvSoovxffIHonQme/TUP+KzEnEIvOszlHfyCGJELjWrPaV
LqT7T0SG54YPz0aQkxPR8MCzyVaDzEvE2Dnaau8WkMWJUL66/1acCbkgERh8
7cNce3JRIsZ7+sf83EEuS4RzUcz+2khyheQ8Mo9sOJ5FrpbME5Cy7+B+cm0i
wh6cyS4+TW5IRP7DwgXXr5ObE9G/9Vxu52NySyKuz19UOfMjuS0R0ps3lUb0
kjsT4fVAL+KF4iG6/0R0JTyYaTGRLJWEIiflu01zyXJJuPvg9rYdK8lKSRjv
XtIzYiNZNQkWelZ77+0gqyfhetIy611RZK0khBk9nxbGJ+skQT/AU2NHIVkv
CfI/R6/3PkeGJO/6f2fibpNNkrC06J9D8QuyRRLm7f277l0n2S4Jf3YUC+bI
HKb7T8KKMfsX8EaRPZIwP9jWsN8MMicJ9cKpJ+ONyCFJOLVhTf6YDWRuEnRu
PZa65kpOTsKFZzc6IkPJvCRcLulwNc0gi5NwVa3Xf8Z+ckESpFYljB9/hlyU
BI+/XV6Tb5HLktBtLHBb/IJckYS8O0nD3b6Rq5Oww6s++OCAI3T/SQjdt2LP
j9HkhiTJ7+O9KTazyM1JUNy93bhuGbklCe1VCo1WtuS2JBxWrNXr3EHuTEL2
ktPcvVxydxL6vC+WOuWSpZJx82BJ7dxjZLlkrF82rmnMZbJSMvRjYx4pN5FV
k1H4Vv3hxHayejLmFY56uLSPrJWMkrk2zwJGFNH9JwNFBR2VWmS9ZJTqZg5R
NiIjWfL9K3kZ15JskoxxSXey/nmQLSQ2cfnDjyLbJcPrh07cQgHZORm10i06
nUfJHskYcOnrgKrLZE4yGo8fH7DrITkkGYsUF8zN+ETmJmPBUn9+dr+jdP/J
mLJ03OTiUWReMjRHnP/4aCZZnIwDi8QfRy4nFySjTLN5ioc9uSgZwtItu+5y
yGXJ2BLWZr4yiVyRjPywj8b395CrkzHC/kSIbzm5NhnPOld9nXyH3JCMkHMZ
Re2vyc2S+9CfdOhqN7klGW3p3u9Khx6j+5c836UD20s1yZ3JUFl3Zs4VQ3J3
Mobv3Wr4wYoslYLtntrp6l5kuRSsNNw4bmccWSkFH1p/fK3LJ6um4H77bWmc
IqunIGkAx+rGLbJWCsrzFr51ek3WSYG0lt5xhT9kvRT43l5dVqdUTPefgrUl
Az7u0yKbSPLirtsmgmyRgmaFg7+i7ch2KdCIC76WziE7p0B2wrPKkmSyRwoS
+VOevCogcyT5sR5jNM+TQ1IQqhAaFt1I5qagGu+6PrWTk1NQeqA7fod0Cd2/
5DyKKzX6xpDFKXi55kvjwbnkghSYeg2LdzAjF6VgXqjDAi1XclkK/F5deSMb
Ra5IQZnoc2y3kFydgsnHlyv9PUGuTYHgRmuc8i1yQwqKyg4+MnpDbk5BSLti
v4gecksKuDN39NxRPk73n4J+suUXZ80id6ag0m7XksJV5O4UaP5JDtHeQpZK
hcnifKebYWS5VLxJ2v8pQEBWSsWW7xoj5peSVVPh2LC1bmAtWT0VNRtWDfn8
mqyVinL1oDutPWSdVKh2Le/9MrKU7j8VKnpVgsE6ZKRi6VFhiv4askkqjv9G
fbgL2SIVnZ5PNtZHke1SIZc8e9z8PLJzKizOX1M4fprsIXne7htjF94jc1Kh
HDbG8EEbOSQVQgfzbTH9T9D9p+Ko7WHu0vHk5FTI+gxNGrGIzEtFz+FpHr8t
yeJUbLiwbORnb3JBKgKabaK7UshFqfhuoyQacohclgq30JtmetXkilSc0Y7l
BTwjV6ei/vaP9Vd/kWtT0eVjVK00qIzuPxVqobkDbqmQm1OhrunQmTKF3JKK
ltbrwZa65LZU5Fg+z9YAuTMVn6dF60mtI3enInOyi9PbTWSpNDz6pNJ3bztZ
Lg0qg//IXwsmK6Vh0cOlEZcTyKppuLqxb1VNDlk9DRush7k07idrpSFjytwb
70+QddKQWfFtm8wlsl4arqeX6U6vIyMNjnuLpto9JZukQde1bWFmG9kiDYb3
LO3qfpHt0rB3YWHk8AEn6f7TMN3bY7fzCLJHGnaVyBw9O5HMSYPp7lMiZR1y
SBrybGMcwozI3DS82Gn96YMZOTkNiu1tCzdvIvPSIGt9Z/7T7WRxGgJrtzQ7
hpAL0hD29f3wT4nkojR8G7WjOSqXXJYGzpKmsWMKyRVpkJr8sr7qFLk6DUkW
Yz64XSHXpqFzUaelagO5IQ3D1+yRa3xJbk6DTc+837zP5JY0jOssGGbXS26T
5CvsX605+BTdfxqCBHd4PaPJ3WnQWJHR/FiLLJWO5pBpwy8sJMulY8zKylmH
VpKV0rH6oM4EoTVZNR3paVZNGS5k9XTwNa4bpfuTtdKh0dG9jh9L1knH3mbD
n7v5ZL10jMg6P/FEARnpCE3fXnPzBNkkHbE2k+++v0S2SIfHccEMhXtku3SE
XTauX/iC7JwOsWPWke0dZI90BCw8cXB/D5mTjnL58lOv5E/T/aej40PStclj
yNx0cDy/1OycRk5OR8/v+EMX9ci8dOj2u2Y5woQsTscf4/8uetuSC9Kxf6jt
/Xo3cpHk81NbohYEkcvS0dITcvJAArkiHUHDXtoq55Kr0zF89lGntEJybToa
zpufHVhObkjHLvfJq1OukZvTMZa3YYDSA3JLOrZGtz3e9Ybclg7323ePa38n
d6bD7FCt/9V+5XT/6XBeHKmyeRhZKgMdct6xvepkuQycXNB7sECHrJSBhb/d
3VeDrJqBm+8aKn6Zk9UzoOa+IL7IiayVgduDQ844+pB1MmDXZa03Opqsl4H+
C327H2eSkQGtVWav8/eSTTJg4Wj6cksp2SID79+XP9W+RLbLQGbbySs9d8nO
GfgWuC7q3guyRwZs1MJ6Cj+TORkQWMlNif5LDsnAqZ9lbxyGnKH7z0BPkdIk
o3Hk5AzsczpaN2kmmZeBmltv6uQNyeIMKNfLD/llRi7IwEU5m+BWB3JRBl4a
tPx86EUuy8C6ZyV+tyPIFRm4H37k8ZV0cnUGijcXKlbtJtdmYEebc7/zJeQG
yfnMis+rqCI3Z6DLe191ZR25JQPJe2Y5X35ObsuAwTvxlhsd5M4MaM+ZU1rf
S+6W/Hz5gtnPFM7S/WdCPuDh3TY1slwmxA2a/t3aZKVMfBquKydvSFbNhGV3
R+C4tWT1TMk3eINDupvJWpkINOiKWr2TrJOJ/o5PPm2JJOtlorG2oCk8g4xM
fHzbOVG0h2ySCXRsqTp9nGyRCa3kqPTGi2S7TKRsqgnrvEt2luzfXeij9JLs
kYkVxfGWc76QOZlIKrykaNlHDsnEo979KYGK5+j+M+GrElAiHk9OluQ/5ThV
zSLzMtFrcSe1xYgszpTcb6nKAHNyQSbenzb4NM2JXJSJgsrsznU+5DLJeb26
rhgQTa7IxKmH72bmZZGrM9E+/O/8S/vItZmQ8xw29O0JckMmaoum7B9YTW6W
3M+8+U0zGsgtmeg4YsQzbyG3SX7eR/+iXye5MxNx29WNc6Uq6P4zcYD7YdA5
JbJUFl6bJf55rE6Wy8Lash9/fuuQlbLgETj1h8pSsmoWNn4ec3feerJ6FpQy
b/ms30LWyoILb841L1+yThbkMq1OJMaQ9bIQOUFPbR+fjCxcDX3/7cx+skkW
Xg72Ub1zkmyRBW21D8Evr5DtsuDm6tn9tZHsnIUtp8fG/ntN9shCaLTGX4Xv
ZE4W+OmV61Wlz9P9Z+FCrIrHxOFkbhY8U6O0tCaRk7Og+WFpuLYumZeFR/xK
k1nLyOIs2N1fGzpzA7kgCyXNXj+nbSUXZcHbOvfQZD9yWRYuDdvgNyaWXJGF
7YmLlytmk6uzsMOvu/+//eTaLJRxjPI7TpIbsqCacf/royvk5izJ39OUzxcb
yS1ZqOpdHbH/NbktC5/vDkqI+UbuzMKSF42dm/tV0v1L7mvQxaIFw8hSPFQp
/MkdPJEsw4PH0Jv7n+uQ5Xi4NCfizFGQFXgQjomt9LMgK/FQFGubv9CZrMyD
wmWeUbcPWZWHA2uaeeXRZDUebNd9DfPKIqvzMF+r9P2EfeQpPKz7JnPpXilZ
i4cN0r0fQy6RtXnoCyq3HX+PrMPDvDKPL5dekOfxcLXJK8/+M1mPhzcWs42/
9ZINeLCyWvQoVuECvX88jDefbThUjbych+dejVuFM8gmPJQr9s5RXUw24+G2
cVGuYA3ZggdjdIQMtidb8XDvfs+NiO1kO8n8zVo72kLIDjzIlb21WJdMduZh
1dEL20pFZBfJepBTltwRsgcP00V7LjucJXvx0Fnr0nLsOpnDw+GdNS++N5ED
eMj81XFwXis5hIfFpjoTOD/IETzMnC1tcEi6it5/Ht4f6n7/YBg5noeR1nUK
verkZB7WvLPLH6dDTufhhvOeCL0lZB4PR3hVBWbryALJ/dn9/bFxM1nMg/zQ
O9ucvci7efjx+MwLp3ByAQ9q3X7mdqnkQh6ap784vDqPXMSDRVdX49wicgkP
+N5ySeUcuYyHj9O/bPp+nVzOg749T3SjiVzBw1DDrc45b8lVkvfjqcYhu+/k
aonraqxU+l38P9fw4BVv4Vg3lFzLg3SW9Mmw8eQ6Hm49NjCYOJPcwINdW8rX
y4vJTTzITN1TabOG3MwDZ4Rlxjs78nMeTGJO2nq5k1t4mNj4YdCnQHIrD2FT
zQVb4sltkvvZ7/mhPpvcwYNl6ocf8/eTO3mISd5zLOcEuYuHrMbM3raL5G4e
rli3PZ1fR+7lwbWj38Kwp2QpPp5EOkqfbSPL8FExo2RW+y+yHB8rgmuOjxhw
ifrPx0fXEt/5I8hKfLw9KPBaN5GszIfuoSc8x9lkVT7ENf0bXQ3Jany0Ot+c
4GJKVufDtluGs3EjeQofdstula9wJ2vxsXTV2tdagWRtPkKCfrVJx5F1+Lhc
aXP5AY88j48z6dp2u/aS9fgo7L/tyMYSsgEfKa3D9itWksGHy4nIRZU3ycv5
uHNslKvDQ7IJH9WfI1V/viGb8dHmHm4S30m24OPvh4EfB/WRrfjIVzf5njD4
MvWfD6viDJtuVbIDHybytgpbNMnOfLQcMR9UPZfswofyQ3PjkUvJHnz8uu5Q
5ryO7MXH+fSilQc2kTl8jBuR3fvEgxzAx/Lhh2oHBpFD+OiTy98/I44cwUeY
jk3UCh6Zy4fA55O19R5yPB9cM/GETcfIyXxIvbh53+YcOZ2P6WeGuZvUkHmS
821a1DS7kSzgIy1bZ/iQl2QxH7VJw0e3fCTv5kMtROt10W9yAR8vdvufnCtd
Tf3n49Ld4DsZcuQiyfs1ZeCFN4rkEj5kn+yJ0B1JLpM87/e7CpFjyeV81Cxe
4nF1IrmCD805J9KktchVfCh0dvobziJX8xGk8Xmc/zxyDR/fe/YnHtQn1/Lx
Xm5y8T2Q6yTv66K85K6V5AbJ81xapjZyLblJct6//LbpWJKb+RA6Zm9auZH8
XPL++4+XtnUit0jel8KjVltdya18bFrwzMJjB7mNjz2zfbo8fMkdfLxZssDQ
JZjcyUfqkZHT7CPJXXxMmjDw7Jo4cjcf6pdU38xPIfdK3o/XXsVjs8hS2diq
pK/UKyDLZOPu29uKj/PJctkwao88VFJAVsiGTfL1+xGHyUrZKHw/NXdVCVk5
G5Z3jD4pnCKrZsMq9tyDunNktWzoX96wNukiWT0bu6NbbQyukadkQ/uz5ddP
tWStbGxYsmuk8B5ZOxvxu2/W6jeRdbKh09M98OkT8rxsOEhvve//iqyXjbb2
VVPl3pENshFuLy0r+khGNjTW9uxU7yQvz0bpx1LHwp9kE8nzeRY/ntRDNstG
xzde8y6pK9T/bMT6DtsyVJZslQ3H+E5O5GCyXTai1/aXe69EdsgG31pHc7UK
2Tkbmzx87hweS3bJxmffW7/71Mke2RBvsiter0n2ysbxtpXv984gc7Ihn9NQ
9F6HHJANb/elP7QWkEOycfj1z+uui8kRkuettZ+4B2RuNg4N+jygfgU5PhuT
chcF9KwhJ2dDetELr0kW5PRsZEbEdxpbk3nZSA3/9M/JnizIxrIrL3YFOZHF
2QibvOB6kgt5dzaW73kZkbOdXJCNimkN1/K8yYXZyN47fFe+P7koG+cTq/oL
Q8gl2Tjb+70vLZJclg2FhPaMiFhyeTbS216fdE8iV2QjRVHba206uSobox9r
XJrJJ1dnY8pP/aNyQnJNNrJqW2e9zCfXSubRO2ZRuo9cJ3l/0ycohRaSGyTz
r3rvbXSU3JSNLdLHvfuOk5uzobR89rDzp8jPs9HnMN/O+xy5JRtVEKwYX0Vu
zcYA55nPaqvJbdmojf0yxvs6uSMbKw80yireJndmQ/3a84Kie+SubCTVT/xk
+IDcnQ1P30sf7j4m92ajvOOZ2O45WSoHeX9KpV62kGVy0Lk3eKLjO7JcDooU
Yv42t5MVcqAfNFG07gtZKQdmn893XvpOVs7BOoOzCtN/k1VzYHwl/XNWD1kt
B9kml3I7/5HVc9D94eFAM5mr1P8c5D7xWHlAjqyVgxG2KlY/FMjaOWgLSJq7
ZBhZJwdn/np/SBhJnpeD22tT/G6OJuvloGbW7sf9x5MNcmB+Omj04klk5GDI
iG/6OzXJy3MgSuwwyp9ONslB+WRLrauzyGY5yD8/6r9WXbJFDgKPzz8nvZBs
lYO+R2Vbxy4m2+Vg2ebcf7OWkB0kn5/zm2doTHbOQdmjH6NXrSK75ODj9tI9
pqZkjxycsrKcYGpO9sqBNlQOrLAkc3LQa6U7bbEtOUByP6M/npuxiRySg4J1
SetHOZEjcvC0wf7P361kbg7GBFSdeuVGjs9B9Vv5mCpPcrLkPmOK3QXe5PQc
JBjLe7r7kXk5OJ2blzY/iCzIge7C+/V9oWRxDtTHztW/FknenQMLk6X3YmPI
BTlwOZ+UZZhALszBVENRzI9kclEOVGxliwrTySU5mKbuK7ueRy7LwbWpoQXd
OeTyHHy3uh66S0SuyEHdzX7CRbvIVZLPu/Cq+/5ecnUOJrmNPOx+gFyTg1cv
N+//fYhcmwOt3pAvsUfJdTlYqzeDP+g4uSEHDTmGGWll5KYceIZEvpcrJzfn
YOHuqoKYc+TnkvN513D5ZyW5JQfPzASrXC+RW3MwpaZ1ccMVclsOBKMKCxZc
J3fk4NiDc6HiWnJnDoKmDbrz8w65Kwd+D+LF6+rJ3TnY99+Y9wfuk3sl/Rh7
+dz3h2QpATQ/uw8zekKWEUB5+dDf8c/JcgLM7jnpdfMVWUGAtGbzoAFvyUoC
GAZ8GrXkPVlZgDETUq0D2smqApy9NXfuoQ6ymgB7P30vb/xKVhegzrPp5Z/v
rP8CuMV9KB/3i/VfgCMnDBcb/mH9F0CF9zHQrpf1X4BvD/pv9/nH+i9A88T9
qrHS16j/ApyTep7MG0A2EKC1uv5ivhwZAvBc8y4UDCYvF8A20zbxgCLZRIAp
W6ZPKhhGNhPALGBuTp4y2UKAlorcF5mjyFYCLHcNHMAdQ7YT4Per34o7x5Ed
BDh2zLjPWp3sLED4Wu5j/clkFwESlz3aO1aT7CFA3mtvu24tspcAi80C5Bpn
kDkCPN047PShWeQAAZbF+zoEzSGHCLC2qVrOeB45QoCb92ZUDV5I5gog3PIq
rGEROV6A0Y1yq/kG5GQBqg49nL5uCTldgLt5/lMGLiPzBMhKUtKvWk4WCBBq
+9Rn5yqyWIDyL323xqwh75ac17gSsxozcoEA/2UN7d1uTi4UIPm8zfPBG8hF
AgysLf121IpcIkAYfzmW25LLBFgRv7zu6UZyuQBzRE/zdjqQKwQ4vUj3eK8j
uUoAp+VB8slbyNUC7G9vODPUhVwjQP7hHadz3Mi1AhjN8xmovJ1cJ0BhSP+z
vB3kBgFEIebXBnmTmwTA6tC50Rxys6Rf0oflv/mRnwtgfuKPmVMguUWAXGNR
361gcqsA89MKJs8JI7cJIBi/oFoQQe4QYKZ1cHNXFLlT8n7rxXLWx5C7BIgL
8U8/FkfuFqD/ZjcdqURyrwDxFwKcNySTpXKh/vGs+v5Uskwunp82DuxIJ8vl
ostMZ+u8LLJCLjav4n0K4ZOVchGSFDiyMoesnIsPep1vf+eSVXNReE1xk66Y
rJYLoysvorbnk9Ul/u5uuWc3eUoubs49+/zuXrJWLqwC68f3FJC1c3GhtGKc
xkGyTi7wKOCF6SHyvFx0PJLZ6nOE9T8X0knuJ7KOsv7n4tjevFslxaz/ubhU
mlt+4zjrfy5qR1kFvDjB+p+L6f3uKHw7yfqfCx+LLzH9yln/Jc9bcOKx4lnW
/1wc1e8bNrqC9T8XRYNvzlOvZP3PhcveLuMpVaz/uSge7mOscYn1PxdXR6ot
nFzN+p+L+09fThp/lfU/F7EjxPIqNaz/uTjVpvFd/gbrfy4cf2x70XuT9V/y
+fNnNHy6xfqfi5HKG+49vsP6n4uadSXPqu+y/udCvke+93A9638upCIN5qY2
sv7nYlWMQoLnA9b/XHz/Zfxz1UPW/1wIBx1NmvSY9T8XnmP/LfmvmfVfch6X
ZSfVP2X9z8Wf8sg5+5+z/udCrmW8H+cl67/kflce+GDQwvqfi31yF3Nl37D+
5+Kk40Tu3bes/7ko5Ucd479j/c/F6d9cVcsPrP+5UPnaeHdYO+u/5H15Mure
3Y+s/7nIH/1LLamD9T8XmfJDLhl+Yf3PharUf+XfvrL+S84btgMOfmP9z4Wv
VNWp9T9Y/3MR5lxV/beL9T8Xsh7tukd+sf7nIkC6UWFdN+t/LiJ6/q7//of1
PxcNPb8HCHpY/3PxOMFYe+5f1n/J833fUlvfx/qfiyDvxhfbpWqo/5L3/ZcC
p580uVdynzbpscL+ZCkhNk6qUZ02gCwjRM95jQXnZclyQvRhwsuVcmQFIb7s
Hat8fxBZSQiPiNhn9oPJykK8RMXC1wpkVSEClMZruyqS1YT4eWtY1fuhZHUh
GmS+fHQdRp4ixPKh8lVvhpO1hMjrOK+7WZmsLYSL5boND0eSdYToLFYebzqK
PE+Ia4q2eZdUyXpCjDF2uDl7DNlAiAMX3Yv3jiVDCM19500GjyMvF8LtdOaB
wPFkEyG6fdSrXkwgmwlh/KNQbDyRbCFEUn/zxUcmka2EkFFcd0RuCtlOCA3N
e6/cNcgOQtTJdH+o0SQ7C1E+8NvVCVpkFyFqdZ75h0wjewhxVuPh33vTyV5C
cGb/t22yNpkjRMuirUcDZ5IDhEh+MLHx+ixyiBDWM9e8HKFDjpDsH9P+wGkO
mSvEFKVBZ47qkuOFeK5xMv7bXHKyEONHvluxcD45XYjSRYd6whaQeUKU8b8U
VS0kCyT3f7HSolePLBbiQT+pX4v0ybsl79vyk7sCF5MLhLg39NLyEwbkQiH2
Zg/vem9ILhLi/D5RidoSconkeU/o+lqAXCbEvpfXl8cuJZcLYfh99vRTy8gV
QsywNpvSYkyuEmLnmB/zFVaQqyXP/7d7y4KV5BohprrMLnZcRa4VImyzi3KC
CblO8jyFWwuOriY3COGw/9v6ujXkJiFsPR7O+GxKbhZizsV7Ogpryc+FmD5i
17Zp68gtQnhndt1Ybk5uFcJ0QPZmRwtymxDR/aZOD1pP7hAi/sq22ekbyJ2S
Pi766VNgSe4Sol4l4cspK9Z/IbQunj9+zZr1X4itZgvK7tuw/ovwcF9+9ytb
1n8R1lnEpXyyY/0XofhMiuvPjaz/IoS0GWf9tWf9F0F4bfkgGQfWfxG+vRv7
SG4z678Ic8qtuwc7sv6LEGsf7jfEifVfBMd7w1cNcWb9F8GhYW/I4C2s/yIM
+7J3kNxW1n8RWuOyeqW3sf6LMOhyu2Uv8zwRtu6bPLzLhfVfkvfnxKKPrqz/
IhwO6at76cb6L8LFgvB7je6s/5L5Gni45sH6L4KNcaHG6e2s/yLUjBjN3e/J
+i+CoaH5hswdrP8ieO49uDfUi/VfBLseH/dtO1n/RTjwT/6EqTfrvwinUBus
68P6L0LXku5rozis/yJM3tmW28PsJUKy1tuvL3xZ/0VYf3120yU/1n8RWtKG
r9jrz/ovwviquuURAaz/IrzJ2v3QLpD1XwQTw4t/5gax/osw4Y/b6SHBrP8i
mP65J/OeOV0Eg+CpnVUhrP+S8zm1Lzg7lPVfhLDv2/a4hbH+S84jdc+2ReGs
/5L7fepXJx/B+i/Czg0Dnz5lLhRhXmB45tFI1n/J+T7t+BQUxfovwiGdoK5l
0az/IuxbOvvYEC7rvwhKP7SHPmauEGHcmhiNfTGs/yLc3Ln4q2ss678IWUfd
vWfEsf6LIM8Zeugrc63kvDcvyj0Vz/ovwnn9dgQksP6LYPVvwrF5iaz/Ilxo
enb/B3OzCCWqqhdPJrH+i9DpdNfTO5n1X4T+od9eTEth/Rfhnnewaitzm+R8
08zV9qSy/osQYO/+ySqN9V+ExJKjSYPTWf8l55fX972auVsE9VjT2YEZrP8i
FI70N9LKZP0XQ7jeetJTZhkxehPqn6dmsf6L8ci2ykefx/ovRvO1H8/bmJXE
0Jtoqinks/6L4TAld+2ybNZ/Mcpf77f6zKwmRnCDkaEoh/VfDJe7CwZBwPov
Rva4DZUfmLXE0PW12ZCZy/ovhs172Qdzhaz/YlwePMWomXmeGAfe7sgNF7H+
ixHwPu/pODHrvxhlA9yHXmaGGIWlKfOd8lj/xVh698y6PmYTMZ7c2+2wO5/1
X4yuws/Oi3ax/osxptZq80NmKzEE+hGWnN2s/2KYpA1eIb+H9V8MTvORuQeZ
ncUIuv9DffFe1n8xTl3KUrzP7CE537DRfe77WP/FOByh/a2XmSNG69Mt7bwC
1n8xfq+2aJu8n/VfjOqJ6V/PMEeIccPpiNSqA6z/Ygw8NmfcY+Z4MU6ur1jp
dpD1X4zP1jeiupjTxSh2a70RU8j6L8bGD2J1xUOs/5Ln/+aekccsFiPC7oHi
lMOs/2KsPWZ/+DhzgRgr54VbLzjC+i/GM5mycZeYi8RI+uIrtaKI9V8MUerC
f7eZy8RoWRw41uIo678YYXP22DQxV0jyt084ZXuM9V+Ms6e3z37KXC2GV/mH
+k3FrP9iyH6Qzn3OXCvGnYJJXIcS1n9JX0aUZD9jbhAj1kL63sbjrP9iFK1J
nPuYuVmMK0+ENZalrP9ivKrixdYzt0jenz33vNecYP0XY57S0dQa5jYx1uwK
emxYxvovRvSZNJuzzJ1iiG/rD5p1kvVf8n4bNnUWMneLUbfjsOLYU6z/YvBK
/27jMUvl4Z7jlO8yp1n/8zDr8dbKEGa5PNwO+nfxE7NCHm4dNOrbXM76n4ee
u1sj6pmV8+DmW7IIZ1j/8/BV1X5hGbNaHp46FwVNOMv6nwevP43dGcxT8sA5
OvRyD7OW5PksxLc9zrH+52H4pwK1h8w6eejmO5xFBeu/xNG94mJmPcnzDy+7
PvI8638e3t8tNIxmhuTzNstKtzEvz8MjYd8Ii0rW/zzIRp8JOMdslof5q9dr
jL/A+p8HvU2/NOOZrfIgNr8Z1s5slweF7taJ66pY//PQ4eQ97hSzcx4O3ON6
j7zI+p+H8bcXqoQwe+TBcPTxkU+ZvfJgdKN75+JLrP95mDRxjvpu5oA8qF31
nNnLHJKHL2kVwk2XWf/zYFU6Y3MlMzcPTkUPYlSrWf/z8HDNpQFBzMl5yKz8
3X6fOT0PjX6ps2dfYf3Pw6FV0Y9TmQV50PZ48eYds1hyH87HNuAq678kf/zH
qfnMBXnY9WXvth/MhXmIjb8la3aN9T8Pjn88hhcyl+QhoD4sqYe5LA+Lu/5z
21DD+p+H3VffnixirpDc14BZ2/uYq/JQ0N2QYXmd9T8Pe9deVS9irsmD64xf
k3qZa/NQO8cp1/wG678kP/xLyAHmhjxMKci518XclIeGswailTdZ/yXvu+2j
ByLm53nQ32ea0MbckoeSWYklerWs/3m4P9t7TTJzm2R+m49Oj5k78jDnzavP
GrdY//PA3a/705+5S/J+fa8JusLcnYf9N4P9FW+z/kv6dWh6hz2zVD7eF114
fZhZJh+OSQOtvzPL5UOF377S8A7rfz4MTi+uSGJWyod02KOjjczK+SgYzlcb
W8f6nw/XtUuHuTCr5aNy34XkEmb1fEzRfBDXxTwlHyaHN/Y3uMv6n4/PvAly
ccza+ejq35V9i1knH3Z1hYVD77H+52OyR5+hNbNePrbJ1TnlMxtI1nMey79i
Rj42HGpfMrme9T8fNYJb/9yYTfIh52doeozZTDKPvPzkz8wW+aho/540u4H1
Px/ODpVhvsx2+RjjO7H3FLNDPj7+90Ghi9k5H9+y647Pa2T9z4dVfvqrAGaP
fMgbtB4oZ/bKR7V3ZvcPZk4+Cn8tf617n/U/H8bu1Zt9mUPysVajwvsEc0Q+
vDzeKH9m5uZDybDLYvoD1v986Cfun+zOnJwPw3+7Mw4yp+cj1VCc9YqZl4+A
U8bTxzax/kvep5J1jjbM4nzobnLX5jPvzsfVOv3cO8wF+Wj6EZA34CHrfz4W
HKletIS5KB/dB28GhTCXSO4vS3f9SeYyyf3+LrrVzlyej0s2jS0TH7H+S95X
5fWijcxV+RAk1H3mMVfn41Hn+9abzDWS885cFtnHXJuPF8ncc/Mes/7nw0h6
qcCTuSEfvcMmKxcwN+XDrbZm4UPmZsl9z772b1Az638+Dq+r9DJibsnHAK0V
0X7MrfmwuPR34eH/R3Sdx9Wcvv8DDyHEZEuTbEmyhYTsr0m2bCE0lsQ02WJC
6JOYEJIQQupUZ9/P0SQmyZYtaWhMsiUJSUNCksT87u/j8buv+8/n4/R+v+/l
uq4X3BWJ8O6w9fhD7jeJMLsuTLF+yPs/EQUdB04fx12TiK73DyjXcdcl4tTu
H1QK7oZE3MeEmfe4LZIQ3e+Kotkj3v9JaBzWWTGc2yoJ7oFPp6/gtk6Cz+hU
ZQK3TRI8F1Vqcrk7JMF58Ey/Om67JNwcufBM78e8/5PQtXVSzjzu7kns35uJ
W3dxO7Hfbz5/dYrbJQnbpzVqXMbdPwmvbm/J/6GY938SMvwfTxrD7Z4Eu96a
0FXcHknYtO7XOce5RyfhqjrpxRVuJOGLz22Xam6vJAQ7bO/u8IT3fxKGPhyW
P4l7WhIOR6zrv4HbJwmjHdN/SuH2Zftt/T/rm9x+SWhinLD/I/eiJIyNP3a1
Swnv/ySk7X2dPok7MAm5Eef81nGvYOuPjT6TyB3M7qt5fv4V7pAkVK6xkLzh
Dk3Ct3WpTh2f8v5PQsmXHsvHcEckwdzdIvBX7sgkPBj+R+f93FFJ8M01HMjg
jk7ChyO/nn/MHZuEg8fmaBuX8v5Pgn/zypl9uOOT0H2BJGMmd0ISluJJ0UZu
Cbsvfdc/k7ilSSi/+ffcy9zKJHjYLD9Vzq1NwjG3GQWtnvH+T8LlPrXGQdxp
Sdg15K8pc7kzkvD6H2j+x52ZhEVF568lc2cnoXhGmuoy96UkuCTtnPSS+2oS
Sn+RG6zKeP+z+0nedLcfd34SQmJWZs/gLkjC7KznK9dxFyahxnr64yPcD5IQ
k27d9gx3Mfu9/95WD7hL2f35uNz6wv0iCRaTZvp0fs77PwkFscuSRnO/SUKz
2mvGxdzVSdhhKo7axl2ThMBhLZxSuetYP6wxxVzkbmD1FN337FNuCwmu2T87
+R+3pQS32g3+rdsL3v8SFGf/7/NYbmsJyq78OMWf20aCQLffArdyd5Dg8Ib7
UyTcdhJM8D35JYvbQYLmlnNCH3J3l6C9bdesz9xOEvjtWH2r40ve/xKsVx/V
DuHuL0HGxNpZs7gHSWB/sPzGWm53CSZ2uNgylttDgrDC+/Y67tESxHpE113j
hgSVHXory7i9JAjXt+z6H/dkCaSa6KDO5bz/JXDqU7t1OLePBH3OaQLncPtK
0GHBe/vfuP0k2LHBWRbDvUgC91cnPqu4AyR41zyl62XuQAk2SKJsi7lXSDCv
NOVpLXewBJ+jxoS3fcX7n/2enlbejztUgqZWk3tN5A6ToCF59rAA7ggJdjXt
Zh/OHSmBrffXgiPcURIM/+C+0MQdLcF0ix/PXueOlSDq48fKp9xxEmhz276v
445n36s/f6ttBe9/Cax3jd/Sl1vCzv/Zm/88uaXsPK0tFyzkVkowacfdvRu4
tRK08JId3MdtZPdVmLlawZ0mgW700q7nuDMksLEq09zlzpQgZ8oOq0rubHY+
SdFo9Jr3vwRxDqN87LivSjB389PhA7lzJRj3JOvzBO58CRq1bBe3iLtAgufj
+zTawF3I6nWR19S93A8k8P1DvTaVu1iCxgOOrD7NXSrB/knTPG9xv5BgQfMO
H0u5K1i/Neq/rZb7jQSrFt173qqS978Eufk+Tj24ayTolFgybhh3nQQhyReG
TeVukEDvOahFALdFMiz3rv8zlNsyGZVNrv60l9sqGcmPl2mTua2T8f6v2H//
4LZJRp3r762uc3dIxpnXm6wecdsl425kWtlbbodkTPphRWKjf3n/J+OHKQ8H
duR2SkbhlnEKF26XZBw5eK9mFHf/ZPg2L3KayT0oGTcabRmyjNs9GZ9HfO++
kdsjGVXNT7zdwz06GfOXRp1I5EYy+j+qczJxeyWz/w+4xl3knszWe3Tx47+5
pyUj0+F8sxfcPuz5mVHtarl9kyF79vp78ze8/5PRt59T/o/ci5JxsNfK8H7c
Acl4s6aqxRjuwGR4T3gdPoN7RTLGHDrw1xLu4GRsKW7XeB13SDIi5uvtdnCH
JqPlw+i2R7jDklFa8uyNgjsiGaMPVOgzuCOTsSnjztRr3FHJOHTj5p173NHJ
eFRuNbycOzYZqx5f2F7LHZeM63Zd0pq95f2fjKDzvjm23AnJ8DlyLNOZW5IM
iU37I8O4paz+/OpnTeRWJiNsRMSnudzaZMjdcrf+ym1MRvhvrf8N5U5j388L
HxPFnZEM4+2xG49wZyZj5Ok9h+Xc2cmoWLHz6B/cl5LhtGvJtkvcV5NRNG/K
9Dvcuezvi9c0LuHOZ9/L/ZL8hrsgGa+3/dj9K3dhMmZ0+hLdoor3fzIa+V99
0Im7mO3/H/UPztyl7H2mWwPcuV8k49T9xUM8uSuSofiwp7sP95tk+M8L/bSY
uzoZGW2np6/mrklGTeWo+f/jrkvGbwGrXuzmbmD9rW20IJ7bIgWdM/pmyrgt
U9CzX5v/zNxWKWi5rtA1m9s6Ba4K1aSb3DYpuHBCN6WIu0MKBlU0H/qc2y4F
6U9etajmdkiBfldIbgN39xT8qM0NafGO938K7PNsm9hyu6Rghuv23x25+6fA
596AclfuQSnou81z+Chu9xScVr9YP4nbIwVdYkecmMM9OgXj+gXpl3AjBU4/
HVSv5vZKgf/Uh/s3c09Owc7oFQE7uaelIK4uoOtBbp8U+C0uv5HI7ZuCNyMd
Fqu5/VJg9aBXyR/ci1IQOtZ56nnuAOZRUOZyB6agf8Cx1/9wr0hBs8ZTOz/l
Dk6Bw6jIEZXcISk4Xjnf6xN3KLvP0x9HWVTz/k9Br6Ybu7fijkjB+lbf3nfk
jmT7vWhM684dlYKpT5WL+nFHp8DifdPaodyxKbD2rI4Ad1wKelTsfO/NHZ+C
8Mulc+ZyJ6RgyEZn5RJuSQrMG0LLVnJLU1BV+7pNKLcyBR8aq/ts49amwDbo
hls0tzEFq84G9z3MnZaCtkszbCTcGSlIjM1+qeLOTMGi4QrdSe7sFOS77F50
lvtSCh7U7Piew301BWg4czCfO5etL3icTRF3fgq8PUdEPuUuSEH8hMtPK7gL
UzC8TY3rB+4HrJ8aV635yl2cgq7zbkks3/P+T4FdG+251twvUrDjW2qeLXdF
ClJv3L7ZjfsNW+/TmWdduKvZfcSMPTGYuyYF5Y9OrxzJXcfuP7Og73juhhTU
PdAVT+W2SMXk6wt/9+W2TEXTxxbtF3NbpWKL16njv3Jbp0LSeH/rtdw2qZhR
oQndxN0hFReTuvy1jdsuFZpjzTvt4XZgzzv/Pvsgd/dULFqT/PtxbqdU2C3d
kpLK7cLelz/4pIa7fyqm+Dz84yT3oFQ0Whqj/pPbPRX5Uxbvv8jtkYpN/VYF
3eAenYrahtzBd7iRiqx9h94VcXulonLL49QS7smpyJh8wbOce1oqDnjNevCW
2ycVO04YAj5x+6YieMqLxw3cfqnwcm3nbfmB938qltVPNbTiDkjFFQ/tf+24
A9l9TB8zyZ57RSoab+yxowd3MHv/9VVpLtwhbH2DB94dyB2aig+RUa+GcYel
YrtfZPUY7ohUOA73eOvFHZkK302Xn0zljmL78x6cM5s7mp3fFUniz9yxqXDJ
t1sewB2XirB+Wb2Xc8enon/U0eI13AmpGDb34q5Qbkkqvn+Z2nMLtzQV8fqZ
p7dzK1PxbkvJqGhuLXtfgPWfB7iNqbjt/Nb5KHca229E/L4k7oxUxL7t+FLG
nZkK7bOoIVrubFZ/0ppNZu5LqZjkE3Yyg/tqKqZ+cnySxZ2bivEbmltc5s5n
97Hfw+4GdwG7vxe5vf7iLkzFqoY8l3+4H7D6Gjqrx0PuYlYvd9f88JS7NBXP
a9w+vuB+kYrI1PT8Su6KVJw+/T2pmvtNKvK+uiyt5a5ORb9O4x0auGtSIT/g
/1ejj7z/U7ErLza0OXdDKqo6PG3bmttCiooTQap23I2lOLPcfaAdt6UU1Wt/
PtmFu5kUV3eU9+rJbSWF089vDrtwt5Tic8yW2gHc1lL4xit9hnC3kUJbuFnm
wW0jxdsDTV+P4W4nRcnrxb3Hc3eQond13KLJ3LZSxMaZo6dz20nhknLdMJvb
Xoq4gopr87kdpGhz1en+Iu6uUuR+2ft0KXd3Karu934axO0oxXtd66LV3E5S
GKXeV0O4naU4cPetbiO3ixQFo5rtCefuK4Xkgnzh79z9pUDPu72juF2lmG2n
+Deae5AUr9ycNPu53aTIqPplwWFudykmmEOaHuceJkWPc37aJG4PKeom9B0v
5R4pxV9BH+8puUdL0bNLToCOe6wUzj7K5yZuSHH3tsY/ndtTim4+j/4+w+0l
xeANU8ac454oRdjFxrKL3JOleKRs/+0Kt7cUL7fsnZXLPU2Kyl3rUvK5Z0gx
5O2D5wXcPlJ0vZbf4x73bClmtFzg95DbV4o78v17nnDPk2K0f+jJZ9x+UpR/
si94yb1Aiu/WB16/5l4kxdlBj76+5fZn63/QqvkH7gApXvw6sFUt9zJ2Pr1m
WdVzB0rxddrW79+4g6Qo+37xbaMaPp/Z/U7qVdSUe5UUO7qc/bMFd7AUXoF7
DrfmXivF+tdJQW25Q6T4Laixe0fu9VK4R16vt+MOlSLyxscsB+5NrF4yj4Z2
5w6Toun5P3s7cYez+nP5tbA3d4QU6aN14f24t0mR7XzQfiB3JDsfC8cMN+4d
rD7/Dp40jDtKCqvY8MIR3Lul+KntvIVjuKOl+N21ZTG4Y6QISZHN8+KOlaJT
i963JnEfYP3WRDViKnecFF/aOstncB+Wol6RYTmbO56dp93CpXO5j7H3ZffM
9ONOkGLaTbsWi7gT2Txb4eW7hFsiRbP0tBPLuFOkGKBf/vBXbik7/wkb2q/k
lkuxL+jJpGBuJZsfT09u+o1bLUXQbzWp67m1UrS+kXFlI7deiqSo+mdh3EZW
/0Pv1G/hNkvh6je6ze/caVJ08ZvqsIM7ndXboaa9dnFnSJEzK9QlmvuMFOP+
kTrv485k9eoZ3+0Adxarn6z57Q9xZ0sxdVJNo3juC2x/L9f/e4z7khTB24vv
nODOkeLZ5xEnJdxXpfjVNn5vKvd1KXolffSXc+dK0W7o0oEq7jy2/p0v6zXc
+VKY7fZe1nPflqLlRt+dJu4Ctn9rH6Rx35VirGdUXTp3Idvfmi+G09xFrB4L
/1yQyf1AirSTNyzPcT9i87/vYP157mI2HwIavC9xl0hxO2DwqxzuUikW9n2w
7Rp32f+9r65tLvcLKezvJUrzuMulcFx3ve9f3BXs76ftTLvDXSmFbc+Hg+9y
v2HzU37HXMhdJUX4qrW973NXs/z84XzSQ+4PrD5tr7Qq5q6RYnPdns0l3LVS
lPZo/7SUu06Kee9Xez7nrpeiJvOE7CV3A6vfC4qGV9zf2XwdcWhOJbeFDLfm
rVS/4W4sg/2wIZ+quC1lWF75adx77mYyxIZn7v7IbSVDt2fbb37ibinDEeuf
req4rWXweuo1vp67DXt+4LTwBm4bGcpubDR9524nQ0lQbrHFp//vDjL2/1Nv
qybctjIcCmsyqCm3nQytXb/Mac5tL8OL39xCW3A7yJCVczquFXdXGQpT9+pa
c3eXwXVjxoUfuB1lOKYaXdCW20kGc7RLSXtuZxk6rN5W0ZHbRYZfDni968Td
VwbfPts//MjdX4a85SM/dOZ2ZetbtamqC/cgGWynjHrVjdtNBrc2B4t7cLvL
sOfc5ts9uYex5yd9ze7F7SHD2dRu2t7cI9l9qCoP9uEeLUP1wGWh/bjHynC3
dezcAdxg6228dshAbk8ZPl1v3WYwt5cMw1qte+nGPVGG06HJZ925J8vgnpoQ
M4zbm52Xwwo/D+5pMgRtbNtzJPcMGSxcEitHcfuw/emanxzDPVuGnb8uCRnH
7StDywtq15+457HzbPX8tSe3nwx9U36Ue3EvkGHCuZnzJ3IvkqG5NKbFZG5/
GUZG3smcwh0gQ8Lunr9O5V7G6qNwX5vp3IEyZOxsfXoGdxC7f4XJz4d7hQzN
Rq77Mot7lQx3Ji4+Poc7WAbLi5vc5nKvZfV7MCdvHneIDLclEwL8uNez/six
/Pgzd6gMXQstdy7k3iTDeom3zWLuMBnsSh4l+nOHs/uck+UYwB0hQz/zW81S
7m3s+YT/9f2FO1KGJ6eW6QO5d8hgnWjqHcQdxc6n2F++nHu3DE5Nt9iv5I6W
4dejzeJWccfIMKp5sybB3LEypOdv3bCG+wBbr8/6Z2u549j51byaFsJ9WIZ1
7Z+fXscdz86/0QqHDdzHZEhpuSUylDtBht3ru5dt5E6UYfKmRT9t5pbIEDh1
SEoYdwqrv+66uv9xS2Wosc/x2cItZ/Nn4Q51BLeSzYevb79s5VbL0Ltli6m/
c2tl+Hr4/olIbr0MfyUsLt/ObZQhp1PqoJ3cZlbPTaVhUdxpMlTNCLywiztd
huLid432cGfIEHpw4vho7jNsviJ4x17uTBkWXAm8GMOdJYPniyH1+7iz2X2t
fOK2n/uCjP377deVB7gvsXo5ejv5IHeODMc1XQriuK/KcP/jXIvD3NdZ/XTb
4nqEO1eGtTfjFsRz58mwIyYx6ih3PsuTT0nGY9y3ZVh1NOHuce4CGTa8P1Kb
wH1Xhk57D9klcheyfiuK90jiLpKhyzTZPAn3AxlK/bLWJ3M/kuGHwOexKdzF
Mqy8002Vyl3C5kft+nNS7lJ2v4NK78i4y2S4fmtVmZz7BauP9rYfFdzlLI+m
v2yk4q6Qof7M4zZq7koZ2sU0/KjhfiODT713Ty13FXv/0Ly+Ou5qVj+BWwfp
uT/IUKdf7m7grmH13Ct2mJG7lvXLm7fDTNx1MlS0jRtq5q6XYbpyo9tJ7gYZ
hhtkA9K4v8uwrE+n3n9wW8jh4/Cwazp3YzkQUdnhFLelHNNGz2iRwd1MjmXe
zRvIVnLMO2j39jR3SzleV0UVn+G2lqNg0sy8P7nbyHFpQ/iZTG4bOUIntZCd
5W4nR8bh73uzKP/l+KX74nXnKP/l2H2m9/xsyn85JtkuHXWe8l+OJg2tul6g
/JfDt1u//8hd5bAZcrnkIuW/HItfFmRfovyX49TTRScuU/7LUXZ9eWgO5b8c
3UbVTL9C+S+H9QNL56uU/3JkuksayP3lSH+e/fc1yn/29xtWqq5T/ssRGKzc
fIPyn33PN2RyLuU/ux/TnU43Kf/lsPtw9SXZQ47pSbPT8yj/5TjtsGXrLcp/
OfJeYlI+5T/zUvUPf1H+y5H12VRE9pRjZcsFktuU/3LsrDMG3KH8l+OAg65n
AeW/HJ/yfV6Svdn+FqlVf1P+y9Hdzhh4l/JfjpCpgY7/UP7L4Tn67xLybDme
9/90opDyXw7jwrtz7lH+y/FDk9XWRZT/chz7+fIV8gI5ag7d/999yn85LB6f
dH1A+c/2v2RaGTlAjoOTTsY/pPxn9Xr60YRHlP9yzMkr+EQOksNFdkT5mPJf
DvPsXrOLKf/lkH7c850cLEeHo+d1Tyj/5djllTunhPJfjket9A3k9XIEvw9U
PqX8l6NlXb13KeU/20+3tdXkMFaPyy7FP6P8l+Py2Y/Dyyj/5bhj3/IReZsc
Nzc13fKc8p+dx7lX9i8o/9n9FqafJUfJEaFdMf8l5b8c6s6tasjRcuS3kRws
p/xn97ukS99XlP9y3H4Vd4V8QI4X2+oWVlD+y7Gtbu5H8mE5PHoZ9r6m/Jcj
8u6XrpWU/3Kk5I0/RU5g86QwZuK/lP9yVGcUPCBL5Ojfv9OqN5T/cvjXLakn
S+UIKjTufUv5L0ePsP86VVH+y7Ei4WcVWS1H11fZg99R/ssxoH2/82S9HEdy
VZOqKf/lCEhz/ZtsZusNufHze8p/OeqN656R0+XY3nTgig+U/3KUd2pURT4j
x4dtr9d/pPyXQ3L3dS05i9Wbtkl4DeW/HNcPeTSQL7D53S1m6yfKfzmePPny
jZwjx6b5e7fWUv7Lca79yAbydba/463DP1P+yzHy16afyXksLxocN9RR/rPv
P1xeRb4tR6uweyu+UP7L8XbGmjLyXdbv/wxaWE/5L0dDWI9/yEWsH07C+yvl
vxw7nh+8RH7E6ne7zbAGyn82T99f0ZNL2H4SDV2/Uf6z35/mHiKXsXno2MXy
O+W/HO45uo3kcnYf9iHl5Ao5vu5eN+8/yn85JvufvEZ+w86jtq+7RS3Pf1aP
8pcycjXr1/TSNo24P7B5tqnLFnKNHO9HJJeTa1k/TVw6qzF3Hav3F6vOkevl
ePjzOacm3A1y/FMxZz/5uxx1d4d+Ilso0H/+skWW3I0VcEl/lEO2VGBrV6lL
U+5mCpwoPLWfbKXAtZadPpBbsvd9ypvbjNtagRfXCjLJbRQoN/bp3JzbRgGH
B0UR5HYKLNvw8Am5gwLRWrexVty2CsxOfZ5MtlNgx9a3DWR7BZ4FzVrYgtuB
rWerzVlyVwXcSvvZtuTursBVk3I92VGB3EYRt8lOCgyoTe/TittZgTq5dxTZ
RYFJXb1KyH0V8ImQDrfm7q/A6jsBcWRXBVq57K4gD1LgVnxbtOZ2U+A3R8vj
ZHcFSh/7vyUPU2B0nuP4NtweCuTX+CSQRyrQYWnlG/JoBfLaVeMH7rEKlLX6
JZ4MBfZO83pF9lRgyD/xI2y4vRQ4LJm7jzxRAbliTzF5sgLaZ/0GtOX2VmD4
jPFbydMUGPT0dj55hgI3o+90bsfto0DsmImryLMVWFA1JJPsq8C6mBNN23PP
Y+fz3+bZZD8FZo0oSCEvUCDcUVFJXqRAuuL90A7c/gr0U2ZHkgNY/bRoeou8
jN3/n7c6dOQOVCDsUFt/chCrx8331eQVCgRO6fqOvErB+rF8mC13sAJxzm7b
yGsVcHxtcY0cokCLZr6tOnGvV2Dg3P6zyKEKNDbFHCNvUmBT2W+PyWHsvm8W
d7PjDlfgjdvdX8gRCiiqfTTkbQqE/P1zJTlSASfF2/4/cu9QoKdb69/IUezv
p5xNI+9m953+4T05WoEfhmW52XPHKLAz0WYDOVaBGFVtOvmAAvM6r/lAjlMg
60Lo4M7chxUYOatNCDme9cuRkWbyMXZe4+v/JSew/uk6o48Dd6ICiWXDgsgS
dl5TTsvJKQrYtc4rIUsVqH+50b4Lt1yBafvOziUrFbA8dTSOrFbgXttWt8ha
BcYstG/alVuvwLafro4lGxVI3tgijGxWYIOmMo2cpoBs14rX5HQFEs7v7NGN
O4Pt5+von8lnFLhQGR9HzmT37R57g5ylQMWOnt/J2QrMiFjo3p37AuvnG+6r
yJcUaNkyLZWco8C/r/4qJF9VYLLlwRY9uK+z82tUM4acy+7r92/ryHkKrO9q
VJHzFQjeavGQfFuBnBFfWzlyF7DzfycZS76rwO5R5SHkQja/ztyXk4sU6Pp1
XSH5gQK3paeb9uR+pID9OMUwcrECo4JHLSeXsH49v+04uZTl1/U1N8hlrL87
t/hMfqFA0fRZzk7c5QqUVE2cS65g8/dA5U5ypQKF2aPTyW/YvGk+tpRcpUDb
r1Wte1H+K3DXyWcU+QM7nx+WrSDXKOA5sddRci27/1mJl8l1rH+yLr8l17M8
s5L86Ez5z/oxp88E8ncFjGtWh5AtlGh3cGkSubESEr31dbKlEjPGr6kmN1Pi
p8c77XtT/ivxx0cfL3JLJWqs760hWyuxS21znNxGifqxlpfINkp08E2rILdT
4uSyjm1dKP+VKCwfMoJsq0TaQuulZDslEkelRpPtlWhv8fYk2UGJvB61ReSu
SpywO/eN3F2JmIWjnfpQ/rPvBYR7k52UeJG8MYTsrITfHtdjZBclLA6pzpH7
KlE+4HEpub8S3gV3mval/FdC/npnX/IgJaSVn2eQ3ZRwG99/A9ldichlPY6T
hynx8cz9LLKHEgPNM0vII5VwOL23UT/Kf7b+4budyGPZ/cgmTCKD3cfi3JVk
TyXe3WsTS/ZSwnrDj2byRCUeJVfcIU9WoveFiPdkb/b3o4ra9af8V6Iq/NMQ
8gwl+/f6I1+yj5L9/2D3RvJsJVrnfDlK9lWi7r8hZ8jzlNhSO7SI7KfE0+YW
teQFSmQfPdxxAOW/Ek0bVbmT/ZX4T9fOlxzA6rvaYgN5mRKv3M4eIgcq0bVg
VBo5iN1Xr723ySuUCIuTvSGvUsJmza6WrpT/SvTtNNSFvJad7+u0CeQQVi/j
viwjr2f7Xd8mkhyqxPriagl5kxJN7knPksOUuJzRtYgcroTLP6s+kCOU+HHP
rjYDKf+VKHX+rS85ktWblctE8g4lXCPTlpKjlFj03GorebcSp3YNTiBHK5GQ
1fcUOUaJ4sKav8ixSlx0jqsgH1Dic6NvjQdR/iuh+XNUF/JhJZYmTBtOjmf1
XTNwFvmYEgfty1eRE5QIXfBbFDlRCa/G+clkCav/JQ1nyClKqC5ZFJClSixY
97CCLFdi5oXdjQZT/isx8aOVPVnN5tnCADeyltXvT/u9yXolxlcfXEY2KpGZ
tiKcbGbzI7/TYXKaEmX7knXkdCX2D6+/RM5QwraT6wPyGSXOrRvxjpypxNgD
Ds3cKP9ZPaXfdyBnK7G11+oh5AtKzO13fwr5khKTWjgEkHOUyGgychP5qhK7
/QfHkq+z+ljcWE7OVULnafqTnKfEtlluf5Hzlci5daiMfFuJTh9vfSYXKKG1
emY9hPJficHT/+5BLlSiwSJ5GLmI9ecvXlPJD9j9nb6xhPxICR/33qHkYvZ7
t1+iySWsXjO2SMilSlwavC6NXKaEXeH4q+QXbP4++HifXK7E6i3b/yVXKPGy
7s13cqUSsbHD2rlT/rN8Wuffi1zF+q8s0INczfLJ3nsq+YMSi+e08SfXKDHi
+h8h5Foljhvdd5Lr2Pwad/wouV6Jv8881JAblBgyteEs+bsSzu7/3SJbqPBR
W/aE3FiFmFL1O7KlCpvaTms0lPJfhcp1d9uRrVRIGz7SidxShbEJO4eSrVVQ
5ponktuokPrt3HyyjQq7VxtWkNupsGji1v+RO6hw/fLgGLKtCtZtbyaS7VRw
XD7eQLZXQV4rPUd2UCH//bNb5K4q7IlpVkzurkLghzZvyI4qSBd8/Up2UqFr
za1Wwyj/VVjzLrIz2UWFWxH2/ch9VbDPTxhJ7q9CtXXDFLKrCrFrvX4mD1Lh
Qbf1K8hu7Lxn7tpMdlfB0G/bbvIwFULKFh0lezDLeijJI1VofCw/nTxaBbe3
iy+Tx6qQ9c+9O2So0HyTewnZU4XhFuFvyF5s/ynqevJEFTy3ZFkNp/xX4WnO
aVuytwqlqQlO5GmsXkb/4kaeocLcqx1B9mHrC0ibTp6twoSRQxaSfdl9R6Ss
IM9j65/xYSPZT4Uxj113khew9Xv7xpEXqWB1dVky2V+FGyEL9OQAFSaGjfqT
vEyFNo2bXSUHqrByaFYBOUiF+SP8npBXqHDcvfQ1eRWr9+mza8nBKpzWmxt7
UP6rcH7dpzbkEBXW5jp3Jq9XYXShZ29yqAq+WVOGkDex+k4dNY4cpsI9rd1U
crgKC+tL55EjVAjIjF9G3qZCYTP3teRIFVa0uPg/8g5Wn8+H7iJHsXrMTIgj
71bBzvAqiRzN7q/EUUOOUWFkqHc6OVaF0IP+58kHVCibtSSXHKeCz5Np/5AP
qzBlTu8ScrwKTveqKsjHVKjfqfhITlBBGznhOzmRnce/hVYjKP9VePdyVnty
igp9D2Z3IUtV2NG8owtZrkL22oVuZKUKy14cHE1Wq1CwJ30iWatCj7ArPmT9
/91fzgKykfV3Vlog2azCb97715LTVJgm8wsjp6sQ+aTdDnKGChUO2fvIZ9h5
b/U9Ss5U4W7n4hRyFusX2zlacrYKH6LP/kG+oIL/oR/OkS+p0DB17lVyjgpe
92L+Il9VYduUtCLydRVyrl57Ss5l823ZrQpyngqXxl1+T85X4dQmTT35tgoO
Pbc1GUn5z+Z3wARr8l0Vzk7+1oFcyOr9s6oLuUiFsD3jnMkPVJC1y3MlP1Jh
wakJw8nFKhh3po8jl7B6TraZTC5VYbV9gA+5TAWbDjI/8gsVzin+CSCXq5BY
9nkFuUIF0+vW68iVLK/+7vg/8hsVDpz6YTu5iuWP5ms0uVqF79cexpE/sHrq
rU8g16jwpixYSq5Vwb2to5Zcx87n5s2T5Ho2H3sG/kluUKFo2PsL5O8q9LRf
d51soYb2xfO/yI3VmGiaco9sqUZ6jLyY3EyNiCNVz8lWarQpGfAvuaUa6siA
D2RrNQIO7f5CbqPGIGepxSjKfzVKfU3Nye3UcBhibkPuoMbSInlHsq0arXz3
OZDt1PC9vLwn2V6NyUM8+pId1Hh4oWEQuasaN8NODyd3V+PSxmVjyY5qjMlr
MoHspIYk5sRUsrMatrd6zia7qHEhVe5H7qvGbgfbJeT+aoybu+1Xsqsa8Ysf
ryYPUsNmyoD1ZDe2/36hYWR3NRps07aRh6lR1O1ZFNlDDbNf833kkWr8Uuh4
iDxajT9VQ46Tx6ox7emIZDLUSD0yVEH2VKPdPWcd2UuNZ6dbnyRPVMN1cmUG
ebIan5Ozs8jeanS9GXWJPI2t57HndfIMNVaU194i+6hx8qv0b/Jstp7+P90n
+6qxNeZ+MXmeGuudA8vIfmpEt331irxADeOigLfkRWoY7Ao+kP3V8Jg3rI4c
oEZ5ryPfyMtYfSaUNx5N+a/G2vODrMhBapSo1rUmr1BDtlTXjryK1YPFg07k
YHYeR745kNeqsd/F3pEcwuqvYEBv8no1ZiR59CeHqpF2fORg8iY1vO8NGUYO
Y/31i9MocrganWdZgxyhxgHTv17kbaxe9uRMIUeq4VcVN4O8Q43p1fPmkKPU
GC7p4EferYbCIm8ROVoNq/6bl5Jj2H76OwSRY1l9tz27inxADcdX038jx6nR
7PyjDeTDapyWLgkjx7PnpcUR5GPs/HNnbScnqFHgcnEXOVGNyL+cYsgSNdZc
3XGAnKKGReeHh8lSNWJLeh8ny9n8cPgtiaxk5/PMnEpWs/kx8pWCrFUjbqid
lqxn91vyk5FsZPPAMzCNbGb1tfb3DHKaGk5rj2SS09WomCHNJmeoUeWgvkQ+
w97/QnmVnKmGdbokl5ylRuKh/fnkbDVmH9xcQL6gxrA/FxSSL7H77Tj8ATlH
jYGnrYvJV9V4KX/8lHxdjdaViufkXDV+OvbrK3KeGi1Pdf+XnK/G06n3qsi3
1egevPMDuUCNH7v1qyXfVaNJSP4XcqEaTVct/0YuUmOwXYPFGMp/dr67YizJ
j9h5ZbezIherMeFmfCtyCavv0zY/kEvVOLtvdztymRoD5td2JL9Qw80x4Edy
uRqen684kCvUyC/t0Z1cyer79f96kt+oEWOf70yuYvPnd7u+5GrWzz2WDCB/
UOPvltJB5Bo18iY8HkKuZe8vthlOrmP5fB8jyfUsvz1XjyE3qHG0VxzI39nv
+06OJ1to8CHi5kRyYw26WpZMIVtqMLbv22nkZhr8WVc7k2ylQUnY19nklhrU
naqfS7bWYPipGj9yGw0u//56IdlGA43jQ39yOw3eKa8sJXfQ4MAPukCyrQZB
q/cuJ9tpMPNy4CqyvQZt7EetITtoMH+bdQi5qwaFtQ/Wk7tr4BAr3Uh21ODM
xF/CyE4adB/YYwvZWYOc6Y+2kl00aNAfiCT31cB+5tid5P4aLPB8vYvsys47
9mA0eZAG/w0bvI/spkHC5Nv7ye4aXL8ZFEcepsHWnPrDZA8NdCNjjpJHatB3
ZMcE8mgNbuUmJZLHsvOq6pJMhgar0pNSyZ5sfw4d5WQvDardY5TkiRrsaPxV
TZ7Mfo9driN7a5D++I6BPE2DPrVDzOQZGpifH0kj+2gQa3iXTp6tgcXcSafJ
vhqMeZX4J3keu/+VlWfJfhocKxuaTV6gQdHPWy+QF2ngXHTpEtlfg//5W1wh
B2hw9suoa+RlGlwwb7hBDmT3F6W5SQ7SwGf7/VvkFRrMMza5TV6lgZ11/wJy
MKt/jc9d8loNJketKySHaHBXd6CIvJ69r6v2ATlUg/EV5x+RN2nQqE1BMTlM
g7dHS0rI4Rr47X5dSo7QYPfL6jLyNg1Ona15QY7UwKbFp3LyDnb/D99XkKM0
KBv8byV5twbbOj17Q47WICXunypyjAajFTnV5Fi237nmD+QDGmiNx2rIcRp4
nNxSSz6sQe6yxXXkeA26/TWqnnyM9dtH2wZyggbtn1R9Iydq0PLAlf/IEg22
Wx9tNJbyXwNr/1+akKUajIh2bUqWa7AvrrYZWalBWMQ5K7Jag7WztrYka1m9
dRhtTdZr0CL/c2uyUYOfI9J+IJvZefcLaktO0yDkiV17croGxoTcDuQMDT4t
3WhLPsO+P7abHTlTg2FDrv9IzmL1OmFVZ3K2BuX/a9WFfIHN63u6ruRL7Hn/
Cd3JORo861TSg3xVg6vNQ3uSr2twya15L3KuBvrk487kPA1mTO/lQs7XYMPE
tD7k2xr8s9+jH7lAg94uF/qT77L+sf/JlVyowdQVlweSizRY1GncYPIDtp9+
WW7kRxos07u5k4vZvDiuHUouYfPuc+fh5FL2/O1YD3KZBu6OX0eQX2hw51PQ
KHK5Bq1mFIwmV7D5NHD4WHKlBhnJSePIbzTITP4GcpUGu4Ys9iRXs37/JWs8
+QOrl8EdJ5Br2POyNRPJtRoczbwyiVzH6i280xRyPTvPyhXe5AbWL9aZU8nf
WZ6WW04nW2jxKHzmDHJjLR78dXwm2VKLTc+f+JCbaZFyscdsspUW7kG/zCG3
1KLDY7kv2VqLdo6lc8lttGgY23k+2UaLxKG+fuR2Whhb7PuZ3EGLqgsXF5Bt
2ft//rCQbKdF3mPHxWR7LTK9Z/mTHbTYptu6hNxVizNfNQHk7lp89ipYSnZk
74uuXUZ20iIrzz6Q7KzF5DZjfiW7aFE9b3EQua8Wztoty8n9tVjQNGEF2VWL
j+vSV5IHaTH/fd4qspsWpbufrSa7a/F6aG0weZgWlxu1WEv2YPt5++Nv5JFa
tPnmEkIerYXVkGHryGO1KDn803oytLjebeoGsifbT/HsULKXFrv+8ttInqiF
oWbRJvJkdr5zl2wme2th/3FJGHmaFnEF/v8jz2D7r14YTvbRYtL8+VvIs7WI
bzYrguyrRVGjKVvJ87RoOW3cNrKfFo4VQ34nL2D7f+gcSV6kxZ897LaT/bVo
cq35DnKAFgXXPgkv0+Krc9lOcqAW8/7NjyIHsfrqeGYXeYUW5drk3eRVrH41
O/eQg7XI77AimrxWi8YfvfeSQ7RoPqF/DHk9O6/W1vvIoVpMm1kpvEmLF9Y3
YslhWnyfLN9PDtdiZLOIA+QILTwm+R4kb9Mitk2/OHKkFrf9LQ6Rd2gRM7JQ
OEqL6Ur1YfJuLZJSNh8hR2vxqd+keHKMFo9ndDxKjtUip0WZ8AF2X0tMx8hx
WgTP2nycfJjd7/NxCeR4LQJtm58gH2P1+zZfOEGL+6sPJZITtTAd9k0iS7Q4
HWgrEfmvheeLImGpFor2x5JF/mvR89OcFJH/bD37bFJF/rP9378lrNWi45Nd
UpH/Wjb/x8pE/rN66FwrbNZi2M9Guch/1j9+SxUi/7U42bmjUuS/FjXKG8Jn
tFhbG6YS+a8F2vVRi/zXIqr+vnC2Fn5/7NKI/NfiLw83rch/LWoPPxHO0aLs
8h6dyH82n28M0ov8Z/NN/UA4V4u9S343iPxn9/3JySjyX4u/V90Uvq2F+VKw
SeS/Ft5f2phF/muRbJsmXKjFYXufkyL/2fxv/k74gRatS2LTRP5rsUzW5w+R
/+z8Zl8TLtFCXrMkXeS/FhOivwiXsfv74fApkf9aXIvtkyHyX4spjS4JV7Dv
/zb3tMh/Vp/3Xwu/0WL7mK1nRP5rkS374U+R/1r4NJMJf9CiPnhwpsh/LcLu
XxKuZe+bNPOsyH82Xy4UC9ezeh23MkvkvxZvbtYIf9fCYenv50T+6zCpWYts
kf86tDt3SNhSh67bfzwv8l+HNgukwlY6th7nCyL/2fNTDcLWOvgFDbwo8l+H
fxPThW10WFjpfknkvw4j550R7qBDh9Jhl0X+67Bp7xlhOx3K5wzNEfmvwxuc
EnbQocXsQVdE/uuQFW0U7q7DjvLeV0X+6/AgWC7spMOwLg7XRP6z/X2JF3bR
oaRR6+si/3VoOSJKuL8OzaT1wq5sfx4hN0T+s/c1eSnspkNNo59zRf7rMHFY
vvAwHYJkY2+K/Nch0ytNeKQO8T165In812H+iEPCY3X4eb/FLZH/Onzo+puw
pw7r3xULe+kwwMI7X+S/DiGzzwhP1mHPqx5/ifzX4cKlWOFpOix+Wis8Qwed
V8Btkf86vHqfKzyb1UvFoDsi/9l59UkQnqdD3unvwn46TDgYWCDyX4eyMzeF
F7H7HOD6t8h/HRZ8OiQcoENqm0/Cy3T4J3z+XZH/OvQadVY4SIccH/t/RP7r
UJgdLrxKh52Rj4SDdfgkGVEo8l+HGe0ThEN0SHvxSXi9DqPbzbkn8p/1W/JJ
4U1sv7tbFYn816H+dpBwuA5eYZeFI9j57ex8X+S/Du+rQ4UjdYjI+Ut4B+uf
ul4PRP7rMO3oVuHdbL0JhcLROjhY9nso8p+d54NI4VgdxnYqEj6gg8Xlvo9E
/rP+LdomfJjV/893heN16D+112OR/zrEGDYLJ7DzibgpnMjWd96+WOS/DsHr
Vgun6OCRcE5YqoP1kFZPRP7r8NhzgbBShxO5WmG1DkOv1QprdZCN8CoR+a9D
rvMhYaMOifufCJt1+L62z1OR/2x+3AoVTtfBUXVROIPt52uLUpH/OqwpmCOc
ye7XKVk4S4e6zy+Fs3WInub6TOS/DtcdNwlf0uHIlvPCOez3+ZZlIv91GJHp
LXyd/Z4cJ5yrw/gWRcJ5OkR9tX8u8l+HRRuXCN9m57VZIVygQ/cmr4Tv6qC3
6/tC5L8Orc8GCxfpYPvSLPxAh4PJ1cKP2HqeD34p8p/1x5n1wiU6bPnxlHCp
DrGtPgqXsf7Y71Yu8p+dt2ydcDnr/4lpwhXsfrZVCVfqUDul/yuR/zrM0a0U
rtIhMlktXM36o/dz4Q86eE7qViHyn83/7wuEa3VoPP2YcJ0O/dz/Fq7XYXNG
q9ci/1n93p4g/J3Nh52/C1vo4fJPpnBjPWovvBe21GPRpL6VIv/1sFqzTNhK
D82gROGWerw4/LewtR4r463+FfmvR8nQccI2elRu3ijcTo/hCw3CHfRYUVoq
bKtHTyvbNyL/9Wjxj7ewvR4Xfvpd2EGPZ76nhLvq0aH1K+HubL+r7N+K/NfD
8bfpwk56DLOPFHbW43ZwurCLHruXvxDuq0dNS9sqkf96ZMyfJOzKznNGmPAg
PXa80wq76XFu1ENhdz2ShrR4J/JfjzP3PYQ99EhxWSE8Uo9y5+PCo/Vw+Oea
8Fg9CgbUCEOPw8Mdq0X+61FVPVPYS4+QBVuFJ+ohD9ULT9ajHe4Le+sx+XyT
9yL/9bj1ZqDwDD2c7iwU9tHjYeAe4dl6rDenC/vqEWp8IjxPj4AlVh9E/uuR
dcNNeIEezcsXCS/S42rWbmF/PTZNTBMO0CNx70PhZXqYoxp/FPmvh5tHP+Eg
tn/lHOEVeoTlbRFepccQvUI4WI9pXreE1+ox+sQH4RA9tuh+rBH5r0fURgiH
6pH3LUh4kx7XPfcLh7H78jolHM7qzfKhcIQeB3d8F96mx4cLPT+J/Gfry5os
vEOPthvXCEfpkf7ukPBuVm99zwhH6zHR+ZFwjB62z78Jx+qxbWmPWpH/eryW
eQnHsftRLhc+rEfEqhjheD3CPxqFj+nhjDvCCWz/Pu+FE9n8cG7/WeS/HsGX
3IVT9KjuNk9YqofrhM3Ccj32DUoQVuqxqixTWK3HwIUPhbV6IOmLsF6P7/If
60T+63Fn/Qhhsx42rX4WTmP9EBwmnM7We+y4cAY735gzwmf0aD/5nnCmHoML
Pgpn6fHNsd0Xkf96FGKQ8AX2fN8Zwpf06PR0tXCOHh4Be4Wv6nHXpBa+rodn
7hXhXD2eniwVztOj0a/fhPOZK36sF/mvx9ARw4QL9PjsN1v4Lpt3k9YKF+qx
uWmMcBGb54dVwg/YfVRfEn6kxx9dioWL9cju/Fm4RA91ZduvIv/1uBjTX7hM
j3kNE4Vf6JEzbqlwuR4+c7cIVzCPOSpcyc63ziz8huXhrlzhKj3sXj0Trtbj
S+evwh/YfTl1aBD5z/Kp0QDhWjafTk0QrmP1MdJfuJ7l87FNwg16jL9xQPg7
mz+31cIWBvxkuCDc2IAE/yJhSwNiK94KNzMgcErTbyL/DVi53UG4pQHP4oYI
WxvQIcxbuI0Bk4YvFbYx4NLtzcLtDLg+9oBwBwNS9iiFbQ2I1mUJ2xlwW1kg
bG9A2v/KhR0MWO/SINzVgPl/tP0u8t8AaYfewo4GxM0eLexkwIrVs4SdDVi+
JEjYhX3fdYtwXwNKHh4U7m9AUYBS2NWAT1cyhQcZEN7kL2E3tp5uz4TdDezf
w5+Ehxlwt8rqP5H/BsyTOwiPZPsdMkh4tAG/yscLj2V+N08YBqTbrxL2NGCn
01ZhLwNsW8cJTzRAXSgXnszOZ8tpYW8DjjXKFZ5mQPDyR8IzDOhheiPsY8Cb
u9+FZxvQ7KGNxTjKfwO0Fx2F57Hf97gL+xngN3Ci8AID7mXOF17E6qHnSmF/
A7qHhAsHGLAgZZ/wMgPizRLhQAMsZSbhIAMebLwgvMIA7wF3hFcZsPfGU+Fg
A255VQuvNWCcyqIROcQAh9c2wutZ/dn0EA5l9dV5sPAmA5q3+kk4zIA1JT7C
4QYMPBYgHGHA724hwtsM2Hfqd+FIA6J+PCi8w4ATgSnCUQbUx5uEd7P602cL
Rxvgq74lHGOAYc8j4Vh2fjNfCx8w4HDDZ+E4AyLimjUmHzbgfcuOwvEGdA7u
KXzMgL4Zg4UTDJj8fJxwogHyL9OFJQYs+7xQOIXVe/FKYakBF3WbheWsXvx3
CSsNOPX1sLDagOpIqbDWgANVJmG9Adle54SNbH7tzBU2G+BvuCecZkCv7DLh
dFYPZ94JZ7D+OtEgfMYA96AWTciZBigdbIWz2PzNdhTONsBm0kDhCwYsPDdK
+JIBL3+cLJzD+meZr/BVA2YfCxC+bsD2jGDhXAN2nQ8TzmP19EeUcD5bX1yc
8G0DrBZKhAvY92y0wndZ/aafEi40YMS4i8JFBnTKzBN+wOaHQ5HwIwOK1zwT
LmbfM7wRLjHgaOFn4VJWL5WNLcllBsx521r4hQH5xXbC5Qb0O9tTuILV8w5X
4UoDHEeMEH5jQEPxeOEqA7zWzhCuZvn41k/4A3vfz78I17D9nFojXGtA24bN
wnXsftx2CNez+psXK9xgQMjKY8LfWb2ukgpbGOG2QC/c2IhtHhnClkbENr0g
3MyIiMs3hK2M+C34b+GW7Plmj4Wtjcg7+EK4jRFrrKqEbYzYFfJZuJ0Rg3It
mpI7GLHvh5bCtkb8MbG9sJ0RF9c4CNsb8XdUL2EHIyxjXYW7GhG6c7hwdyM8
VkPY0YiQ8VOEndjv1rOFnY3QXlsg7GLE499+Ee5rxJuWwcL9jfh8LFTY1Yj2
HbYKDzJi8Y5dwm5GVD3bL+xuRKnbMeFhRkzdmCLsYYS3Ti080oja22bh0UYs
Lz8jPNaIzHcXhGHEf5XXhT2NmPfgtrCXEff+LBKeaET83hLhyUYYppcLexvh
blklPM0IT9Mn4RlGvJ/8TdiHfe++ZTPybCNi/KyFfY2Q57cXnmfEmSGdhf2M
KN7vKLzAiP6P+wgvMiKr82BhfyNSZ3oIBxhRvWmc8DIjcg5NFA5k75NOFw4y
YoLcV3iFEd0TFgqvMuLu9mXCwazelqwUXmuE7eAQ4RAjCmo3Ca9n+0vbKhxq
xBP/KOFNRixstE84zAgkHBION0LVM0E4wohkRYrwNiNG2KmEI42I224Q3sG+
//QP4Sgjst0yhXcb8Wf4BeFoI87+eVU4xoii13nCsUb0aPu38AEjzAPuC8cZ
cWDcE+HDrN4mPheOZ/U2/rXwMdYPQ98JJxiR2+WTcKIRAV/rhSWs3m9bNBf5
b8Sr482EpUZ8nWctLGfzwrqdsJLd15+dhNWsnv26CGuNSHznKKw3wnWri7DR
CJtGrsJmI2ZtGSKcxvrvXw/hdPb8nLHCGWwepI0XPmPEjKZThDPZfn1mCGex
eX54jnC2Effz/IQvGLGofrHwJXbe3X8RzmHvH7tC+KoRj2avEb7O5rX/euFc
I5Yu3SycZ8TWhRHC+UZUTNsufNuItKG7hQuMKO+4T/iuEcffHhQuNKIwO164
yAjjzhPCD1h/eqYIPzJiWZ1cuNgIf7VGuMSIgdOMwqVGlL1OEy4zIur308Iv
jHBunSVcbsQ/hy8IV7D7t7kiXMnm1+4bwm+MOFlzS7jKCLuFBcLVbF6cLRT+
YMS/Ng+Fa4xYG/BEuNaI1dpnwnVGvK14KVzP6texUriBzb85VcLfjXDY9kHY
wgQPWa1wYxM6n68XtjSh4O/vws1M+PVpYyuR/yaUv2wm3NKEpS9bClubUPKk
jXAbE9beaSdsY4J9lq1wOxPeJdsLdzChLryrsK0JnrMche1MeNzdWdjehFuv
+wg7mNDVOEC4qwnPlg8W7m5C9y5DhR1NeHHLQ9jJhJGho4WdTehvC2EXE67/
MV64rwntJ00S7s/eX+Qt7GpCjf8M4UEmJD+bJexmgpP/XGF3E+IL/YSHmfDF
a5GwhwmLTi4RHmnCzfa/CI82YfL6IOGxJrzKWykME4xd1gh7mqBcFSLsZcL9
PzYITzTB5+Mm4cns/gaGC3ubgF+3Ck8zIe9opPAME3Iu7RT2McGtfLfwbLb/
ZjHCviZIu+8Xnmdi8yNO2M+EgAlHhBeYkDHzmPAiE7J9Twj7mxDhKxEOMMFi
ZqrwMrY/L7lwoAkb3VXCQSaEddMKrzBhWVOD8CoTxpabhINNaJeTJrzWhMqE
U8IhJuSvOiO8np3P8LPCoSb889854U0mtLhyQTjMhODtl4XDTWgy6qpwhAkP
3l0X3sbqL/WmcKQJ/lPzhXewfvlwWziK7Sf+b+HdJlwdXCgcbUJWXpFwDLu/
JQ+FY01o8+6x8AETIsNLhOOYGz0TPmxCx6jnwvGsfhuXCx8zoUdEhXCCCer3
lcKJrL+XvRWWsP3feSecYsIhjw/CUva95BphuQlrvtUKK01I+fmLsNqEP/74
Kqw1Qd/0u7Ce9etcixYi/03YIGssbGb19dpSOM2EwQOaC6eb0GVNC+EM1l+6
VsJnWL88ay2cacLKjjbCWWweTWgnnM2+t76D8AUTbJJshS+Z0PKSnXCOCROf
2QtfZf373UH4ugkSu27CuSZcce0hnMee/6mncL4JLj69hG+bsH5hb+ECE/r9
0kf4rgl+y/sJF5rQaMUA4SL2vl8HCj8w4aH/YOFHJnSYO0S42ITnk4YKl5jg
PXy4cKkJs3uOEC4z4b9Wo4RfmDD3/WjhchMW/jNWuILdTzqEK004st9T+I0J
t3/1Eq5ieTpyonA1qy/rycIf2Px8PEW4hvWXeqpwrQltf5suXGfCNPeZwvUs
X2t9hBtYf52eLfzdhKh1vsIWZmzvO0+4sRkRpfOFLc0IP/KzcDMzfh+/UNjK
jCPVi4RbmnE20V/Y2ozanwKE25gxu3ypsI0ZBXt+EW5nxnrnX4U7mOGZEyRs
y7xwhbCdGZvfrxS2N6MiarWwgxkJHdcIdzVjv2KtcHczbrmGCDuaMf/PdcJO
ZriP2SDsbMaKS6HCLmbUY5NwXzPeXNgs3N8Mr5H/E3Y1o+mpcOFBZgzpEyHs
ZsZdyVZhdzP+bf278DB2/hGRwh5mHK7YLjzSjD6zdwqPNsP7bJTwWDM+ddkt
DDPcIvcIe7L1lUYLe5mxbkyM8ERWDwn7hCeb4fI+Vtib/T7pgPA0dj9JB4Vn
mNH9bZywjxnbRh8Wnm3Gob1HhH3NWFIYLzzPjEqHY8J+Zoz85bjwAjNmaBKE
F5nR//UJYX8zHrokCQeYMTdIIrzMDJ0sWTjQjMJHKcJBZpS0lQqvMCNvokx4
Fau3/8mFg83w0SuE15pR80ApHGLGnqZq4fVmtBmkEQ41I8ZPK7zJjMa/64TD
zNik0AuHs/q7ZhCOMCOo3Ci8zYzXlmbhSPZ8j5PCO8zoMDpNOMqMq75/CO82
Y9/qdOFoM1ZHnhKO+X9c12W4VVXXgOEBooSAgCCdIi0tLQy6GxEpaSnpBpGW
7gbpBs+utenu7pLuLunmm9+vPd7n5309cM7ea805xzzu903yIh4dpQMWhSMe
G6WbQ6sjHh+lGbatiXhilAYPro14cpS2P70u4qlRWvfS+oinR2m3Gxsinhml
e+9sjHi2+/f3N0U8J0rTPtgc8Ty3X+5viXhBlHa/szXiRVEa88a2iJdE6fWL
2yNeFqVxTu+IeIVbzwd3mvkfpWW37TLzP0qbeLvN/Hf7ffEeM/+jdO6UvWb+
u+8zeJ+Z/1Fau9N+M/+jtGSDA2b+u/O4zEEz/6O0eo5DZv67953osJn/Ufrl
K+PtUZrw3BEz/6N0xIajZv5Haa9Zx8z8j9IrvY+b+R+lu+qeMPM/SjPlPWnm
v3tecU+Z+R+lHW8YH4/ShhtOm/kfpcfGnzHz3z2vFmfN/HfPs+C/Zv675x/r
nJn/UZrzrPEl936XnDfz3z3PrhfM/I/Sg8UvmvkfpddiXTLzP0qnHTO+E6WP
pl828z9KbzW+YuZ/lA7/9qqZ/+773DJ+4vbXsmtm/rv90+a6mf9RuibLDTP/
3Xy9Zfw6SjstvGnmf5ReaHzLzP8ojZb8tpn/7vscMxafDhhxx8x/n14ocdfM
f5++fW78hU8vLbtn5r9Phza4b+a/T1/GfWDmv09zbzKO79OC7R+a+e/TuCke
mfnv0+Bu48Q+zdblsZn/Pu2e6omZ/z6dscs4hU8n//6fmf8+bZf4qZn/Pk2z
3jidT/2Nn5n579MM0Z+b+e/TnouMM/nUV/aFmf8+PXzTOJtPTw95aea/T/dn
eGXmv0+XbTHO7b5Pg9dm/vs0z0vj/D69Mu6Nmf8+HZTlrZn/Pk2x1biIT1fU
fWfmv0/zPjAu7tPVA96b+e/T/Ik/mPnvnv8S4zI+zVXoo5n/7nntNa7g03z1
Ppn579MNt4yr+LRyN4kTmf8+vS7RIq7h02GjjWv5tEDS6BHX8enTecZ1fbo1
62cR1/Pp3wHj+j4dWyhGxA19OnGzcWOfrir9ecRNfHp5j3Ezn2av/EXELXw6
/pBxK59+XT1mxK196h0xbuvTbtVjRdzep3UOG3fwab0qsSPu5NP++4y7uPVS
Nk7E3XxafJtxD5+eLfplxL3c9w8b93HfP2fciPv5dOUS4/4+fZU6XsQDfNp5
svEgtz/ixI94iE/f9zce5tMEz4yHu+/T6quIR7rPd9Z4tHt+lRJEPNadNxuM
x/s0KnvCiCf6NPEs48k+XRs7UcRTfTq7p/F0n265YTzTpxlrfh3xbJ8e2mg8
x6frMieOeJ5P704wXuDTJu+MF/k0fYskES9x59FB42U+/SPfNxGv8Gmqmcar
fPqFJI04yqclWhr7fbp7n3HQp/O+Txax59bDeOPVPi3/zHitT5P9lDzi9W69
rDbe6PbjNyki3uzTcT2Mt/p04ynj7T4tlT9lxDt9+u1E493u+Tw23uvTd5VT
Rbzfpy+WGh/0adXPUkd82KcxGxsf9WnatcbH3XpOmCbik25/tDU+7dOd243P
+rRTirQRn3Prq7PxBff59hhfcvMrdbqIr/g0R1fjaz69ucf4hk9jp0of8S23
/joa3/HpzO3G93waK0mGiB/49E4r40c+LbTW+IlP38T6NuKnbl7+Yvzc7adl
xi99+vyV8Wuf/lUuY8Rv3Xk32fi9O6+uGX/0afxc30Usfh3Y1ziaXzvtMY7u
17OJMkX8mV83NzKO4dcMy4w/92uMp8Zf+LVl0cwRx/Rr2SHGsfy65KBxbL+O
TJwl4jh+fdTA+Eu/nllgHNevpe8ax/Nr/lxZI47v11XdjL/y64p1xgn8mvuj
cUK/Fi+VLeJEfj091Phrv77aa5zYrwu+zB5xEr+er2r8jV/njDNO6tfHR42T
+fVQwhwRJ/drkVrGKfxaaKJxSr/uPGacyq/XE3wfcWq/Tq5unMY9rzHGaf36
zwHjdH5NFjtnxOn9+k054wzueQ0y/tavJzcbZ3S/763xd3598EOuiDP59Uon
48x+bbvSOItfx940zurXKmlzR5zNrY96xtn9OnOCcQ6/5txv/L1fG0bPE3FO
v2YrYpzLr1M7G+f267xlxnn8WumycV73/ZLkjTif2y+VjfP7NcFA4x/8WnK1
cQG/JrlvXNCvo9Pmi7iQX5fVNi7s1zZ/GRfx6+H1xkX9eu6hcTG/jkuXP+If
/XqvlnFxt3+GGJdwz2+1sfr1yW3jku7fJ/sh4lJ+nV7RuLR7v72NyzgvNy7r
1xn/Gpfz69NYBSIu79eXBY0ruPXVyriiX+NPMa7k1zQ7jCu79fTEuIpfa6Up
GHFVv3arbFzNrxV6GVd3z3ORcQ13Xh0zrun253vjWn4dk6VQxLX9eqm2cR2/
3uhv/JNf5y43ruvWx0njn9359NG4nutZCkf8i18X1TSu755vH+MG7n0tNG7o
nt9B40Z+Tf3CuLFfK6YuEvGv7rwra9zEr8faGzd1+2mycTO/lttg3NydF9eM
W7j9GatoxC3d+85p3Mqv7+sY/+bX7X2MW7ufP8+4jV9H7DJu6+bBPeN27nz4
qljE7d35mc/4d/c86xl38GuifsYd3fk117iTX+vvMO7s1/m3jLu45xv7x4i7
+rV7DuNubv1UN+7u13qdjXv4tcMk457ufAkb93L79bRxb7/WeG3cx699kxeP
uK/7eUWM+/n1uwbGf7j109e4v1/vzjL+068vNhgP8OuB88YD/dr6nfEgt19S
lIh4sF8/FTYe4te39YyH+nVjT+Nh7vtONf7Lrws94+F+3X3ceIRfvSfGI/3a
Mb5GPMp9/uzGo93+rmg8xq+/tTIe69c6g43HufNlnvF4d75vNJ7g3sdZ44nu
378wnuTXaAlLRjzZzeMcxlP8+nMF46l+XdfceJpf7/c3nu7XhzOMZ/h1q2c8
06+tjhjPcuf/XePZfk0fo1TEf/u1aBrjOX7NUsh4rl/v1DSe59c+7Yzn+/Xq
EOMFfk0xx3ihXzOtMV7k11hHjRe7++Ed4yXu/IlWOuKlbj8lN17m18t5jJe7
51/ReIVbn02NV/p1cG/jVX5NOMH4H7c/lxlH+TW4xdjn1ttpY79f/Q+NA25+
xCgTcdCdJymNQ34dksfY8+vx8sZhN98aGa/26/OuxmvceTXCeK1fB8w1XufX
uGHj9X7tst94g9sfl403+vXoc+NNft0bu2zEm928T2O8xb2PfMZb3XlY3nib
u382NN7u136djHf4dfYQ451u3k833uU+7yrj3W79bTXe49bHCeO9bh7dNt7n
10Fvjfe79xOvXMQH/LopnfFBt57yGR9y76+c8WF3f/jF+Ii7b7UzPureb3/j
Y24ejDc+7t73AuMT7v7mGZ/0a8/dxqf8Wuqs8Wl3n7prfMbtt3fGZ91+jFs+
4n/dfT+N8Tl3H8xlfN69DzW+4NfONY0vuvOwmfElv0bvanzZ/T0y2PiKez6T
ja+6++0i42t+3eMZX3fzfafxDXcenjK+6db7DeNbft3/3Pi2e54xKkR8x68Z
Exvfde/nW+N7bn/nM77v119LGT/w68Saxg/9urKJ8SO/Lu9o/Njd5/obP3Hn
9Rjj/9x5Ntv4qXteK4yfufNwnfFzv/6xx/iFe16njF/69fV141fu+zw1fu3W
n1SM+I379/GM37rzKqXxO7/2z2r83r2/gsYf3H2sjPFH9/dcLeNP7v7wq7EE
1N/eOFpAz/U2jh7QB8OMPwvovUnGMQJ6dJ7x5wGd84/xFwGtu944ZkBf7zaO
FdBhJ4xjB/T9ZeM4AW30wPjLgC55bRw3oBdiVIo4XkA/JjCOH9BYqY2/cj2L
cYKAXslvnDCgq9Q4UUBbVDH+2v28esaJAzq9uXGSgCbqaPxNQPv0MU4a0END
jZMF9MsJxskDWnC2cYqAVltqnDKgtYPGqQJabpNx6oBm3GucJqBPjhunDeiK
i8bpAlrjjnH6gF57apzBff8Pxt8G9ETMyhFnDGjORMbfBbRnKuNMbn1lMs4c
0JO5jbME9G4R46xuvZUxzubebzXj7AHdWM84R0BHNTP+PqAV2xvnDOjL7sa5
Ajr+T+PcAU01wjhPQKdONM7r1sss43wB/Xmxcf6ALogy/sHtnzXGBQIaY5tx
Qff79hsXcu/rhHHhgKa5YFwkoF/cNC4a0KsPjYu59frS+MeAtvpkXNytx1hV
Ii7h3kcCYw1o8eTGJd3zTW9cKqA5shmXDujovMZlAnqpiHHZgGYobVzO7f/K
xuUD2q+2cYWATmlgXNGdH82NKwV0djvjygEd0dW4SkDb9jWuGtAfBxtXC2j0
UcbVA7p+onEN97xmGtd0/36Bca2ATlxuXDugiQPGddznWWv8U0CfbTGuG9Aq
e4x/Duisw8b13Po+ZfyLe18XjesHtPAN4wYB/em+ccOAtnxq3Cigbd4YNw5o
U6ka8a/u88Q0buLeb3zjpm69JzZuFtCdKY2bB3RABuMWAc2d1bhlQI/nMm4V
0PYFjH8L6Ktixq0D2ru0cZuAPqpo3Dag9WoYtwvo2rrG7QMar5Hx7269NTfu
ENBJbYw7BnR3R+NO7nzsbtw5oHH7GXcJaLpBxl0DmnW4cbeAZhlr3N3t78nG
Pdz+n2nc052vc417BXTNYuPe7vmuNO4TUA0Y93Xn2Wrjfu782Wj8R0DLbDfu
79bXHuM/3X45ZDzg/+eD8UDXzxoPCuj5i8aDA1rquvGQgM6/YzzUfb6HxsPc
v39m/FdAh7w2Hu7Omw/GI9z7j14t4pEBTRLLeFRA88czHh3QSomMx7j1ktR4
bEDrpzIeF9A66Y3HB7RCJuMJAc2b3Xii24+5jSe5+ZTfeLI7TwobTwnooOLG
U933L208zd1/yhtPd/eZKsYz3LyvaTzT/b6fjGe5n1/feLb7fL8a/x3Qac2N
5wQ0aWvjuQEd2954XkA/dDKe7+Z9d+MFbv/3Nl7o5lN/40UB/X2Q8eKArh5m
vMTt95HGSwOaZ5zxMvf7Jhkvd59vmvGKgIZmGa909825xqsCenuh8T8Bfb7U
OMrdJ1ca+5x9xn63XkPGAffz1hgH3X1ng3HI7dctxp67L+wwDge0wx7j1W6+
HjBeE9CYR4zXBvTAceN1Af3rtPF69//PGW9w6+Gi8UY3P68abwpooZvGm919
647xFre/HxhvDejbx8bb3P58Zrzdfd5Xxjtcf2u8M6DvPhjvcud9tOoR7w7o
mRjGewJaLJbx3oDO+NJ4X0Cfxjfe7+63iYwPBHRyEuOD7nxLZnzIrc9Uxofd
/k9rfMTd/zIYHw3o9u+MjwX0YRbj425/5TA+EdAfchmfDGj1vMan3H3iB+PT
7j5cyPhMQAcWNT4b0OHFjf9194mSxufcfi9jfN7Ny/LGFwLarpLxRTf/qhpf
cs+7hvFl93xqG19x7/8n46tuftczvhbQRQ2Mrwe0U2PjG269NTW+6fZXc+Nb
7nxsZXw7oD3aGN9x94/2xnfd++xgfM89j87G9919o5vxA/d5exg/dJ+vt/Ej
9/daP+PH7j7Z3/iJ+/tloPF/7vMONn7q5u8w42fuPBxu/Nyd76OMX7h5Nsb4
pZsn441fBXThROPXAU0wxfiNe7/TjN+6v09nGL9zn2e28Xv3feYYf3Dn3zzj
j24+LjT+FNCZi40lqLeXGkcLau4VxtGD2m2V8WdB9aKMYwT1id/486BmCRl/
EdRGYeOYQR27xjhWUDeuM44d1FsbjOMENc5m4y+DmmOrcdygVt5uHC+orXYa
xw9q/93GXwV1/F7jBEGdt984YVBXHTRO5L7vYeOvg7ruqHHioK4/bpwkqGtO
Gn8T1MBp46RBXXbWOFlQZ58zTh7UMReMUwS19yXjlEFtfsU4VVArXDNOHdSs
N4zTBDXWLeO0Qb1+2zhdUDfcNU7vns994wxBbfLQ+Nug5nxsnDGo754YfxfU
nU+NMwV15HPjzEGt+tI4S1DjvTbOGtS9b4yzBXXgO+PsQS34wThHUO99NP4+
qDOlRsQ5g1o+unGuoP73mXHuoE7/3DhPUIvFNM4b1EuxjPMF9Y84xvmDmjyu
8Q9BDcYzLuDez1fGBYN6LoFxoaC2T2RcOKhvvzYuEtRhSYyLBjVBUuNiQZ2a
zPhH93lSGBd3zyOlcYmgJkttrEGdnMa4ZFDjpjMuFdTB6Y1LB/VlBuMyQW2d
0bhsUM98Z1wuqGUyG5cP6j9ZjCsENXE244pB7ZPduFJQL+QwruzeT07jKu79
5TKuGtRnuY2rufWW17h6UBflM64R1Nf5jWu691XAuJb7+QWNa7vzqZBxHXde
FjH+Kai9ihrXDermYsY/BzVGceN6QS1bwviXoA5V4/pB3V7SuEFQP5Yybuj2
QxnjRkHtUNa4cVAXlDP+Nainyxs3CeoXFY2bBvWHSsbNgtqssnHzoI6uYtzC
nY9VjVu691XNuFVQo9Uw/i2oGWsat3bro5Zxm6C2qG3cNqiD6hi3c+flT8bt
g7q6rvHvQT38s3GHoF6rZ9zRrd9fjDu587GBceegJm1o3MV93kbGXd37bmzc
LahFfjXuHtSSTYx7uPXU1LhnUKs0M+4V1OrNjXsHtUYL4z7OLY37BrVaK+N+
Qa30m/Ef7nm2Nu7v9ksb4z+Dmr+t8QA3L9oZDwxqqvbGg4Ia/3fjwUH9ZD0k
qI86GA9151tH42FB3d3J+K+g+jobD3fnVxfjEW5edzUeGdSm3YxHue/X3Xh0
UDP1MB7j1nNP47FBvWE9zu2nXsbj3XrqbTwhqD37GE90z7+v8ST3+/oZTw7q
e+spQT3yh/FUd7/obzwtqF3+NJ4e1FIDjGcENeFA45lBvWg9K6grBhnPDmrX
wcZ/u/c9xHiOO2+GGs8N6n7reUEdN8x4flBr/2W8IKhJhhsvdOeH9aKgThlh
vNj9/5HGS4L61SjjpUE9YL3MnXejjZcHtfgY4xVuv1qvdPNjrPEqdz6NM/4n
qN+MN44K6j5rn5svE4z9Qc020Tjg1q91MKjDJxmH3P6ZbOy5+4F12P37Kcar
g5p3qvEa9/Ot1wZ1wDTjdW59TTde756X9QZ3vs8w3ujuAzONNwXVb73Zrd9Z
xlvcfrXe6u6bs423uefxt/F2t3+td7j74Bzjne6+Yr3L3SfmGu929/V5xnuC
usN6b1DrzTfeF9QH1vvd81lgfCCoiRYaH3Tz3PpQUPMtMj7sfp/1kaDWWmx8
1L0/62PuPrbE+Li7H1ifcPNoqfFJd19aZnzKnWfWp4OaZrnxGfd5rc+6573C
+F93Plqfc99npfF5N++sLwS10Crji+7vE+tLbj79Y3zZ/b1ifSWohaOMr7q/
X6yvufXuM74e1CjrG0HN7je+GdTF1rfc9w8Y33bPx/qOmy9B47vuvmt9z52v
1vfdeRcyfhDUO9YPg9rAM37k7gPWj915GzZ+EtSw9X9u/602fuo+r/UzN1/W
GD93fx9bv3D3DeuXbr6vNX7l/t61fu3+Xl5n/MbtH+u37r5n/c7dt9cbvw/q
UesP7j64wfhjUOdYf3LzYKOxhLSNdbSQHraOHtL8m4w/C+l06xghfWf9eUgb
bjb+IqSbrWOGNO0W41ghHWAdO6RXrOOEtPhW4y9DOsc6bkg/WMcL6S/bjOOH
dLX1VyFNuN04QUg7WCcM6T7rRCH9dofx1+7zWicO6VnrJCHNs9P4m5AOt07q
vp91spAW3GWcPKRjrVOE9Jp1SvfvdxunCulo69Tu51unCWnePcZpQzrUOl1I
T1unD2nmvcYZQtrL+tuQ7rXOGNJk+4y/C2lr60zu+VtnDmmM/cZZQlrbOqt7
v9bZQnrfOntICx0wzhHSIdbfh/SIdc6QpjhonCukLaxzh/Qf6zwhfWmdN6Ql
DhnnC+kw6/xuv1j/ENKvDxsXCGl964IhnW9dKKS3rAuHNMcR4yIh7WRdNKRh
62IhfW39Y0iLHjUuHtL+1iVCutVaQ/rZMeOSIS1jXcqtF+vSId1tXSaknx83
Luv+v3W5kA62Lh/SndYVQhr9hHFF97ytK4X0D+vKIV1vXcW9L+uqIc190rha
SNtaVw/pUusabn9Z1wxp6lPGtUJaz7p2SCdY1wnpfuuf3Pc5bVzXvQ/rn0Pa
xbpeSFdY/+I+j3V9t7/OGDcIaTXrhm49WjcK6QbrxiF9Yv1rSL87a9zErU/r
pu78sW4W0u3Wzd3ztm4R0qz/GrcMaWPrViEdZ/2b+3nWrUP6zLpNSDOdM24b
0p+t27nz1Lp9SNda/x7SO9Yd3PM7b9wxpBWsO4W0p3XnkC6x7uLOR+uu7vy6
YNzNnffW3d33t+7hnqd1T/d+rHu5z2vdO6TfXDTuE9JS1n3dvLLuF9KZ1n+E
dJd1f/f+rf8MacpLxgNCWtZ6oDtvrAe5n289OKQ7rIeE9IH1UPf5LxsPC6la
/+Xmg/Vwt5+sR7j9bT3S7QfrUSGNc8V4tHv+1mPcfrUeG9I/rce592s93u1f
6wnueVlPDGniq8aT3H62nhzSJtZT3HlpPdXtb+tpbl5YTw/pU+sZbr1eM54Z
0mLWs9zvs54d0kHWf7vvZz3HzWvruSG9Zz0vpPGvG89356f1gpDWsF7ozi/r
RSGdbL04pJ71kpCetF4a0ufWy9x6uWG8PKQFrFe4/W+90u1X61UhnWr9j5uP
1lEhPWXtc+eNtT+kiW4aB9z3tw6689Y6FNL21l5IR1qHQ7rMerWbl9ZrQnrd
em1I5ZbxOjd/rNe7+471hpDWsd4Y0s7Wm0I6xnqz+zzWW9z8td4a0svW20L6
3nq7W4+3jXe4+6T1zpBWsd4V0t+sd7v1ab0npLOs97r7ofW+kB613u/Wq/UB
d9+4Y3wwpOmsD4W0sPVhd7+0PuLen/VRt1+tj4X0b+vj7vNZnwjpIeuTIb1p
fco9P+vT7vy4a3wmpNmsz7r7kvW/IW1gfc7tN+vzbr1ZXwjpPOuL7vNaXwrp
AevL7n1bX3H7wfpqSGPdM77m1qP1dff+rW+EtLz1Tff3n/UtN0+sb7v7uvWd
kM6wvuvu49b33H3B+n5Iz1g/cOvD+mFIP1k/cs//vvFj9/eN9RN3nlv/5/a7
9dOQNrV+FtJu1s/dfcT6hVvf1i/d97F+FdIt1q9Detz6jVtP1m/d/d76nZt/
D4zfhzSV9YeQ5rT+6Oav9aeQ1rIWT1tYR/O0p3V0T4dbf+bpTOsYnq6w/tzT
9dZfeHrQOqanF61jefrIOranH63jeBr/ofGXnqa1jutpLut4nha3ju9pNeuv
PP3VOoGnHawTetrfOpGnY62/9nSOdWJPo6yTeLrJ+hv3/a2TenrBOpmn96yT
e/rGOoWnMR8Zp/Q0qXUqTzNap/Y0r3UaT9U6rXse1uk8bWSd3tN21hk87W39
rafDrDN6OsX6O08XWGfyNGCd2dPN1lnc87HO6ulZ62ye3rDO7ulT6xyefrL+
3tO4j41zeprcOpenma1ze5rfOo+npazzuudlnc/Thtb5PW1t/YOn3awLeDrA
uqCno60LeTrdurCni6yLeOq3Luqen3UxT/db/+jpaevinl6zLuH2m7V6+tq6
pKefPTEu5elX1qU9TWFdxtNM1mU9zW1dztMi1uU9LWtdwdMa1hU9rW9dydOW
1pU97WhdxdM+1lU9HWxdze1f6+qeTrOu4el865qerrSu5elq69qebrWu456/
9U+enrSu68476589vW1dz9P/rH/x9K11fU+j/2fcwK1v64aeJrFu5Gka68ae
ZrH+1b0f6ybu/Vg39bSMdTO3/q2be1rPuoWnTaxbetrGupWnnax/c+/LurWn
g6zbuP1h3dbTSdbtPJ1t3d7TJda/u/PYuoOnYeuObv9Yd/J0t3VnTw9Zd3H7
ybqre5/W3Ty9ad3d04fWPTx9Yd3T03fWvTyN8dS4t3u/1n08TWzd19NU1v3c
+W/9h6c5rPt7ms/6T0+LWg/wtLT1QE8rWA9y+9N6sKc/Ww9x89R6qKetrIe5
+Wr9lzsfrYd72td6hFsP1iM9HWk9ytPx1qM9nWo9xtO/rce689R6nLuvWI93
56v1BLffrSd6utF6kqc7rSe7+WU9xdNj1lPdPLOe5ukV6+me3rKe4ekD65me
PrOe5c4H69nufHhm/LensazneBrPeq6nCa3neZrMer47P6wXuPVlvdCdJ9aL
3HqzXuzWm/USd75YL/W0hPUyd95YL3frz3qFO3+sV3pa23qVp79Y/+PuM9ZR
7n5r7XP3G2u/O5+sA572sA562s865OlAa8/dh6zDno6yXu3Wq/Uat16t17r7
tPU6T+dZr/d0sfUGt36tN7r1a73JU896s6frrLe48896q6c7rLd5usd6u5tv
1js8PWq909NT1rs8/dd6t6eXrPe4+4j1Xrf+rfe5+7D1fndfsT7g9oP1QU9f
WR/y9L31YU/lufERd95aH3X7xfqY2y/Wxz1NYH3CncfWJ93+sT7lzmfr024/
WZ/xNIP1WXd/sv7X02zW5zz93vq8m9/WF9x+s77oaQHrS54Wtr7s6Y/WV9x+
tL7q5oH1NU/LWV/3tJL1Dbc/rW96WtP6ltuv1rfd/cH6jrvvWd9188T6nqfN
rO+7+6D1A3ffsH7oaXvrR25/Wz9288f6iae9rP9z9xPrp+7vQetn7j5v/dzT
IdYv3Hlg/dLTEdav3P3G+rU7H6zfeDrR+q2nk63fufPC+r27D1l/cOeH9Uc3
/6w/ebrMWsK6yjpaWKOso4c1YP1ZWMPWMcK61vrzsK63/iKsm61jhnWrdayw
7rSOHdbd1nHCut/6y7Aeto4b1qPW8cJ6wjp+WE9ZfxXWs9YJwnrBOmFYL1on
CutV66/DesM6cVhvWScJ613rb8L6wDppWJ9YJwvrf9bJw/rcOkVYX1mnDOsb
61RhfWudOqzvrdOE9aN12rBGe2GcLqwxrNOHNaZ1hrDGsf42rHGtM4Y1vvV3
YU1onSmsia0zhzWpdZawJrfOGtaU1tnCmtY6e1gzWOcIa0br78OayTpnWLNY
5wprduvcYc1hnSesua3zhjWvdb6w5rfOH9YC1j+EtZB1gbAWsy4Y1uLWhcJa
0rpwWMtYFwlrOeuiYa1gXSyslax/DGsV6+JhrWpdIqw1rDWsNa1LhrWOdamw
1rUuHdb61mXgsmFtbF0urE2sy4e1mXWFsLa0rhjW1taVwtrWunJY21tXCWsH
66ph7WhdLaydrauHtZt1jbB2t64Z1h7WtcLay7p2WPtY1wlrP+ufwtrfui78
c1gHWNcL6yDrX8I6xLp+WIdaNwjrcOuGYR1p3Siso6wbh3Ws9a9hHWfdJKzj
rZuGdbJ1s7BOtW4OtwjrdOuWcKuwzrb+LaxzrFvDbcI6z7ptWOdbtwvrAuv2
8O9hXWTdIaxLrDuGdYV1J7hzWFdad3Hz0LprWP3W3cIatO4eVs+6B9wzrGus
e8G93Ty17gP3Des6635u3lr/AfcP6wbrP8O6yXqAm8/WA918th4U1u3Wg928
th7i5rX10LDutR4G/xXWA9bDw3rQeoSb79Yj3Xy3HhXW49aj4TFhPWk9Fh4H
jw/raesJ7n5gPRGeFNZz1pPhKWE9bz3V3S+sp7n7hfX0sF6yngHPDOtl61lh
vWI9G/47rNes58Bz3f3Fep67v1jPD+tt6wXuPmO9MKz3rBe5+4314rA+sl4S
1sfWS8P61HoZvNzdf6xXwCvhVfA/cBTsg/1wAA7CIdiDw/BqeA28Fl4Hr4c3
wBvhTfBmeAu8Fd4Gb4d3wDvhXfBueA+8F94H74cPwAfhQ/Bh+Ah8FD4GH4dP
wCfhU/Bp+Ax8Fv4XPgefhy/AF+FL8GX4CnwVvgZfh2/AN+Fb8G34DnwXvgff
hx/AD+FH8GP4Cfwf/BR+Bj+HX8Av4Vfwa/gN/BZ+B7+HP8Af4U+wrP5fR4Oj
w5/BMeDP4S/gmHAsODYcB/4SjgvHg+PDX8EJ4IRwIvhrODGcBP4GTgong5PD
KeCUcCo4NZwGTgung9PDGeBv4Yzwd3AmODOcBc4KZ4Ozwzng7+GccC44N5wH
zgvng/PDP8AF4IJwIbgwXAQuCheDf4SLwyVghUvCpeDScBm4LFwOLg9XgCvC
leDKcBW4KlwNrg7XgGvCteDacB34J7gu/DNcD/4Frg83gBvCjeDG8K9wE7gp
3AxuDreAW8Kt4N/g1nAbuC3cDm4P/w53gDvCneDOcBe4K9wN7g73gHvCveDe
cB+4L9wP/gPuD/8JD4AHwoPgwfAQeCg8DP4LHg6PgEfCo+DR8Bh4LDwOHg9P
gCfCk+DJ8BR4KjwNng7PgGfCs+DZ8N/wHHguPA+eDy+AF8KL4MXwEngpvAxe
Dq+AV8Kr4H/gKNgH++EAHIRDsAeH4dXwGngtvA5eD2+AN8Kb4M3wFngrvA3e
Du+Ad8K74N3wHngvvA/eDx+AD8KH4MPwEfgofAw+Dp+AT8Kn4NPwGfgs/C98
Dj4PX4Avwpfgy/AV+Cp8Db4O34Bvwrfg2/Ad+C58D74PP4Afwo/gx/AT+D/4
KfwMfg6/gF/Cr+DX8Bv4LfwOfg9/gD/Cn2BZ87+OBkeHP4NjwJ/DX8Ax4Vhw
bDgO/CUcF44Hx4e/ghPACeFE8NdwYjgJ/A2cFE4GJ4dTwCnhVHBqOA2cFk4H
p4czwN/CGeHv4ExwZjgLnBXOBmeHc8DfwznhXHBuOA+cF84H54d/gAvABeFC
cGG4CFwULgb/CBeHS8AKl4RLwaXhMnBZuBxcHq4AV4QrwZXhKnBVuBpcHa4B
14RrwbXhOvBPcF34Z7ge/AtcH24AN4QbwY3hX+EmcFO4GdwcbgG3hFvBv8Gt
4TZwW7gd3B7+He4Ad4Q7wZ3hLnBXuBvcHe4B94R7wb3hPnBfuB/8B9wf/hMe
AA+EB8GD4SHwUHgY/Bc8HB4Bj4RHwaPhMfBYeBw8Hp4AT4QnwZPhKfBUeBo8
HZ4Bz4RnwbPhv+E58Fx4HjwfXgAvhBfBi+El8FJ4GbwcXgGvhFfB/8BRsA/2
wwE4CIdgDw7Dq+E18Fp4Hbwe3gBvhDfBm+Et8FZ4G7wd3gHvhHfBu+E98F54
H7wfPgAfhA/Bh+Ej8FH4GHwcPgGfhE/Bp+Ez8Fn4X/gcfB6+AF+EL8GX4Svw
VfgafB2+Ad+Eb8G34TvwXfgefB9+AD+EH8GP4Sfwf/BT+Bn8HH4Bv4Rfwa/h
N/Bb+B38Hv4Af4Q/wbL2fx0Njg5/BseAP4e/gGPCseDYcBz4SzguHA+OD38F
J4ATwongr+HEcBL4GzgpnAxODqeAU8Kp4NRwGjgtnA5OD2eAv4Uzwt/BmeDM
cBY4K5wNzg7ngL+Hc8K54NxwHjgvnA/OD/8AF4ALwoXgwnARuChcDP4RLg6X
gBUuCZeCS8Nl4LJwObg8XAGuCFeCK8NV4KpwNbg6XAOuCdeCa8N14J/guvDP
cD34F7g+3ABuCDeCG8O/wk3gpnAzuDncAm4Jt4J/g1vDbeC2cDu4Pfw73AHu
CHeCO8Nd4K5wN7g73APuCfeCe8N94L5wP/gPuD/8JzwAHggPggfDQ+Ch8DD4
L3g4PAIeCY+CR8Nj4LHwOHg8PAGeCE+CJ8NT4KnwNHg6PAOeCc+CZ8N/w3Pg
ufA8eD68AF4IL4IXw0vgpfAyeDm8Al4Jr4L/gaNgH+yHA3AQDsEeHIZXw2vg
tfA6eD28Ad4Ib4I3w1vgrfA2eDu8A94J74J3w3vgvfA+eD98AD4IH4IPw0fg
o/Ax+Dh8Aj4Jn4JPw2fgs/C/8Dn4PHwBvghfgi/DV+Cr8DX4OnwDvgnfgm/D
d+C78D34PvwAfgg/gh/DT+D/4KfwM/g5/AJ+Cb+CX8Nv4LfwO/g9/AH+CH+C
Zd3/OhocHf4MjgF/Dn8Bx4RjwbHhOPCXcFw4Hhwf/gpOACeEE8Ffw4nhJPA3
cFI4GZwcTgGnhFPBqeE0cFo4HZwezgB/C2eEv4MzwZnhLHBWOBucHc4Bfw/n
hHPBueE8cF44H5wf/gEuABeEC8GF4SJwUbgY/CNcHC4BK1wSLgWXhsvAZeFy
cHm4AlwRrgRXhqvAVeFqcHW4BlwTrgXXhuvAP8F14Z/hevAvcH24AdwQbgQ3
hn+Fm8BN4WZwc7gF3BJuBf8Gt4bbwG3hdnB7+He4A9wR7gR3hrvAXeFucHe4
B9wT7gX3hvvAfeF+8B9wf/hPeAA8EB4ED4aHwEPhYfBf8HB4BDwSHgWPhsfA
Y+Fx8Hh4AjwRngRPhqfAU+Fp8HR4BjwTngXPhv+G58Bz4XnwfHgBvBBeBC+G
l8BL4WXwcngFvBJeBf8DR8E+2A8H4CAcgj04DK+G18Br4XXwengDvBHeBG+G
t8Bb4W3wdngHvBPeBe+G98B74X3wfvgAfBA+BB+Gj8BH4WPwcfgEfBI+BZ+G
z8Bn4X/hc/B5+AJ8Eb4EX4avwFfha/B1+AZ8E74F34bvwHfhe/B9+AH8EH4E
P4afwP/BT+Fn8HP4BfwSfgW/ht/Ab+F38Hv4A/wR/gTL+v91NDg6/BkcA/4c
/gKOCceCY8Nx4C/huHA8OD78FZwATggngr+GE8NJ4G/gpHAyODmcAk4Jp4JT
w2ngtHA6OD2cAf4Wzgh/B2eCM8NZ4KxwNjg7nAP+Hs4J54Jzw3ngvHA+OD/8
A1wALggXggvDReCicDH4R7g4XAJWuCRcCi4Nl4HLwuXg8nAFuCJcCa4MV4Gr
wtXg6nANuCZcC64N14F/guvCP8P14F/g+nADuCHcCG4M/wo3gZvCzeDmcAu4
JdwK/g1uDbeB28Lt4Pbw73AHuCPcCe4Md4G7wt3g7nAPuCfcC+4N94H7wv3g
P+D+8J/wAHggPAgeDA+Bh8LD4L/g4fAIeCQ8Ch4Nj4HHwuPg8fAEeCI8CZ4M
T4GnwtPg6fAMeCY8C54N/w3PgefC8+D58AJ4IbwIXgwvgZfCy+Dl8Ap4JbwK
/geOgn2wHw7AQTgEe3AYXg2vgdfC6+D18AZ4I7wJ3gxvgbfC2+Dt8A54J7wL
3g3vgffC++D98AH4IHwIPgwfgY/Cx+Dj8An4JHwKPg2fgc/C/8Ln4PPwBfgi
fAm+DF+Br8LX4OvwDfgmfAu+Dd+B78L34PvwA/gh/Ah+DD+B/4Ofws/g5/AL
+CX8Cn4Nv4Hfwu/g9/AH+CP8CZYN/+tocHT4MzgG/Dn8BRwTjgXHhuPAX8Jx
4XhwfPgrOAGcEE4Efw0nhpPA38BJ4WRwcjgFnBJOBaeG08Bp4XRwejgD/C2c
Ef4OzgRnhrPAWeFscHY4B/w9nBPOBeeG88B54XxwfvgHuABcEC4EF4aLwEXh
YvCPcHG4BKxwSbgUXBouA5eFy8Hl4QpwRbgSXBmuAleFq8HV4RpwTbgWXBuu
A/8E14V/huvBv8D14QZwQ7gR3Bj+FW4CN4Wbwc3hFnBLuBX8G9wabgO3hdvB
7eHf4Q5wR7gT3BnuAneFu8Hd4R5wT7gX3BvuA/eF+8F/wP3hP+EB8EB4EDwY
HgIPhYfBf8HD4RHwSHgUPBoeA4+Fx8Hj4QnwRHgSPBmeAk+Fp8HT4RnwTHgW
PBv+G54Dz4XnwfPhBfBCeBG8GF4CL4WXwcvhFfBKeBX8DxwF+2A/HICDcAj2
4DC8Gl4Dr4XXwevhDfBGeBO8Gd4Cb4W3wdvhHfBOeBe8G94D74X3wfvhA/BB
+BB8GD4CH4WPwcfhE/BJ+BR8Gj4Dn4X/hc/B5+EL8EX4EnwZvgJfha/B1+Eb
8E34FnwbvgPfhe/B9+EH8EP4EfwYfgL/Bz+Fn8HP4RfwS/gV/Bp+A7+F38Hv
4Q/wR/gTLBv/19Hg6PBncAz4c/gLOCYcC44Nx4G/hOPC8eD48FdwAjghnAj+
Gk4MJ4G/gZPCyeDkcAo4JZwKTg2ngdPC6eD0cAb4Wzgj/B2cCc4MZ4Gzwtng
7HAO+Hs4J5wLzg3ngfPC+eD88A9wAbggXAguDBeBi8LF4B/h4nAJWOGScCm4
NFwGLguXg8vDFeCKcCW4MlwFrgpXg6vDNeCacC24NlwH/gmuC/8M14N/gevD
DeCGcCO4Mfwr3ARuCjeDm8Mt4JZwK/g3uDXcBm4Lt4Pbw7/DHeCOcCe4M9wF
7gp3g7vDPeCecC+4N9wH7gv3g/+A+8N/wgPggfAgeDA8BB4KD4P/gofDI+CR
8Ch4NDwGHguPg8fDE+CJ8CR4MjwFngpPg6fDM+CZ8Cx4Nvw3PAeeC8+D58ML
4IXwIngxvAReCi+Dl8Mr4JXwKvgfOAr2wX44AAfhEOzBYXg1vAZeC6+D18Mb
4I3wJngzvAXeCm+Dt8M74J3wLng3vAfeC++D98MH4IPwIfgwfAQ+Ch+Dj8Mn
4JPwKfg0fAY+C/8Ln4PPwxfgi/Al+DJ8Bb4KX4Ovwzfgm/At+DZ8B74L34Pv
ww/gh/Aj+DH8BP4Pfgo/g5/DL+CX8Cv4NfwGfgu/g9/DH+CP8CdYNv2vo8HR
4c/gGPDn8BdwTDgWHBuOA38Jx4XjwfHhr+AEcEI4Efw1nBhOAn8DJ4WTwcnh
FHBKOBWcGk4Dp4XTwenhDPC3cEb4OzgTnBnOAmeFs8HZ4Rzw93BOOBecG84D
54XzwfnhH+ACcEG4EFwYLgIXhYvBP8LF4RKwwiXhUnBpuAxcFi4Hl4crwBXh
SnBluApcFa4GV4drwDXhWnBtuA78E1wX/hmuB/8C14cbwA3hRnBj+Fe4CdwU
bgY3h1vALeFW8G9wa7gN3BZuB7eHf4c7wB3hTnBnuAvcFe4Gd4d7wD3hXnBv
uA/cF+4H/wH3h/+EB8AD4UHwYHgIPBQeBv8FD4dHwCPhUfBoeAw8Fh4Hj4cn
wBPhSfBkeAo8FZ4GT4dnwDPhWfBs+G94DjwXngfPhxfAC+FF8GJ4CbwUXgYv
h1fAK+FV8D9wFOyD/XAADsIh2IPD8Gp4DbwWXgevhzfAG+FN8GZ4C7wV3gZv
h3fAO+Fd8G54D7wX3gfvhw/AB+FD8GH4CHwUPgYfh0/AJ+FT8Gn4DHwW/hc+
B5+HL8AX4UvwZfgKfBW+Bl+Hb8A34VvwbfgOfBe+B9+HH8AP4UfwY/gJ/B/8
FH4GP4dfwC/hV/Br+A38Fn4Hv4c/wB/hT7Bs/l9Hg6PDn8Ex4M/hL+CYcCw4
NhwH/hKOC8eD48NfwQnghHAi+Gs4MZwE/gZOCieDk8Mp4JRwKjg1nAZOC6eD
08MZ4G/hjPB3cCY4M5wFzgpng7PDOeDv4ZxwLjg3nAfOC+eD88M/wAXggnAh
uDBcBC4KF4N/hIvDJWCFS8Kl4NJwGbgsXA4uD1eAK8KV4MpwFbgqXA2uDteA
a8K14NpwHfgnuC78M1wP/gWuDzeAG8KN4Mbwr3ATuCncDG4Ot4Bbwq3g3+DW
cBu4LdwObg//DneAO8Kd4M5wF7gr3A3uDveAe8K94N5wH7gv3A/+A+4P/wkP
gAfCg+DB8BB4KDwM/gseDo+AR8Kj4NHwGHgsPA4eD0+AJ8KT4MnwFHgqPA2e
Ds+AZ8Kz4Nnw3/AceC48D54PL4AXwovgxfASeCm8DF4Or4BXwqvgf+Ao2Af7
4QAchEOwB4fh1fAaeC28Dl4Pb4A3wpvgzfAWeCu8Dd4O74B3wrvg3fAeeC+8
D94PH4APwofgw/AR+Ch8DD4On4BPwqfg0/AZ+Cz8L3wOPg9fgC/Cl+DL8BX4
KnwNvg7fgG/Ct+Db8B34LnwPvg8/gB/Cj+DH8BP4P/gp/Ax+Dr+AX8Kv4Nfw
G/gt/A5+D3+AP8KfYNnyv44GR4c/g2PAn8NfwDHhWHBsOA78JRwXjgfHh7+C
E8AJ4UTw13BiOAn8DZwUTgYnh1PAKeFUcGo4DZwWTgenhzPA38IZ4e/gTHBm
OAucFc4GZ4dzwN/DOeFccG44D5wXzgfnh3+AC8AF4UJwYbgIXBQuBv8IF4dL
wAqXhEvBpeEycFm4HFwergBXhCvBleEqcFW4GlwdrgHXhGvBteE68E9wXfhn
uB78C1wfbgA3hBvBjeFf4SZwU7gZ3BxuAbeEW8G/wa3hNnBbuB3cHv4d7gB3
hDvBneEucFe4G9wd7gH3hHvBveE+cF+4H/wH3B/+Ex4AD4QHwYPhIfBQeBj8
FzwcHgGPhEfBo+Ex8Fh4HDwengBPhCfBk+Ep8FR4GjwdngHPhGfBs+G/4Tnw
XHgePB9eAC+EF8GL4SXwUngZvBxeAa+EV8H/wFGwD/bDATgIh2APDsOr4TXw
WngdvB7eAG+EN8Gb4S3wVngbvB3eAe+Ed8G74T3wXngfvB8+AB+ED8GH4SPw
UfgYfBw+AZ+ET8Gn4TPwWfhf+Bx8Hr4AX4QvwZfhK/BV+Bp8Hb4B34Rvwbfh
O/Bd+B58H34AP4QfwY/hJ/B/8FP4GfwcfgG/hF/Br+E38Fv4Hfwe/gB/hD/B
svV/PACWaOiwREeH5TN0WGKgw/I5OixfoMMSEx2WWOiwxEaHJQ46LF+iwxIX
HZZ46LDER4flK3RYEqDDkhAdlkTosHyNDktidFiSoMPyDTosSdFhSYYOS3J0
WFKgw5ISHZZU6LCkRoclDTosadFhSYcOS3p0WDKgw/ItOiwZ0WH5Dh2WTOiw
ZEaHJQs6LFnRYcmGDkt2dFhyoMPyPTosOdFhyYUOS250WPKgw5IXHZZ86LDk
R4flB3RYCqDDUhAdlkLosBRGh6UIOixF0WEphg7Lj+iwFEeHpQQ6LIoOS0l0
WEqhw1IaHZYy6LCURYelHDos5dFhqYAOS0V0WCqhw1IZHZYq6LBURYelGjos
1dFhqYEOS010WGqhw1IbHZY66LD8hA5LXXRYfkaHpR46LL+gw1IfHZYG6LA0
RIelETosjdFh+RUdlibosDRFh6UZOizN0WFpgQ5LS3RYWqHD8hs6LK3RYWmD
DktbdFjaocPSHh2W39Fh6YAOS0d0WDqhw9IZHZYu6LB0RYelGzos3dFh6YEO
S090WHqhw9IbHZY+6LD0RYelHzosf6DD0h8dlj/RYRmADstAdFgGocMyGB2W
IeiwDEWHZRg6LH+hwzIcHZYR6LCMRIdlFDoso9FhGYMOy1h0WMahwzIeHZYJ
6LBMRIdlEjosk9FhmYIOy1R0WKahwzIdHZYZ6LDMRIdlFjoss9Fh+Rsdljno
sMxFh2UeOizz0WFZgA7LQnRYFqHDshgdliXosCxFh2UZOizL0WFZgQ7LSnRY
VqHD8g86LFHosPjQYfGjwxJAhyWIDksIHRYPHZYwOiyr0WFZgw7LWnRY1qHD
sh4dlg3osGxEh2UTOiyb0WHZgg7LVnRYtqHDsh0dlh3osOxEh2UXOiy70WHZ
gw7LXnRY9qHDsh8dlgPosBxEh+UQOiyH0WE5gg7LUXRYjqHDchwdlhPosJxE
h+UUOiyn0WE5gw7LWXRY/kWH5Rw6LOfRYbmADstFdFguocNyGR2WK+iwXEWH
5Ro6LNfRYbmBDstNdFhuocNyGx2WO+iw3EWH5R46LPfRYXmADstDdFgeocPy
GB2WJ+iw/IcOy1N0WJ6hw/IcHZYX6LC8RIflFTosr9FheYMOy1t0WN6hw/Ie
HZYP6LB8RIflEzrsBvz/dliiocMSHR2Wz9BhiYEOy+fosHyBDktMdFhiocMS
Gx2WOOiwfIkOS1x0WOKhwxIfHZav0GFJgA5LQnRYEqHD8jU6LInRYUmCDss3
6LAkRYclGTosydFhSYEOS0p0WFKhw5IaHZY06LCkRYclHTos6dFhyYAOy7fo
sGREh+U7dFgyocOSGR2WLOiwZEWHJRs6LNnRYcmBDsv36LDkRIclFzosudFh
yYMOS150WPKhw5IfHZYf0GEpgA5LQXRYCqHDUhgdliLosBRFh6UYOiw/osNS
HB2WEuiwKDosJdFhKYUOS2l0WMqgw1IWHZZy6LCUR4elAjosFdFhqYQOS2V0
WKqgw1IVHZZq6LBUR4elBjosNdFhqYUOS210WOqgw/ITOix10WH5GR2Weuiw
/IIOS310WBqgw9IQHZZG6LA0RoflV3RYmqDD0hQdlmbosDRHh6UFOiwt0WFp
hQ7Lb+iwtEaHpQ06LG3RYWmHDkt7dFh+R4elAzosHdFh6YQOS2d0WLqgw9IV
HZZu6LB0R4elBzosPdFh6YUOS290WPqgw9IXHZZ+6LD8gQ5Lf3RY/kSHZQA6
LAPRYRmEDstgdFiGoMMyFB2WYeiw/IUOy3B0WEagwzISHZZR6LCMRodlDDos
Y9FhGYcOy3h0WCagwzIRHZZJ6LBMRodlCjosU9FhmYYOy3R0WGagwzITHZZZ
6LDMRoflb3RY5qDDMhcdlnnosMxHh2UBOiwL0WFZhA7LYnRYlqDDshQdlmXo
sCxHh2UFOiwr0WFZhQ7LP+iwRKHD4kOHxY8OSwAdliA6LCF0WDx0WMLosKxG
h2UNOixr0WFZhw7LenRYNqDDshEdlk3osGxGh2ULOixb0WHZhg7LdnRYdqDD
shMdll3osOxGh2UPOix70WHZhw7LfnRYDqDDchAdlkPosBxGh+UIOixH0WE5
hg7LcXRYTqDDchIdllPosJxGh+UMOixn0WH5Fx2Wc+iwnEeH5QI6LBfRYbmE
DstldFiuoMNyFR2Wa+iwXEeH5QY6LDfRYbmFDsttdFjuoMNyFx2We+iw3EeH
5QE6LA/RYXmEDstjdFieoMPyHzosT9FheYYOy3N0WF6gw/ISHZZX6LC8Rofl
DTosb9FheYcOy3t0WD6gw/IRHZZP6LAb4P/bYYmGDkt0dFg+Q4clBjosn6PD
8gU6LDHRYYmFDktsdFjioMPyJToscdFhiYcOS3x0WL5ChyUBOiwJ0WFJhA7L
1+iwJEaHJQk6LN+gw5IUHZZk6LAkR4clBTosKdFhSYUOS2p0WNKgw5IWHZZ0
6LCkR4clAzos36LDkhEdlu/QYcmEDktmdFiyoMOSFR2WbOiwZEeHJQc6LN+j
w5ITHZZc6LDkRoclDzosedFhyYcOS350WH5Ah6UAOiwF0WEphA5LYXRYiqDD
UhQdlmLosPyIDktxdFhKoMOi6LCURIelFDospdFhKYMOS1l0WMqhw1IeHZYK
6LBURIelEjosldFhqYIOS1V0WKqhw1IdHZYa6LDURIelFjostdFhqYMOy0/o
sNRFh+VndFjqocPyCzos9dFhaYAOS0N0WBqhw9IYHZZf0WFpgg5LU3RYmqHD
0hwdlhbosLREh6UVOiy/ocPSGh2WNuiwtEWHpR06LO3RYfkdHZYO6LB0RIel
EzosndFh6YIOS1d0WLqhw9IdHZYe6LD0RIelFzosvdFh6YMOS190WPqhw/IH
Oiz90WH5Ex2WAeiwDESHZRA6LIPRYRmCDstQdFiGocPyFzosw9FhGYEOy0h0
WEahwzIaHZYx6LCMRYdlHDos49FhmYAOy0R0WCahwzIZHZYp6LBMRYdlGjos
09FhmYEOy0x0WGahwzIbHZa/0WGZgw7LXHRY5qHDMh8dlgXosCxEh2UROiyL
0WFZgg7LUnRYlqHDshwdlhXosKxEh2UVOiz/oMMShQ6LDx0WPzosAXRYguiw
hNBh8dBhCaPDshodljXosKxFh2UdOizr0WHZgA7LRnRYNqHDshkdli3osGxF
h2UbOizb0WHZgQ7LTnRYdqHDshsdlj3osOxFh2UfOiz70WE5gA7LQXRYDqHD
chgdliPosBxFh+UYOizH0WE5gQ7LSXRYTqHDchodljPosJxFh+VfdFjOocNy
Hh2WC+iwXESH5RI6LJfRYbmCDstVdFiuocNyHR2WG+iw3ESH5RY6LLfRYbmD
DstddFjuocNyHx2WB+iwPESH5RE6LI/RYXmCDst/6LA8RYflGTosz9FheYEO
y0t0WF6hw/IaHZY36LC8RYflHTos79Fh+YAOy/91VZ9rIBAAAEUvsrJlz7JK
dvYsySxEqexd2XtkZGQ9NfnJ+Xm/8wD3LU73DqffD/pjpxuA0w3E6QbhdJ/g
dINxuiE43VCcbhhONxyn+xSnG4HTjcTpRuF0o3G6MTjdWJxuHE43Hqf7DKeb
gNNNxOkm4XSTcbopON1UnG4aTjcdp5uB083E6WbhdLNxus9xui9wujk43Vyc
bh5ONx+nW4DTfYnTfYXTLcTpvsbpFuF0i3G6JTjdUpxuGU63HKdbgdN9g9Ot
xOlW4XSrcbo1ON1anG4dTrcep9uA023E6TbhdJtxui043bc43Xc43Vac7nuc
bhtO9wNOtx2n24HT7cTpduF0u3G6PTjdjzjdTzjdXpxuH063H6f7Gac7gNMd
xOl+wel+xekO4XS/4XS/43R/4HSHcbojON1RnO4YTnccpzuB053E6U7hdKdx
ujM43Vmc7hxOdx6n+xOn+wun+xunu4DTXcTpLuF0l3G6KzjdVZzuGk53Hae7
gdPdxOlu4XS3cbo7ON1dnO4eTncfp/sHp3uA0z3E6R7hdI9xun9xuic43VOc
7hlO9xyn+w+ne4HTvcTpXuF0r3G6N/gH/T+xSmEl
         "]]}, {
        Hue[0.9060679774997897, 0.6, 0.6], 
        Directive[
         PointSize[0.002777777777777778], 
         AbsoluteThickness[1.6], FontSize -> 16, 
         Thickness[Large], 
         RGBColor[1, 0, 0]], 
        LineBox[CompressedData["
1:eJw813lczOv/PvAkSZKQhJClhJBsSeUiSxRFq6RCm6Smfa9p32umppkpWwhR
EkISQghREbKHUIQQckp+83t8X/fn/HMez3N3z/V+3ff7qjkTt/pscJWWkpIa
NlVK6v//+//+6VwSrly66nVY/BL6D3goHHDmsg+zHNKqpZOaXJiVIOczRm2C
PbMy9GS0Hu41Z1bF6jtbR1quYFaDidBy2eLFzOr4mn37ms0c5kk4Zv2w/6Gp
zFOA0We8NcYza0JO96HfY2VmLVidvsKtHMw8HXIrxw++J82sjT+z9iQO+y+O
PAuL4n9tj//GrIPvWa9marYzz8FPJ+m1v1qYdVHP/Wnc1cw8F5y3c/kTGpnn
wa1D+UzwLeb5KC2umdN7hXkBdA0M0koqmRdCdo3+quTTzHpIuLT4c2YJ8yJ4
8ANkqw8x60PuUu24sfuYF6Nr0/XL+8TMBhj8NC9sbTazIew2DXs5OZ3ZCK/n
pYdPSmRegqtpf96ZcJmBi8MbTwrDyFyg+L1C4OBAtr4U0imTbx72YetLceV3
v6Uenmx9GTa8GRBp7srWl8Hzv98qDs5s3RhZzrIlGZvYujHiZ1x++taGrS/H
SPnBxo4b2Ppy5PVNTexdy9ZXoGpu4cpLq9n6Crxtt9M6uIKtr0R1hGvDsaVs
fSU8uNPfNRmy9VU48HO54kR9tr4KZYKUrswFbN0Ea2dJLRs/l62bYOmkV/vv
zWbrqzHlU2L1Pm22vhofL0Wa8qex9TUoMt7x7YAmW18DQzvlrU2T2bopfDtt
1mlMZOumUJXR9Mgdz9bN8JiXsHWKGls3g3Zp4rfG0Wx9LdadNr69ZxRbX4s8
7+cHkkay9XWQ9/bTzRrB1tch205jTvkwtm6ORtuhdr+GsnVzfOYv3WKtyNYt
oHG6emCjAhkW+JAYM3D7YPbzFvixz3XcOHlytQWchuoN/CzH9q/H+OnH4poH
sv3rccXBYsMrWbZ/PaYO2Te3H3P1erxM+dBmOIDt34CXstbzcmXY/g3YeaS9
WZaZK1kXhOdn92f7N6Bt4ilDPWYpS2z8Tzr5tzTbb4k2xxNLGpi5lvjgdWXG
VeZqS+z1HaR8l1nKCrKrx17p/N9+K1y+adqrzT6fa4X/Zpdmxfwv3wozTg5b
+eV/+dZY9b3vo9//nt8aGw+fWTOUzce1BmZM173GXG0NN93+PpnsPKRssMhf
VM/53/nZYL77p0me7Hy5Ntg09IRe2CC23wYvry5+XcDuQ8oWj2WzP79g9wVb
dHjbzp4zhO23RWZiU0g+u+9qW7Rd/b57tBLbb4fhkfo+pex9gR1yuxqu2f3v
fbLD741BPqrsfau2g9HruFWfVdj+jdB93j7xsSrbvxEbns98+HAM278R+s89
9NrZ+129ERzOisnDJrD99vD+93fnWtYP2KNSatO3Paw/XHtIG59MlGb9qrbH
iEUtA8O12P5NCFhrYT5wBtu/CRUG3xYemcn2b4J+kN4eex22fxMWxU3YNJH1
XcoB+gGT1vXMZ/sdkGllZNmmx/Y74NXBr6vaFrP9Djj1UEe+x4jt34ziRyEh
6svYfolF533t2O8n7ma47nV8eMCE7d+MPbtM4/6Zsv2OqJV9tsnbnO13xM9L
z5d8/d/vQ0conxQoxbLfl9WOMI47f0LTnu13gskK/3/PN7P9TvipYf+mcAvb
74TwmYGLo9jv52onJPXqffHYzvY7Yzwv8aXLTrK6MybKH+v09WWf5wyXqI2D
eOzvgbMzltWcHnI5lH2+MwrMlrztiyQXOGN1b5uPeSzLc4ZAvn9+Gfv70+IM
vVZjk0lpLH8LzIdf31KYxfK3YLOG9L0FApa/BdsKHwc8YX/vnLeg9V+MUfoe
lr8FF5J3jzA/wPK3oNlT/cXEIyx/C4qKt8XLsL+vLVtgoK3641cZy9+KgSfW
jPhzhuVvhf7rLfXyF1j+VuxxHzdcu5rlb8W7L4IbDtdZ/la4LlnYvPs2y9+K
mVa3dDvqWf5WbA10vbrmIcvfig7rMP+Kpyx/GxbPu607n33fUN8G077tn6vf
sfxtOBtSzdv0ieVvQ7NHgvwA9v2Fuw2dV6pNLv5i+dtg8PDWovhelr8N3fEr
6zay70Mt22ASNv2roRz7fuSC1s1n+TqKZHUX7B8RfHAO+34FFxzpXq68dAzZ
2QVeU4ybHNXJXBeg5OWDVE1ygQsy2+/2v65NrnbByatDrYfMZfkuWP7rY8W2
RSzfFX89PqvXLmH5rhge9ClKfyXLd0Xb0n81lWYs3xUmQ5PfmViyfFd8Ek57
0LqR5bvCdMsdbqYzy3fF/Uni1yvcWb4rloz52ybvzfLdYOd7NPVFAMt3w7l9
GZUXw1m+G17UP/UqjmX5bli7Ulp4OIXlu6Hpdvn0EzyW74b3I95MuC5i+W74
N7fCs20vy3fD4EEHpUYfZvnueHDc9LHNcZbvDpvPotb95SzfHeoVR8f/d4Hl
uyN418twp2ss3x1x+vXfG2+zfHfg1rqw9fdZvjtWpngOevmE5buDY7JdFPya
5Xtg/uvbY8e3s3wPvKxaldnYyfI9sNm24T2/m+V74GdN+jgnqQTK90DUoufT
F8mRCzwk31+tBqorkas9JH8PrhSPUCW3eGB1u8YwZXWy1HYcajqnM1GLrL4d
IaK3/RfrkLEdWeLV8Vv0yM7b8dvoUrEALH87VBJXBzSZsPztmJej2ay+nuVv
B9/sWmPoRpa/He3fLm96tYXle2Lb2S+c9Z4s3xP9HSwVGvxYvif8GiZN2xTO
8j2x8M7Vq9/jWL4nlu281SRMZ/meaH3da78ql+V7QqWf5XqZvSzfE8N/dJ6+
e5jl75D0dXr0wRMsfwc2O8edSKhg+Tswlle8NOAKy9+Bc6axuj63Wf4OqCgp
Rwc9YPk78CU/f0rqc5a/A8aiCPVj71j+DsiZruU8+sLyvfBrRd2wod0s3wuC
Ye+krfolUr4XbN6ULj0kT3b2Qu9qrzppZTLXCwM+pe73Gkcu8ILezIOX32iS
q73g+CNYw1WH3CLZv/5X449FZKmd0Fs1vybTmKy+E7X+gT3z17L8nXjdpB7c
bsPyd8I0+vaCo84sfyd2bJqlH+jJ8ndi0xudmLUBLH8n+p69HKwbxfJ3Yvz4
nU8nJbN8b0Sa6X2ekM3yvdGSV7N82m6W743JqRdfGx1m+d5QP/OzxrmM5Xvj
SKrb18xKlu8Nx1E6W2/VsHxvhN8Wj1eqZ/neiDcYorntCcv3wdtfE8KuvmX5
PnA1SFGb9YXl+2Dvfc2hh7tZvg8m1fVYTu+fRPk+OG2p87lyCLnAB9ohw17Y
qpKrfeDyR0mz32Ryiw9qR16/fXYmWYqDz3Ztd0P0yEocNHpu1F1lTFbnQLZl
TM/EdWQdDvbJW84YtJEMDj7dMb3Ru41swcF/bn71vd5kZw46LG3XDAojcziQ
US7Vn5TAnp+DcNm1hat4ZB4Ho41mpoXuYvNwwLP1/HHuMLmMg0yLZa+lT7H5
OMhwGrnR/iK5gQPnOlenS7VsXg6Cbz3untVE7uTg1do500tesfl98frrxu75
n9j8vgistveo+8Xm98WyqY7RPtLJNL8v/C6fWDZBkQxfDJtfde7ZaLKFL3Qn
D2st1CA7+6Lsu8PdsDlkji/2nvcO3WxI5vrCduyCL2aryTxfGEy7Nme1NbnA
FyrLV67ZsIVc5ouhfUONPHaSq31h8Zc3Ii2U3OALs1cbGysTyC2+EKmNjfrN
J3f6YuvnQvWle8lSfkif9eGy6BhZyQ/2q75t7TlLVvfD8aHflbyusfn90Hl2
YWN7PZvfD2HFs4sDnrP5/XA41u2wQjub3w82r5Nun/zJ5veDhqvjBBfpFJrf
D9MyH5RMHkrm+UH76NewzrHkAj8kVD7h39Yil/khcvvjPyfnk6v9MKfD7MLh
ZeQGPwztqnpZZE5u8UNdfq1XhQO50w/vzWd7P9xOlvJHxY17n/4FkZX88bv1
wJeF8WR1f9SfvB4dySfr+MN3hU9Rw14y/DH7/E/fOSVkC3/0jrr7bt95srM/
ROZJQ9Rukjn+GDyp6fuhJja/P26Mitln+IbN748RfqHj3n5l8/tDd/yNIOFf
Nr8/rhVlnLEdnErz++PKHOVWzdHkBn98cb6gIDOV3OKPE/bS+l/nkTv94Xcm
IahtGVkqAB4+/+q+WpCVAlDfutJkgBNZPQC7blj80NpJ1gnAgWGzn9iHkxEA
ddlhA3alkC0CcHOCcWy7iOwcAA3F2Q4rD5M5AYg/vmnvyXIyNwB6UjutZlwj
8wJgqjUl9XQjuSAAhVucTNe0kMsCkNE7uvDrFzZ/AA7beRUc/MvmD8DSljQz
N4U0mj8AajJ3yheOJXcGIGth3rtR08lSgRj5OfaT7CKyUiD0c+Y8kDEhqwei
l7/j6DBbsk4gPEyUw2e6kRGIBnlta7tAskUgZk9sWJ4dT3YOxJAb+rbPcsic
QJRpXMube5DMDcT5zS9G7zpF5gVCNXLMu2FXyQWBsI3XGiRuJJcFwsrtfs7M
1+TqQBgMksq530luCMSPVWeVk6TSaf5ANP9QmWqqRO4MxJ1Hzs3j1clSQSg+
83WBtA5ZKQgKlgbrfy4hqwfBwe/5/G5zsk4QLJ7F/pB3JiMIhzb/E8/kkC2C
YPzQaL4zl+wchP2zTB8f4JE5QcjYYZr5s4DMDcK8orjtdifJvCCkq1uH3LlC
LgiCzAKj2+vuk8uCEBv41PvNG3J1EKr3vAlM/EFuCMLLQ9pf9WUyaP4g2NYU
f/ynTO4MwvwgTshDDbJUMPYlFhVdWEBWCsZulX1pp1aR1YNhcKhqTqUdWScY
n0YlFd/fTkYwdK7tH9QbRraQ7Pe/67AgnewcjN6gtjMxe8icYHw59EXjZSmZ
K/n5nX8umlaTecF4+mRJ1u1GckEwPPapFNu/JZcFQ6TZOam3i1wdjAlCB7kT
spk0fzDmvxy001+V3BKMn9eubV09ndwpcYd/j44BWSoEOp8mrp6+jqwUgrGr
f2ye70xWD8FA4QyzDX5knRBc9tPWjIknIwT2ewP7rgjJFiHY0P/QB+WjZOcQ
vKgJ6gq9QOaEwNvs+sJvd8ncEETaptSEtZB5IeANeHpc5Qe5IARu7ztkrw/I
ovlDECCn8jZBlVwdAu7AWuuNM8gNkv1jBX5LjMgtIfg0dfpavfXkzhBwbtv9
MXYhS4VCYceQtK3BZKVQhJlaqQhSyeqhkBfZnWjeQ9YJRZOfi6fOSTJC8XnI
6027asgWoWg9aSMe3Ux2DoXnA695xZ/InFBMmfxxucU/MjcUm8ztfeIH8Wj+
UPxs8EjzHEEuCMXgXt0Y+3HkslA0/rLfZDWVXB2KZ2XZU+zmkBtCMbxj1wfX
xeSWUJSvMDkRuYLcGYodS0IT95mTpcIQaaIecmcjWSkMMjeNsvq5kNXDsGri
+0dLvck6YVC5udA+PYSMMKxd7DrldSzZQuJxZUAG2TkMB3U9K4+KyJwwFHF+
7h53gMwNwzLZmh+7Stj8knVXu9tTzrH5w7B83Qrtiits/jAIHs3UsKlj84dB
M+h6dd8jNn8Ydg1tkD/1ms0fhor/Jg7ldLD5w5CuWPBE7zebPxzi4iVBCtJ8
mj8c8jdkv31UIKuH4+/XwTZNo8g64Xi4Lehk7SQywpGoGDW0dibZIhyK+Tsi
7uuRncPRGCyWaTMmc8Ix9pN3uZw5mRuOAyM8xfPsyTxJfvfIiztcyQXh8OcN
nV3KIZeFY2SjTE9POLk6HC/Ky2daJ5EbwqFk8vXB+WxySzi6TuX+N20vuTMc
McvzSw8dJUtFYFSk1F/tM2z+CEwb/eL75Wo2fwRk1Wz2ONax+SOQ8vTAoEHN
bP4ItAxQWHH5LZs/AmvPfnKI+crmj0Br4HFH8x42fwTWmd6znTYwm+aPQGrN
c+uhI8i8CJzsF+rWbwK5IAKnL1uJ/k0nl0VgxLa5vwYtJFdH4Ij0R566Mbkh
AqZ+ToHG5uSWCAjXpp/020TujECidLhlqTtZKhKznq/a/sufrBQJ6yET+5ly
yeqRGHth5bSSdLJOJKIGDu4cnUdGJHrG3t8mOES2iITsvOE5Y0+RnSORdMQy
/cQlMicSVj91HC3usPkjkXzXZlTfYzZ/JNrHxt+oaGXzR2Le8NQw7jc2fyQ2
6Zots+5j80fikl219sLBOTR/JNbc+GKiqUpuiQR/+vdDkzTInZGoP/57g7Yu
WSoKz/8zcjJeQlaKwsjVY566m5HVo6Du9uV+3kayThTOXtbd+MSNjChgp2+E
ZgDZIgo7F60yi4khO0fhdPG25vZMMicKJ4el6DjvJnOjEJWc7tJ6lMyLwqsB
NvFB58gFUdi6pWWfynVyWRS2b150s+Y+uToK0mUx8jEtbP4onB/8OdT0C5s/
Cmu0rmpM6WXzR0Hzjv34wfICmj8a7fWTA6RUyUrRKNXZs1BGk6wejXmK9qEq
88g60fh2TmrNwmVkROPv6TWVbhZki2g035B5VuhIdo7GgB7Fi9+8yJxopBY5
+K4NJ3OjsTKiS64ihcyLxojoTsEcMbkgGg1qUZqVh8ll0Vg44+W99WfI1dFI
73TZ132N3BCN4dPDjpbeJ7dEw3V4Xp//a3JnNA64W5SZdLL5uTDzXdag/Y8s
x8VoWQ2OumIunQcX4fwr+yePI6ty0af6M2iBNlmdC87Ssn4bF5O1uKiz/G2Z
toasw8XfpW+i724k63FhU7xbNGE7GVy8anE9HhNCNuFiUzvvwY8ksgUXkxLi
1YJEZDsuDs25kC93hOzMxX3ta87FZ8keXCiHGMU43iBzuFj47I3ipEfkEC7a
3oeq/XpH5nLR/3dL1dOf5GQuxPMG9W8YIKT74KJU9Lvfo5FkMRfH2mrqOjTI
BVxEX9kTpLyAXMQFL/Pq8LUryWVcGGUllQttyBVcTH9k5fPNjVzNhdbqwzab
g8m1XLQWDI56mkRu4GKmh9YfDzG5mYvO/04/kztKbuGiOT50UeV5chsXBf9s
NSNvkzu5GDBn2dn1z8jdXFgXGf1d2EGWikHJBfehOn/JcjF4Hv9JSl9RRPcf
g1cvBr+3nkBWjcEPh/EP4nTI6jHYYJH+/NpSslYMEs7fV1GxJOtI1k1ihWEu
ZL0YLLFewvkWSEYMjjy7UhGWRDaJgbv/w3iVPLJFDKas2dhec4xsF4NhauhJ
qCI7x8Bam1e/8R7ZIwZfDLaFo4XMicGsxPcj9L+TQ2JQfty+dKWMmO5f8vNV
I5zdVMjJMZg2KtQoT4vMi8EYnwFOr/TJ4hh8vbDysd5ackEMns18WXXIiVwU
g/GTuBqafuSyGGSodGlWxpMrYpC5W/nxFhG5OgZC03rTccfItTHoOzVlV0cV
uSEGUaZaz+rryc0xaHOXmnTzDblFcl4a7xPu/yS3xUB7k8a473J5dP8xiE1R
69NQI3fHYFmtwRLv2WSpWFwuH/T79jKyXCyGOI02MLAhK8VCvEBZ4+p2smos
DH+V1zpEktVjcTSr1lCBT9aKxTCVWbsaCsk6sVhT9Oj30QqyXixgf91TXEdG
LIrHDR28u4VsEoupx55+Le8iW8Qi38VZ561cPt1/LJ6s+PhWcxzZWZJf/WAi
dw7ZIxbdh1P6fV1B5sTCSzE139+eHCL5/HkuMoo+ZG4s7jlV2FyKIyfH4tX1
hUfjxWReLMZvLxyx5ThZHAu3nobjllfJBbHIvViQ5fCYXBSLU44DG8M7yGWx
MH4ql3qy3y66/1i0Wp+//1eFXC3xX4Nrztrk2ljovr7p/3QpuSEW2+v29Hra
kptj8W7y8KDhO8ktsVC9mNTdEEtui0XvWc7uw2JyZywy1q8Lyykld8cioKbs
mKiGLBWHCuWFK08/JcvFIaM90/V9J1kpDnOdAybOGbib7j8Oz1+ezM4ZR1aP
w4n3E+4PmUfWikNNa2H3vjVknThMl54/Yc0Wsl4c+v1odFQIISMO/jWpDe8z
ySZxuH80POPJIbJFHHbX3i1trSLbxYHT/9xauSaycxyUakLjln8ie8TBpMZl
e570Hrr/OFx8eF914BhySByuFU0vzphD5sZBKvvlopmryclxkDP3evnOmcyL
w9NbDqfOhZDFcVj5zLj+AI9cEIdRCtXrjhSRi+Kw1DpszfVqclkcbrzUeN7b
TK6IQ8zF6HHrvpGrJed1Yp3W+UF76f7jcLV5q4rRJHJDHG6F5fZ7oU9ujsOy
str+QktySxySJ39YsN2L3BYHt+tvy20SyJ1xiIg9L3LcS+6W7P/t+Yd7jiwV
j+ZJ0l0XG8hy8RCo8vaP/EhWiseCMm215P776P7j0TTvV+TIcWT1eCQPH/b6
4gKyVjzKYo84xViQdeLRsaB9hLMnWS8e1dKDVe3jyYjH47iViT57ySbxaK99
ElJQQbaIB37Lyn++T7aLx8svI6ysP5Od47HnV2FFR/8Cuv94mIj+u2gwjMyJ
R9tK3Zv548kh8UjgB7yW1SZzJZ/f+XF0zCJycjzGiC5HDlpF5sVDdtm4MQVW
ZHE85vab3bt8K7kgHoUy6nO6fchFkp93H3vjfCS5LB6Vv01rU9LIFfHQlXm+
3COPXB2PQPWfJtZHyLWS+b9cfm1xhtwQD7sP29Q2XSM3x2PWuIGyAY3klni8
lblXvOsVuU1y/nrPxtz/TO6Mh4uBufOoXnJ3vOT/WExSdsjvp/tPgEfr6wP3
VMlyCej9Pa8SU8lKCZhoYPv8ynyyagL2T9qksmE5WT0BBhnmgd82kLUScDVt
iWzBFrJOApJH6z7azCHrJeD9k2nfp0eTkYAvD6a4D8wkmyRg1Uy1ZT92ky0S
MK+1P+9LMdkuAZXJtzf/qSQ7J6Cvy65ixG2yRwKOy2SXGD4hcxJw2HTDquA2
ckgCTt3xya3+TeYmYMfR8wdHDzxA958AtPyOilUh8xIg/vlxbo8GWZwA9WLT
+rj55IIETC+7vVltBbkoAYs3KHXUWJHLElCiXZUY6UKuSID3Yxf9lQHk6gR0
CkQjJsSTaxMw6t/j8XICckMCNp3e59GvkNycAOm+zX/ly8ktCfCND26fUkNu
S0D+lxWLzJvInQlIyhr1J6WV3J2A/kNmz3/YRZZKhKXstT86Aw7S/SdCpfLv
hj0jyUqJMCjuNRujSVZNhNKKhh9HFpDVE+ERFW65chVZKxFvw38E/7Ql6yTC
Ys6EnWc8yHqJmCD92CgxlIxE9Dm3drunkk0Skejd74j9LrJFIv4Km60cS8h2
iTCbLaPof5HsnIjvSoovxffIHonQme/TUP+KzEnEIvOszlHfyCGJELjWrPaV
LqT7T0SG54YPz0aQkxPR8MCzyVaDzEvE2Dnaau8WkMWJUL66/1acCbkgERh8
7cNce3JRIsZ7+sf83EEuS4RzUcz+2khyheQ8Mo9sOJ5FrpbME5Cy7+B+cm0i
wh6cyS4+TW5IRP7DwgXXr5ObE9G/9Vxu52NySyKuz19UOfMjuS0R0ps3lUb0
kjsT4fVAL+KF4iG6/0R0JTyYaTGRLJWEIiflu01zyXJJuPvg9rYdK8lKSRjv
XtIzYiNZNQkWelZ77+0gqyfhetIy611RZK0khBk9nxbGJ+skQT/AU2NHIVkv
CfI/R6/3PkeGJO/6f2fibpNNkrC06J9D8QuyRRLm7f277l0n2S4Jf3YUC+bI
HKb7T8KKMfsX8EaRPZIwP9jWsN8MMicJ9cKpJ+ONyCFJOLVhTf6YDWRuEnRu
PZa65kpOTsKFZzc6IkPJvCRcLulwNc0gi5NwVa3Xf8Z+ckESpFYljB9/hlyU
BI+/XV6Tb5HLktBtLHBb/IJckYS8O0nD3b6Rq5Oww6s++OCAI3T/SQjdt2LP
j9HkhiTJ7+O9KTazyM1JUNy93bhuGbklCe1VCo1WtuS2JBxWrNXr3EHuTEL2
ktPcvVxydxL6vC+WOuWSpZJx82BJ7dxjZLlkrF82rmnMZbJSMvRjYx4pN5FV
k1H4Vv3hxHayejLmFY56uLSPrJWMkrk2zwJGFNH9JwNFBR2VWmS9ZJTqZg5R
NiIjWfL9K3kZ15JskoxxSXey/nmQLSQ2cfnDjyLbJcPrh07cQgHZORm10i06
nUfJHskYcOnrgKrLZE4yGo8fH7DrITkkGYsUF8zN+ETmJmPBUn9+dr+jdP/J
mLJ03OTiUWReMjRHnP/4aCZZnIwDi8QfRy4nFySjTLN5ioc9uSgZwtItu+5y
yGXJ2BLWZr4yiVyRjPywj8b395CrkzHC/kSIbzm5NhnPOld9nXyH3JCMkHMZ
Re2vyc2S+9CfdOhqN7klGW3p3u9Khx6j+5c836UD20s1yZ3JUFl3Zs4VQ3J3
Mobv3Wr4wYoslYLtntrp6l5kuRSsNNw4bmccWSkFH1p/fK3LJ6um4H77bWmc
IqunIGkAx+rGLbJWCsrzFr51ek3WSYG0lt5xhT9kvRT43l5dVqdUTPefgrUl
Az7u0yKbSPLirtsmgmyRgmaFg7+i7ch2KdCIC76WziE7p0B2wrPKkmSyRwoS
+VOevCogcyT5sR5jNM+TQ1IQqhAaFt1I5qagGu+6PrWTk1NQeqA7fod0Cd2/
5DyKKzX6xpDFKXi55kvjwbnkghSYeg2LdzAjF6VgXqjDAi1XclkK/F5deSMb
Ra5IQZnoc2y3kFydgsnHlyv9PUGuTYHgRmuc8i1yQwqKyg4+MnpDbk5BSLti
v4gecksKuDN39NxRPk73n4J+suUXZ80id6ag0m7XksJV5O4UaP5JDtHeQpZK
hcnifKebYWS5VLxJ2v8pQEBWSsWW7xoj5peSVVPh2LC1bmAtWT0VNRtWDfn8
mqyVinL1oDutPWSdVKh2Le/9MrKU7j8VKnpVgsE6ZKRi6VFhiv4askkqjv9G
fbgL2SIVnZ5PNtZHke1SIZc8e9z8PLJzKizOX1M4fprsIXne7htjF94jc1Kh
HDbG8EEbOSQVQgfzbTH9T9D9p+Ko7WHu0vHk5FTI+gxNGrGIzEtFz+FpHr8t
yeJUbLiwbORnb3JBKgKabaK7UshFqfhuoyQacohclgq30JtmetXkilSc0Y7l
BTwjV6ei/vaP9Vd/kWtT0eVjVK00qIzuPxVqobkDbqmQm1OhrunQmTKF3JKK
ltbrwZa65LZU5Fg+z9YAuTMVn6dF60mtI3enInOyi9PbTWSpNDz6pNJ3bztZ
Lg0qg//IXwsmK6Vh0cOlEZcTyKppuLqxb1VNDlk9DRush7k07idrpSFjytwb
70+QddKQWfFtm8wlsl4arqeX6U6vIyMNjnuLpto9JZukQde1bWFmG9kiDYb3
LO3qfpHt0rB3YWHk8AEn6f7TMN3bY7fzCLJHGnaVyBw9O5HMSYPp7lMiZR1y
SBrybGMcwozI3DS82Gn96YMZOTkNiu1tCzdvIvPSIGt9Z/7T7WRxGgJrtzQ7
hpAL0hD29f3wT4nkojR8G7WjOSqXXJYGzpKmsWMKyRVpkJr8sr7qFLk6DUkW
Yz64XSHXpqFzUaelagO5IQ3D1+yRa3xJbk6DTc+837zP5JY0jOssGGbXS26T
5CvsX605+BTdfxqCBHd4PaPJ3WnQWJHR/FiLLJWO5pBpwy8sJMulY8zKylmH
VpKV0rH6oM4EoTVZNR3paVZNGS5k9XTwNa4bpfuTtdKh0dG9jh9L1knH3mbD
n7v5ZL10jMg6P/FEARnpCE3fXnPzBNkkHbE2k+++v0S2SIfHccEMhXtku3SE
XTauX/iC7JwOsWPWke0dZI90BCw8cXB/D5mTjnL58lOv5E/T/aej40PStclj
yNx0cDy/1OycRk5OR8/v+EMX9ci8dOj2u2Y5woQsTscf4/8uetuSC9Kxf6jt
/Xo3cpHk81NbohYEkcvS0dITcvJAArkiHUHDXtoq55Kr0zF89lGntEJybToa
zpufHVhObkjHLvfJq1OukZvTMZa3YYDSA3JLOrZGtz3e9Ybclg7323ePa38n
d6bD7FCt/9V+5XT/6XBeHKmyeRhZKgMdct6xvepkuQycXNB7sECHrJSBhb/d
3VeDrJqBm+8aKn6Zk9UzoOa+IL7IiayVgduDQ844+pB1MmDXZa03Opqsl4H+
C327H2eSkQGtVWav8/eSTTJg4Wj6cksp2SID79+XP9W+RLbLQGbbySs9d8nO
GfgWuC7q3guyRwZs1MJ6Cj+TORkQWMlNif5LDsnAqZ9lbxyGnKH7z0BPkdIk
o3Hk5AzsczpaN2kmmZeBmltv6uQNyeIMKNfLD/llRi7IwEU5m+BWB3JRBl4a
tPx86EUuy8C6ZyV+tyPIFRm4H37k8ZV0cnUGijcXKlbtJtdmYEebc7/zJeQG
yfnMis+rqCI3Z6DLe191ZR25JQPJe2Y5X35ObsuAwTvxlhsd5M4MaM+ZU1rf
S+6W/Hz5gtnPFM7S/WdCPuDh3TY1slwmxA2a/t3aZKVMfBquKydvSFbNhGV3
R+C4tWT1TMk3eINDupvJWpkINOiKWr2TrJOJ/o5PPm2JJOtlorG2oCk8g4xM
fHzbOVG0h2ySCXRsqTp9nGyRCa3kqPTGi2S7TKRsqgnrvEt2luzfXeij9JLs
kYkVxfGWc76QOZlIKrykaNlHDsnEo979KYGK5+j+M+GrElAiHk9OluQ/5ThV
zSLzMtFrcSe1xYgszpTcb6nKAHNyQSbenzb4NM2JXJSJgsrsznU+5DLJeb26
rhgQTa7IxKmH72bmZZGrM9E+/O/8S/vItZmQ8xw29O0JckMmaoum7B9YTW6W
3M+8+U0zGsgtmeg4YsQzbyG3SX7eR/+iXye5MxNx29WNc6Uq6P4zcYD7YdA5
JbJUFl6bJf55rE6Wy8Lash9/fuuQlbLgETj1h8pSsmoWNn4ec3feerJ6FpQy
b/ms30LWyoILb841L1+yThbkMq1OJMaQ9bIQOUFPbR+fjCxcDX3/7cx+skkW
Xg72Ub1zkmyRBW21D8Evr5DtsuDm6tn9tZHsnIUtp8fG/ntN9shCaLTGX4Xv
ZE4W+OmV61Wlz9P9Z+FCrIrHxOFkbhY8U6O0tCaRk7Og+WFpuLYumZeFR/xK
k1nLyOIs2N1fGzpzA7kgCyXNXj+nbSUXZcHbOvfQZD9yWRYuDdvgNyaWXJGF
7YmLlytmk6uzsMOvu/+//eTaLJRxjPI7TpIbsqCacf/royvk5izJ39OUzxcb
yS1ZqOpdHbH/NbktC5/vDkqI+UbuzMKSF42dm/tV0v1L7mvQxaIFw8hSPFQp
/MkdPJEsw4PH0Jv7n+uQ5Xi4NCfizFGQFXgQjomt9LMgK/FQFGubv9CZrMyD
wmWeUbcPWZWHA2uaeeXRZDUebNd9DfPKIqvzMF+r9P2EfeQpPKz7JnPpXilZ
i4cN0r0fQy6RtXnoCyq3HX+PrMPDvDKPL5dekOfxcLXJK8/+M1mPhzcWs42/
9ZINeLCyWvQoVuECvX88jDefbThUjbych+dejVuFM8gmPJQr9s5RXUw24+G2
cVGuYA3ZggdjdIQMtidb8XDvfs+NiO1kO8n8zVo72kLIDjzIlb21WJdMduZh
1dEL20pFZBfJepBTltwRsgcP00V7LjucJXvx0Fnr0nLsOpnDw+GdNS++N5ED
eMj81XFwXis5hIfFpjoTOD/IETzMnC1tcEi6it5/Ht4f6n7/YBg5noeR1nUK
verkZB7WvLPLH6dDTufhhvOeCL0lZB4PR3hVBWbryALJ/dn9/bFxM1nMg/zQ
O9ucvci7efjx+MwLp3ByAQ9q3X7mdqnkQh6ap784vDqPXMSDRVdX49wicgkP
+N5ySeUcuYyHj9O/bPp+nVzOg749T3SjiVzBw1DDrc45b8lVkvfjqcYhu+/k
aonraqxU+l38P9fw4BVv4Vg3lFzLg3SW9Mmw8eQ6Hm49NjCYOJPcwINdW8rX
y4vJTTzITN1TabOG3MwDZ4Rlxjs78nMeTGJO2nq5k1t4mNj4YdCnQHIrD2FT
zQVb4sltkvvZ7/mhPpvcwYNl6ocf8/eTO3mISd5zLOcEuYuHrMbM3raL5G4e
rli3PZ1fR+7lwbWj38Kwp2QpPp5EOkqfbSPL8FExo2RW+y+yHB8rgmuOjxhw
ifrPx0fXEt/5I8hKfLw9KPBaN5GszIfuoSc8x9lkVT7ENf0bXQ3Jany0Ot+c
4GJKVufDtluGs3EjeQofdstula9wJ2vxsXTV2tdagWRtPkKCfrVJx5F1+Lhc
aXP5AY88j48z6dp2u/aS9fgo7L/tyMYSsgEfKa3D9itWksGHy4nIRZU3ycv5
uHNslKvDQ7IJH9WfI1V/viGb8dHmHm4S30m24OPvh4EfB/WRrfjIVzf5njD4
MvWfD6viDJtuVbIDHybytgpbNMnOfLQcMR9UPZfswofyQ3PjkUvJHnz8uu5Q
5ryO7MXH+fSilQc2kTl8jBuR3fvEgxzAx/Lhh2oHBpFD+OiTy98/I44cwUeY
jk3UCh6Zy4fA55O19R5yPB9cM/GETcfIyXxIvbh53+YcOZ2P6WeGuZvUkHmS
821a1DS7kSzgIy1bZ/iQl2QxH7VJw0e3fCTv5kMtROt10W9yAR8vdvufnCtd
Tf3n49Ld4DsZcuQiyfs1ZeCFN4rkEj5kn+yJ0B1JLpM87/e7CpFjyeV81Cxe
4nF1IrmCD805J9KktchVfCh0dvobziJX8xGk8Xmc/zxyDR/fe/YnHtQn1/Lx
Xm5y8T2Q6yTv66K85K6V5AbJ81xapjZyLblJct6//LbpWJKb+RA6Zm9auZH8
XPL++4+XtnUit0jel8KjVltdya18bFrwzMJjB7mNjz2zfbo8fMkdfLxZssDQ
JZjcyUfqkZHT7CPJXXxMmjDw7Jo4cjcf6pdU38xPIfdK3o/XXsVjs8hS2diq
pK/UKyDLZOPu29uKj/PJctkwao88VFJAVsiGTfL1+xGHyUrZKHw/NXdVCVk5
G5Z3jD4pnCKrZsMq9tyDunNktWzoX96wNukiWT0bu6NbbQyukadkQ/uz5ddP
tWStbGxYsmuk8B5ZOxvxu2/W6jeRdbKh09M98OkT8rxsOEhvve//iqyXjbb2
VVPl3pENshFuLy0r+khGNjTW9uxU7yQvz0bpx1LHwp9kE8nzeRY/ntRDNstG
xzde8y6pK9T/bMT6DtsyVJZslQ3H+E5O5GCyXTai1/aXe69EdsgG31pHc7UK
2Tkbmzx87hweS3bJxmffW7/71Mke2RBvsiter0n2ysbxtpXv984gc7Ihn9NQ
9F6HHJANb/elP7QWkEOycfj1z+uui8kRkuettZ+4B2RuNg4N+jygfgU5PhuT
chcF9KwhJ2dDetELr0kW5PRsZEbEdxpbk3nZSA3/9M/JnizIxrIrL3YFOZHF
2QibvOB6kgt5dzaW73kZkbOdXJCNimkN1/K8yYXZyN47fFe+P7koG+cTq/oL
Q8gl2Tjb+70vLZJclg2FhPaMiFhyeTbS216fdE8iV2QjRVHba206uSobox9r
XJrJJ1dnY8pP/aNyQnJNNrJqW2e9zCfXSubRO2ZRuo9cJ3l/0ycohRaSGyTz
r3rvbXSU3JSNLdLHvfuOk5uzobR89rDzp8jPs9HnMN/O+xy5JRtVEKwYX0Vu
zcYA55nPaqvJbdmojf0yxvs6uSMbKw80yireJndmQ/3a84Kie+SubCTVT/xk
+IDcnQ1P30sf7j4m92ajvOOZ2O45WSoHeX9KpV62kGVy0Lk3eKLjO7JcDooU
Yv42t5MVcqAfNFG07gtZKQdmn893XvpOVs7BOoOzCtN/k1VzYHwl/XNWD1kt
B9kml3I7/5HVc9D94eFAM5mr1P8c5D7xWHlAjqyVgxG2KlY/FMjaOWgLSJq7
ZBhZJwdn/np/SBhJnpeD22tT/G6OJuvloGbW7sf9x5MNcmB+Omj04klk5GDI
iG/6OzXJy3MgSuwwyp9ONslB+WRLrauzyGY5yD8/6r9WXbJFDgKPzz8nvZBs
lYO+R2Vbxy4m2+Vg2ebcf7OWkB0kn5/zm2doTHbOQdmjH6NXrSK75ODj9tI9
pqZkjxycsrKcYGpO9sqBNlQOrLAkc3LQa6U7bbEtOUByP6M/npuxiRySg4J1
SetHOZEjcvC0wf7P361kbg7GBFSdeuVGjs9B9Vv5mCpPcrLkPmOK3QXe5PQc
JBjLe7r7kXk5OJ2blzY/iCzIge7C+/V9oWRxDtTHztW/FknenQMLk6X3YmPI
BTlwOZ+UZZhALszBVENRzI9kclEOVGxliwrTySU5mKbuK7ueRy7LwbWpoQXd
OeTyHHy3uh66S0SuyEHdzX7CRbvIVZLPu/Cq+/5ecnUOJrmNPOx+gFyTg1cv
N+//fYhcmwOt3pAvsUfJdTlYqzeDP+g4uSEHDTmGGWll5KYceIZEvpcrJzfn
YOHuqoKYc+TnkvN513D5ZyW5JQfPzASrXC+RW3MwpaZ1ccMVclsOBKMKCxZc
J3fk4NiDc6HiWnJnDoKmDbrz8w65Kwd+D+LF6+rJ3TnY99+Y9wfuk3sl/Rh7
+dz3h2QpATQ/uw8zekKWEUB5+dDf8c/JcgLM7jnpdfMVWUGAtGbzoAFvyUoC
GAZ8GrXkPVlZgDETUq0D2smqApy9NXfuoQ6ymgB7P30vb/xKVhegzrPp5Z/v
rP8CuMV9KB/3i/VfgCMnDBcb/mH9F0CF9zHQrpf1X4BvD/pv9/nH+i9A88T9
qrHS16j/ApyTep7MG0A2EKC1uv5ivhwZAvBc8y4UDCYvF8A20zbxgCLZRIAp
W6ZPKhhGNhPALGBuTp4y2UKAlorcF5mjyFYCLHcNHMAdQ7YT4Per34o7x5Ed
BDh2zLjPWp3sLED4Wu5j/clkFwESlz3aO1aT7CFA3mtvu24tspcAi80C5Bpn
kDkCPN047PShWeQAAZbF+zoEzSGHCLC2qVrOeB45QoCb92ZUDV5I5gog3PIq
rGEROV6A0Y1yq/kG5GQBqg49nL5uCTldgLt5/lMGLiPzBMhKUtKvWk4WCBBq
+9Rn5yqyWIDyL323xqwh75ac17gSsxozcoEA/2UN7d1uTi4UIPm8zfPBG8hF
AgysLf121IpcIkAYfzmW25LLBFgRv7zu6UZyuQBzRE/zdjqQKwQ4vUj3eK8j
uUoAp+VB8slbyNUC7G9vODPUhVwjQP7hHadz3Mi1AhjN8xmovJ1cJ0BhSP+z
vB3kBgFEIebXBnmTmwTA6tC50Rxys6Rf0oflv/mRnwtgfuKPmVMguUWAXGNR
361gcqsA89MKJs8JI7cJIBi/oFoQQe4QYKZ1cHNXFLlT8n7rxXLWx5C7BIgL
8U8/FkfuFqD/ZjcdqURyrwDxFwKcNySTpXKh/vGs+v5Uskwunp82DuxIJ8vl
ostMZ+u8LLJCLjav4n0K4ZOVchGSFDiyMoesnIsPep1vf+eSVXNReE1xk66Y
rJYLoysvorbnk9Ul/u5uuWc3eUoubs49+/zuXrJWLqwC68f3FJC1c3GhtGKc
xkGyTi7wKOCF6SHyvFx0PJLZ6nOE9T8X0knuJ7KOsv7n4tjevFslxaz/ubhU
mlt+4zjrfy5qR1kFvDjB+p+L6f3uKHw7yfqfCx+LLzH9yln/Jc9bcOKx4lnW
/1wc1e8bNrqC9T8XRYNvzlOvZP3PhcveLuMpVaz/uSge7mOscYn1PxdXR6ot
nFzN+p+L+09fThp/lfU/F7EjxPIqNaz/uTjVpvFd/gbrfy4cf2x70XuT9V/y
+fNnNHy6xfqfi5HKG+49vsP6n4uadSXPqu+y/udCvke+93A9638upCIN5qY2
sv7nYlWMQoLnA9b/XHz/Zfxz1UPW/1wIBx1NmvSY9T8XnmP/LfmvmfVfch6X
ZSfVP2X9z8Wf8sg5+5+z/udCrmW8H+cl67/kflce+GDQwvqfi31yF3Nl37D+
5+Kk40Tu3bes/7ko5Ucd479j/c/F6d9cVcsPrP+5UPnaeHdYO+u/5H15Mure
3Y+s/7nIH/1LLamD9T8XmfJDLhl+Yf3PharUf+XfvrL+S84btgMOfmP9z4Wv
VNWp9T9Y/3MR5lxV/beL9T8Xsh7tukd+sf7nIkC6UWFdN+t/LiJ6/q7//of1
PxcNPb8HCHpY/3PxOMFYe+5f1n/J833fUlvfx/qfiyDvxhfbpWqo/5L3/ZcC
p580uVdynzbpscL+ZCkhNk6qUZ02gCwjRM95jQXnZclyQvRhwsuVcmQFIb7s
Hat8fxBZSQiPiNhn9oPJykK8RMXC1wpkVSEClMZruyqS1YT4eWtY1fuhZHUh
GmS+fHQdRp4ixPKh8lVvhpO1hMjrOK+7WZmsLYSL5boND0eSdYToLFYebzqK
PE+Ia4q2eZdUyXpCjDF2uDl7DNlAiAMX3Yv3jiVDCM19500GjyMvF8LtdOaB
wPFkEyG6fdSrXkwgmwlh/KNQbDyRbCFEUn/zxUcmka2EkFFcd0RuCtlOCA3N
e6/cNcgOQtTJdH+o0SQ7C1E+8NvVCVpkFyFqdZ75h0wjewhxVuPh33vTyV5C
cGb/t22yNpkjRMuirUcDZ5IDhEh+MLHx+ixyiBDWM9e8HKFDjpDsH9P+wGkO
mSvEFKVBZ47qkuOFeK5xMv7bXHKyEONHvluxcD45XYjSRYd6whaQeUKU8b8U
VS0kCyT3f7HSolePLBbiQT+pX4v0ybsl79vyk7sCF5MLhLg39NLyEwbkQiH2
Zg/vem9ILhLi/D5RidoSconkeU/o+lqAXCbEvpfXl8cuJZcLYfh99vRTy8gV
QsywNpvSYkyuEmLnmB/zFVaQqyXP/7d7y4KV5BohprrMLnZcRa4VImyzi3KC
CblO8jyFWwuOriY3COGw/9v6ujXkJiFsPR7O+GxKbhZizsV7Ogpryc+FmD5i
17Zp68gtQnhndt1Ybk5uFcJ0QPZmRwtymxDR/aZOD1pP7hAi/sq22ekbyJ2S
Pi766VNgSe4Sol4l4cspK9Z/IbQunj9+zZr1X4itZgvK7tuw/ovwcF9+9ytb
1n8R1lnEpXyyY/0XofhMiuvPjaz/IoS0GWf9tWf9F0F4bfkgGQfWfxG+vRv7
SG4z678Ic8qtuwc7sv6LEGsf7jfEifVfBMd7w1cNcWb9F8GhYW/I4C2s/yIM
+7J3kNxW1n8RWuOyeqW3sf6LMOhyu2Uv8zwRtu6bPLzLhfVfkvfnxKKPrqz/
IhwO6at76cb6L8LFgvB7je6s/5L5Gni45sH6L4KNcaHG6e2s/yLUjBjN3e/J
+i+CoaH5hswdrP8ieO49uDfUi/VfBLseH/dtO1n/RTjwT/6EqTfrvwinUBus
68P6L0LXku5rozis/yJM3tmW28PsJUKy1tuvL3xZ/0VYf3120yU/1n8RWtKG
r9jrz/ovwviquuURAaz/IrzJ2v3QLpD1XwQTw4t/5gax/osw4Y/b6SHBrP8i
mP65J/OeOV0Eg+CpnVUhrP+S8zm1Lzg7lPVfhLDv2/a4hbH+S84jdc+2ReGs
/5L7fepXJx/B+i/Czg0Dnz5lLhRhXmB45tFI1n/J+T7t+BQUxfovwiGdoK5l
0az/IuxbOvvYEC7rvwhKP7SHPmauEGHcmhiNfTGs/yLc3Ln4q2ss678IWUfd
vWfEsf6LIM8Zeugrc63kvDcvyj0Vz/ovwnn9dgQksP6LYPVvwrF5iaz/Ilxo
enb/B3OzCCWqqhdPJrH+i9DpdNfTO5n1X4T+od9eTEth/Rfhnnewaitzm+R8
08zV9qSy/osQYO/+ySqN9V+ExJKjSYPTWf8l55fX972auVsE9VjT2YEZrP8i
FI70N9LKZP0XQ7jeetJTZhkxehPqn6dmsf6L8ci2ykefx/ovRvO1H8/bmJXE
0Jtoqinks/6L4TAld+2ybNZ/Mcpf77f6zKwmRnCDkaEoh/VfDJe7CwZBwPov
Rva4DZUfmLXE0PW12ZCZy/ovhs172Qdzhaz/YlwePMWomXmeGAfe7sgNF7H+
ixHwPu/pODHrvxhlA9yHXmaGGIWlKfOd8lj/xVh698y6PmYTMZ7c2+2wO5/1
X4yuws/Oi3ax/osxptZq80NmKzEE+hGWnN2s/2KYpA1eIb+H9V8MTvORuQeZ
ncUIuv9DffFe1n8xTl3KUrzP7CE537DRfe77WP/FOByh/a2XmSNG69Mt7bwC
1n8xfq+2aJu8n/VfjOqJ6V/PMEeIccPpiNSqA6z/Ygw8NmfcY+Z4MU6ur1jp
dpD1X4zP1jeiupjTxSh2a70RU8j6L8bGD2J1xUOs/5Ln/+aekccsFiPC7oHi
lMOs/2KsPWZ/+DhzgRgr54VbLzjC+i/GM5mycZeYi8RI+uIrtaKI9V8MUerC
f7eZy8RoWRw41uIo678YYXP22DQxV0jyt084ZXuM9V+Ms6e3z37KXC2GV/mH
+k3FrP9iyH6Qzn3OXCvGnYJJXIcS1n9JX0aUZD9jbhAj1kL63sbjrP9iFK1J
nPuYuVmMK0+ENZalrP9ivKrixdYzt0jenz33vNecYP0XY57S0dQa5jYx1uwK
emxYxvovRvSZNJuzzJ1iiG/rD5p1kvVf8n4bNnUWMneLUbfjsOLYU6z/YvBK
/27jMUvl4Z7jlO8yp1n/8zDr8dbKEGa5PNwO+nfxE7NCHm4dNOrbXM76n4ee
u1sj6pmV8+DmW7IIZ1j/8/BV1X5hGbNaHp46FwVNOMv6nwevP43dGcxT8sA5
OvRyD7OW5PksxLc9zrH+52H4pwK1h8w6eejmO5xFBeu/xNG94mJmPcnzDy+7
PvI8638e3t8tNIxmhuTzNstKtzEvz8MjYd8Ii0rW/zzIRp8JOMdslof5q9dr
jL/A+p8HvU2/NOOZrfIgNr8Z1s5slweF7taJ66pY//PQ4eQ97hSzcx4O3ON6
j7zI+p+H8bcXqoQwe+TBcPTxkU+ZvfJgdKN75+JLrP95mDRxjvpu5oA8qF31
nNnLHJKHL2kVwk2XWf/zYFU6Y3MlMzcPTkUPYlSrWf/z8HDNpQFBzMl5yKz8
3X6fOT0PjX6ps2dfYf3Pw6FV0Y9TmQV50PZ48eYds1hyH87HNuAq678kf/zH
qfnMBXnY9WXvth/MhXmIjb8la3aN9T8Pjn88hhcyl+QhoD4sqYe5LA+Lu/5z
21DD+p+H3VffnixirpDc14BZ2/uYq/JQ0N2QYXmd9T8Pe9deVS9irsmD64xf
k3qZa/NQO8cp1/wG678kP/xLyAHmhjxMKci518XclIeGswailTdZ/yXvu+2j
ByLm53nQ32ea0MbckoeSWYklerWs/3m4P9t7TTJzm2R+m49Oj5k78jDnzavP
GrdY//PA3a/705+5S/J+fa8JusLcnYf9N4P9FW+z/kv6dWh6hz2zVD7eF114
fZhZJh+OSQOtvzPL5UOF377S8A7rfz4MTi+uSGJWyod02KOjjczK+SgYzlcb
W8f6nw/XtUuHuTCr5aNy34XkEmb1fEzRfBDXxTwlHyaHN/Y3uMv6n4/PvAly
ccza+ejq35V9i1knH3Z1hYVD77H+52OyR5+hNbNePrbJ1TnlMxtI1nMey79i
Rj42HGpfMrme9T8fNYJb/9yYTfIh52doeozZTDKPvPzkz8wW+aho/540u4H1
Px/ODpVhvsx2+RjjO7H3FLNDPj7+90Ghi9k5H9+y647Pa2T9z4dVfvqrAGaP
fMgbtB4oZ/bKR7V3ZvcPZk4+Cn8tf617n/U/H8bu1Zt9mUPysVajwvsEc0Q+
vDzeKH9m5uZDybDLYvoD1v986Cfun+zOnJwPw3+7Mw4yp+cj1VCc9YqZl4+A
U8bTxzax/kvep5J1jjbM4nzobnLX5jPvzsfVOv3cO8wF+Wj6EZA34CHrfz4W
HKletIS5KB/dB28GhTCXSO4vS3f9SeYyyf3+LrrVzlyej0s2jS0TH7H+S95X
5fWijcxV+RAk1H3mMVfn41Hn+9abzDWS885cFtnHXJuPF8ncc/Mes/7nw0h6
qcCTuSEfvcMmKxcwN+XDrbZm4UPmZsl9z772b1Az638+Dq+r9DJibsnHAK0V
0X7MrfmwuPR34eH/R3Sdx9Wcvv8DDyHEZEuTbEmyhYTsr0m2bCE0lsQ02WJC
6JOYEJIQQupUZ9/P0SQmyZYtaWhMsiUJSUNCksT87u/j8buv+8/n4/R+v+/l
uq4X3BWJ8O6w9fhD7jeJMLsuTLF+yPs/EQUdB04fx12TiK73DyjXcdcl4tTu
H1QK7oZE3MeEmfe4LZIQ3e+Kotkj3v9JaBzWWTGc2yoJ7oFPp6/gtk6Cz+hU
ZQK3TRI8F1Vqcrk7JMF58Ey/Om67JNwcufBM78e8/5PQtXVSzjzu7kns35uJ
W3dxO7Hfbz5/dYrbJQnbpzVqXMbdPwmvbm/J/6GY938SMvwfTxrD7Z4Eu96a
0FXcHknYtO7XOce5RyfhqjrpxRVuJOGLz22Xam6vJAQ7bO/u8IT3fxKGPhyW
P4l7WhIOR6zrv4HbJwmjHdN/SuH2Zftt/T/rm9x+SWhinLD/I/eiJIyNP3a1
Swnv/ySk7X2dPok7MAm5Eef81nGvYOuPjT6TyB3M7qt5fv4V7pAkVK6xkLzh
Dk3Ct3WpTh2f8v5PQsmXHsvHcEckwdzdIvBX7sgkPBj+R+f93FFJ8M01HMjg
jk7ChyO/nn/MHZuEg8fmaBuX8v5Pgn/zypl9uOOT0H2BJGMmd0ISluJJ0UZu
Cbsvfdc/k7ilSSi/+ffcy9zKJHjYLD9Vzq1NwjG3GQWtnvH+T8LlPrXGQdxp
Sdg15K8pc7kzkvD6H2j+x52ZhEVF568lc2cnoXhGmuoy96UkuCTtnPSS+2oS
Sn+RG6zKeP+z+0nedLcfd34SQmJWZs/gLkjC7KznK9dxFyahxnr64yPcD5IQ
k27d9gx3Mfu9/95WD7hL2f35uNz6wv0iCRaTZvp0fs77PwkFscuSRnO/SUKz
2mvGxdzVSdhhKo7axl2ThMBhLZxSuetYP6wxxVzkbmD1FN337FNuCwmu2T87
+R+3pQS32g3+rdsL3v8SFGf/7/NYbmsJyq78OMWf20aCQLffArdyd5Dg8Ib7
UyTcdhJM8D35JYvbQYLmlnNCH3J3l6C9bdesz9xOEvjtWH2r40ve/xKsVx/V
DuHuL0HGxNpZs7gHSWB/sPzGWm53CSZ2uNgylttDgrDC+/Y67tESxHpE113j
hgSVHXory7i9JAjXt+z6H/dkCaSa6KDO5bz/JXDqU7t1OLePBH3OaQLncPtK
0GHBe/vfuP0k2LHBWRbDvUgC91cnPqu4AyR41zyl62XuQAk2SKJsi7lXSDCv
NOVpLXewBJ+jxoS3fcX7n/2enlbejztUgqZWk3tN5A6ToCF59rAA7ggJdjXt
Zh/OHSmBrffXgiPcURIM/+C+0MQdLcF0ix/PXueOlSDq48fKp9xxEmhz276v
445n36s/f6ttBe9/Cax3jd/Sl1vCzv/Zm/88uaXsPK0tFyzkVkowacfdvRu4
tRK08JId3MdtZPdVmLlawZ0mgW700q7nuDMksLEq09zlzpQgZ8oOq0rubHY+
SdFo9Jr3vwRxDqN87LivSjB389PhA7lzJRj3JOvzBO58CRq1bBe3iLtAgufj
+zTawF3I6nWR19S93A8k8P1DvTaVu1iCxgOOrD7NXSrB/knTPG9xv5BgQfMO
H0u5K1i/Neq/rZb7jQSrFt173qqS978Eufk+Tj24ayTolFgybhh3nQQhyReG
TeVukEDvOahFALdFMiz3rv8zlNsyGZVNrv60l9sqGcmPl2mTua2T8f6v2H//
4LZJRp3r762uc3dIxpnXm6wecdsl425kWtlbbodkTPphRWKjf3n/J+OHKQ8H
duR2SkbhlnEKF26XZBw5eK9mFHf/ZPg2L3KayT0oGTcabRmyjNs9GZ9HfO++
kdsjGVXNT7zdwz06GfOXRp1I5EYy+j+qczJxeyWz/w+4xl3knszWe3Tx47+5
pyUj0+F8sxfcPuz5mVHtarl9kyF79vp78ze8/5PRt59T/o/ci5JxsNfK8H7c
Acl4s6aqxRjuwGR4T3gdPoN7RTLGHDrw1xLu4GRsKW7XeB13SDIi5uvtdnCH
JqPlw+i2R7jDklFa8uyNgjsiGaMPVOgzuCOTsSnjztRr3FHJOHTj5p173NHJ
eFRuNbycOzYZqx5f2F7LHZeM63Zd0pq95f2fjKDzvjm23AnJ8DlyLNOZW5IM
iU37I8O4paz+/OpnTeRWJiNsRMSnudzaZMjdcrf+ym1MRvhvrf8N5U5j388L
HxPFnZEM4+2xG49wZyZj5Ok9h+Xc2cmoWLHz6B/cl5LhtGvJtkvcV5NRNG/K
9Dvcuezvi9c0LuHOZ9/L/ZL8hrsgGa+3/dj9K3dhMmZ0+hLdoor3fzIa+V99
0Im7mO3/H/UPztyl7H2mWwPcuV8k49T9xUM8uSuSofiwp7sP95tk+M8L/bSY
uzoZGW2np6/mrklGTeWo+f/jrkvGbwGrXuzmbmD9rW20IJ7bIgWdM/pmyrgt
U9CzX5v/zNxWKWi5rtA1m9s6Ba4K1aSb3DYpuHBCN6WIu0MKBlU0H/qc2y4F
6U9etajmdkiBfldIbgN39xT8qM0NafGO938K7PNsm9hyu6Rghuv23x25+6fA
596AclfuQSnou81z+Chu9xScVr9YP4nbIwVdYkecmMM9OgXj+gXpl3AjBU4/
HVSv5vZKgf/Uh/s3c09Owc7oFQE7uaelIK4uoOtBbp8U+C0uv5HI7ZuCNyMd
Fqu5/VJg9aBXyR/ci1IQOtZ56nnuAOZRUOZyB6agf8Cx1/9wr0hBs8ZTOz/l
Dk6Bw6jIEZXcISk4Xjnf6xN3KLvP0x9HWVTz/k9Br6Ybu7fijkjB+lbf3nfk
jmT7vWhM684dlYKpT5WL+nFHp8DifdPaodyxKbD2rI4Ad1wKelTsfO/NHZ+C
8Mulc+ZyJ6RgyEZn5RJuSQrMG0LLVnJLU1BV+7pNKLcyBR8aq/ts49amwDbo
hls0tzEFq84G9z3MnZaCtkszbCTcGSlIjM1+qeLOTMGi4QrdSe7sFOS77F50
lvtSCh7U7Piew301BWg4czCfO5etL3icTRF3fgq8PUdEPuUuSEH8hMtPK7gL
UzC8TY3rB+4HrJ8aV635yl2cgq7zbkks3/P+T4FdG+251twvUrDjW2qeLXdF
ClJv3L7ZjfsNW+/TmWdduKvZfcSMPTGYuyYF5Y9OrxzJXcfuP7Og73juhhTU
PdAVT+W2SMXk6wt/9+W2TEXTxxbtF3NbpWKL16njv3Jbp0LSeH/rtdw2qZhR
oQndxN0hFReTuvy1jdsuFZpjzTvt4XZgzzv/Pvsgd/dULFqT/PtxbqdU2C3d
kpLK7cLelz/4pIa7fyqm+Dz84yT3oFQ0Whqj/pPbPRX5Uxbvv8jtkYpN/VYF
3eAenYrahtzBd7iRiqx9h94VcXulonLL49QS7smpyJh8wbOce1oqDnjNevCW
2ycVO04YAj5x+6YieMqLxw3cfqnwcm3nbfmB938qltVPNbTiDkjFFQ/tf+24
A9l9TB8zyZ57RSoab+yxowd3MHv/9VVpLtwhbH2DB94dyB2aig+RUa+GcYel
YrtfZPUY7ohUOA73eOvFHZkK302Xn0zljmL78x6cM5s7mp3fFUniz9yxqXDJ
t1sewB2XirB+Wb2Xc8enon/U0eI13AmpGDb34q5Qbkkqvn+Z2nMLtzQV8fqZ
p7dzK1PxbkvJqGhuLXtfgPWfB7iNqbjt/Nb5KHca229E/L4k7oxUxL7t+FLG
nZkK7bOoIVrubFZ/0ppNZu5LqZjkE3Yyg/tqKqZ+cnySxZ2bivEbmltc5s5n
97Hfw+4GdwG7vxe5vf7iLkzFqoY8l3+4H7D6Gjqrx0PuYlYvd9f88JS7NBXP
a9w+vuB+kYrI1PT8Su6KVJw+/T2pmvtNKvK+uiyt5a5ORb9O4x0auGtSIT/g
/1ejj7z/U7ErLza0OXdDKqo6PG3bmttCiooTQap23I2lOLPcfaAdt6UU1Wt/
PtmFu5kUV3eU9+rJbSWF089vDrtwt5Tic8yW2gHc1lL4xit9hnC3kUJbuFnm
wW0jxdsDTV+P4W4nRcnrxb3Hc3eQond13KLJ3LZSxMaZo6dz20nhknLdMJvb
Xoq4gopr87kdpGhz1en+Iu6uUuR+2ft0KXd3Karu934axO0oxXtd66LV3E5S
GKXeV0O4naU4cPetbiO3ixQFo5rtCefuK4Xkgnzh79z9pUDPu72juF2lmG2n
+Deae5AUr9ycNPu53aTIqPplwWFudykmmEOaHuceJkWPc37aJG4PKeom9B0v
5R4pxV9BH+8puUdL0bNLToCOe6wUzj7K5yZuSHH3tsY/ndtTim4+j/4+w+0l
xeANU8ac454oRdjFxrKL3JOleKRs/+0Kt7cUL7fsnZXLPU2Kyl3rUvK5Z0gx
5O2D5wXcPlJ0vZbf4x73bClmtFzg95DbV4o78v17nnDPk2K0f+jJZ9x+UpR/
si94yb1Aiu/WB16/5l4kxdlBj76+5fZn63/QqvkH7gApXvw6sFUt9zJ2Pr1m
WdVzB0rxddrW79+4g6Qo+37xbaMaPp/Z/U7qVdSUe5UUO7qc/bMFd7AUXoF7
DrfmXivF+tdJQW25Q6T4Laixe0fu9VK4R16vt+MOlSLyxscsB+5NrF4yj4Z2
5w6Toun5P3s7cYez+nP5tbA3d4QU6aN14f24t0mR7XzQfiB3JDsfC8cMN+4d
rD7/Dp40jDtKCqvY8MIR3Lul+KntvIVjuKOl+N21ZTG4Y6QISZHN8+KOlaJT
i963JnEfYP3WRDViKnecFF/aOstncB+Wol6RYTmbO56dp93CpXO5j7H3ZffM
9ONOkGLaTbsWi7gT2Txb4eW7hFsiRbP0tBPLuFOkGKBf/vBXbik7/wkb2q/k
lkuxL+jJpGBuJZsfT09u+o1bLUXQbzWp67m1UrS+kXFlI7deiqSo+mdh3EZW
/0Pv1G/hNkvh6je6ze/caVJ08ZvqsIM7ndXboaa9dnFnSJEzK9QlmvuMFOP+
kTrv485k9eoZ3+0Adxarn6z57Q9xZ0sxdVJNo3juC2x/L9f/e4z7khTB24vv
nODOkeLZ5xEnJdxXpfjVNn5vKvd1KXolffSXc+dK0W7o0oEq7jy2/p0v6zXc
+VKY7fZe1nPflqLlRt+dJu4Ctn9rH6Rx35VirGdUXTp3Idvfmi+G09xFrB4L
/1yQyf1AirSTNyzPcT9i87/vYP157mI2HwIavC9xl0hxO2DwqxzuUikW9n2w
7Rp32f+9r65tLvcLKezvJUrzuMulcFx3ve9f3BXs76ftTLvDXSmFbc+Hg+9y
v2HzU37HXMhdJUX4qrW973NXs/z84XzSQ+4PrD5tr7Qq5q6RYnPdns0l3LVS
lPZo/7SUu06Kee9Xez7nrpeiJvOE7CV3A6vfC4qGV9zf2XwdcWhOJbeFDLfm
rVS/4W4sg/2wIZ+quC1lWF75adx77mYyxIZn7v7IbSVDt2fbb37ibinDEeuf
req4rWXweuo1vp67DXt+4LTwBm4bGcpubDR9524nQ0lQbrHFp//vDjL2/1Nv
qybctjIcCmsyqCm3nQytXb/Mac5tL8OL39xCW3A7yJCVczquFXdXGQpT9+pa
c3eXwXVjxoUfuB1lOKYaXdCW20kGc7RLSXtuZxk6rN5W0ZHbRYZfDni968Td
VwbfPts//MjdX4a85SM/dOZ2ZetbtamqC/cgGWynjHrVjdtNBrc2B4t7cLvL
sOfc5ts9uYex5yd9ze7F7SHD2dRu2t7cI9l9qCoP9uEeLUP1wGWh/bjHynC3
dezcAdxg6228dshAbk8ZPl1v3WYwt5cMw1qte+nGPVGG06HJZ925J8vgnpoQ
M4zbm52Xwwo/D+5pMgRtbNtzJPcMGSxcEitHcfuw/emanxzDPVuGnb8uCRnH
7StDywtq15+457HzbPX8tSe3nwx9U36Ue3EvkGHCuZnzJ3IvkqG5NKbFZG5/
GUZG3smcwh0gQ8Lunr9O5V7G6qNwX5vp3IEyZOxsfXoGdxC7f4XJz4d7hQzN
Rq77Mot7lQx3Ji4+Poc7WAbLi5vc5nKvZfV7MCdvHneIDLclEwL8uNez/six
/Pgzd6gMXQstdy7k3iTDeom3zWLuMBnsSh4l+nOHs/uck+UYwB0hQz/zW81S
7m3s+YT/9f2FO1KGJ6eW6QO5d8hgnWjqHcQdxc6n2F++nHu3DE5Nt9iv5I6W
4dejzeJWccfIMKp5sybB3LEypOdv3bCG+wBbr8/6Z2u549j51byaFsJ9WIZ1
7Z+fXscdz86/0QqHDdzHZEhpuSUylDtBht3ru5dt5E6UYfKmRT9t5pbIEDh1
SEoYdwqrv+66uv9xS2Wosc/x2cItZ/Nn4Q51BLeSzYevb79s5VbL0Ltli6m/
c2tl+Hr4/olIbr0MfyUsLt/ObZQhp1PqoJ3cZlbPTaVhUdxpMlTNCLywiztd
huLid432cGfIEHpw4vho7jNsviJ4x17uTBkWXAm8GMOdJYPniyH1+7iz2X2t
fOK2n/uCjP377deVB7gvsXo5ejv5IHeODMc1XQriuK/KcP/jXIvD3NdZ/XTb
4nqEO1eGtTfjFsRz58mwIyYx6ih3PsuTT0nGY9y3ZVh1NOHuce4CGTa8P1Kb
wH1Xhk57D9klcheyfiuK90jiLpKhyzTZPAn3AxlK/bLWJ3M/kuGHwOexKdzF
Mqy8002Vyl3C5kft+nNS7lJ2v4NK78i4y2S4fmtVmZz7BauP9rYfFdzlLI+m
v2yk4q6Qof7M4zZq7koZ2sU0/KjhfiODT713Ty13FXv/0Ly+Ou5qVj+BWwfp
uT/IUKdf7m7grmH13Ct2mJG7lvXLm7fDTNx1MlS0jRtq5q6XYbpyo9tJ7gYZ
hhtkA9K4v8uwrE+n3n9wW8jh4/Cwazp3YzkQUdnhFLelHNNGz2iRwd1MjmXe
zRvIVnLMO2j39jR3SzleV0UVn+G2lqNg0sy8P7nbyHFpQ/iZTG4bOUIntZCd
5W4nR8bh73uzKP/l+KX74nXnKP/l2H2m9/xsyn85JtkuHXWe8l+OJg2tul6g
/JfDt1u//8hd5bAZcrnkIuW/HItfFmRfovyX49TTRScuU/7LUXZ9eWgO5b8c
3UbVTL9C+S+H9QNL56uU/3JkuksayP3lSH+e/fc1yn/29xtWqq5T/ssRGKzc
fIPyn33PN2RyLuU/ux/TnU43Kf/lsPtw9SXZQ47pSbPT8yj/5TjtsGXrLcp/
OfJeYlI+5T/zUvUPf1H+y5H12VRE9pRjZcsFktuU/3LsrDMG3KH8l+OAg65n
AeW/HJ/yfV6Svdn+FqlVf1P+y9Hdzhh4l/JfjpCpgY7/UP7L4Tn67xLybDme
9/90opDyXw7jwrtz7lH+y/FDk9XWRZT/chz7+fIV8gI5ag7d/999yn85LB6f
dH1A+c/2v2RaGTlAjoOTTsY/pPxn9Xr60YRHlP9yzMkr+EQOksNFdkT5mPJf
DvPsXrOLKf/lkH7c850cLEeHo+d1Tyj/5djllTunhPJfjket9A3k9XIEvw9U
PqX8l6NlXb13KeU/20+3tdXkMFaPyy7FP6P8l+Py2Y/Dyyj/5bhj3/IReZsc
Nzc13fKc8p+dx7lX9i8o/9n9FqafJUfJEaFdMf8l5b8c6s6tasjRcuS3kRws
p/xn97ukS99XlP9y3H4Vd4V8QI4X2+oWVlD+y7Gtbu5H8mE5PHoZ9r6m/Jcj
8u6XrpWU/3Kk5I0/RU5g86QwZuK/lP9yVGcUPCBL5Ojfv9OqN5T/cvjXLakn
S+UIKjTufUv5L0ePsP86VVH+y7Ei4WcVWS1H11fZg99R/ssxoH2/82S9HEdy
VZOqKf/lCEhz/ZtsZusNufHze8p/OeqN656R0+XY3nTgig+U/3KUd2pURT4j
x4dtr9d/pPyXQ3L3dS05i9Wbtkl4DeW/HNcPeTSQL7D53S1m6yfKfzmePPny
jZwjx6b5e7fWUv7Lca79yAbydba/463DP1P+yzHy16afyXksLxocN9RR/rPv
P1xeRb4tR6uweyu+UP7L8XbGmjLyXdbv/wxaWE/5L0dDWI9/yEWsH07C+yvl
vxw7nh+8RH7E6ne7zbAGyn82T99f0ZNL2H4SDV2/Uf6z35/mHiKXsXno2MXy
O+W/HO45uo3kcnYf9iHl5Ao5vu5eN+8/yn85JvufvEZ+w86jtq+7RS3Pf1aP
8pcycjXr1/TSNo24P7B5tqnLFnKNHO9HJJeTa1k/TVw6qzF3Hav3F6vOkevl
ePjzOacm3A1y/FMxZz/5uxx1d4d+Ilso0H/+skWW3I0VcEl/lEO2VGBrV6lL
U+5mCpwoPLWfbKXAtZadPpBbsvd9ypvbjNtagRfXCjLJbRQoN/bp3JzbRgGH
B0UR5HYKLNvw8Am5gwLRWrexVty2CsxOfZ5MtlNgx9a3DWR7BZ4FzVrYgtuB
rWerzVlyVwXcSvvZtuTursBVk3I92VGB3EYRt8lOCgyoTe/TittZgTq5dxTZ
RYFJXb1KyH0V8ImQDrfm7q/A6jsBcWRXBVq57K4gD1LgVnxbtOZ2U+A3R8vj
ZHcFSh/7vyUPU2B0nuP4NtweCuTX+CSQRyrQYWnlG/JoBfLaVeMH7rEKlLX6
JZ4MBfZO83pF9lRgyD/xI2y4vRQ4LJm7jzxRAbliTzF5sgLaZ/0GtOX2VmD4
jPFbydMUGPT0dj55hgI3o+90bsfto0DsmImryLMVWFA1JJPsq8C6mBNN23PP
Y+fz3+bZZD8FZo0oSCEvUCDcUVFJXqRAuuL90A7c/gr0U2ZHkgNY/bRoeou8
jN3/n7c6dOQOVCDsUFt/chCrx8331eQVCgRO6fqOvErB+rF8mC13sAJxzm7b
yGsVcHxtcY0cokCLZr6tOnGvV2Dg3P6zyKEKNDbFHCNvUmBT2W+PyWHsvm8W
d7PjDlfgjdvdX8gRCiiqfTTkbQqE/P1zJTlSASfF2/4/cu9QoKdb69/IUezv
p5xNI+9m953+4T05WoEfhmW52XPHKLAz0WYDOVaBGFVtOvmAAvM6r/lAjlMg
60Lo4M7chxUYOatNCDme9cuRkWbyMXZe4+v/JSew/uk6o48Dd6ICiWXDgsgS
dl5TTsvJKQrYtc4rIUsVqH+50b4Lt1yBafvOziUrFbA8dTSOrFbgXttWt8ha
BcYstG/alVuvwLafro4lGxVI3tgijGxWYIOmMo2cpoBs14rX5HQFEs7v7NGN
O4Pt5+von8lnFLhQGR9HzmT37R57g5ylQMWOnt/J2QrMiFjo3p37AuvnG+6r
yJcUaNkyLZWco8C/r/4qJF9VYLLlwRY9uK+z82tUM4acy+7r92/ryHkKrO9q
VJHzFQjeavGQfFuBnBFfWzlyF7DzfycZS76rwO5R5SHkQja/ztyXk4sU6Pp1
XSH5gQK3paeb9uR+pID9OMUwcrECo4JHLSeXsH49v+04uZTl1/U1N8hlrL87
t/hMfqFA0fRZzk7c5QqUVE2cS65g8/dA5U5ypQKF2aPTyW/YvGk+tpRcpUDb
r1Wte1H+K3DXyWcU+QM7nx+WrSDXKOA5sddRci27/1mJl8l1rH+yLr8l17M8
s5L86Ez5z/oxp88E8ncFjGtWh5AtlGh3cGkSubESEr31dbKlEjPGr6kmN1Pi
p8c77XtT/ivxx0cfL3JLJWqs760hWyuxS21znNxGifqxlpfINkp08E2rILdT
4uSyjm1dKP+VKCwfMoJsq0TaQuulZDslEkelRpPtlWhv8fYk2UGJvB61ReSu
SpywO/eN3F2JmIWjnfpQ/rPvBYR7k52UeJG8MYTsrITfHtdjZBclLA6pzpH7
KlE+4HEpub8S3gV3mval/FdC/npnX/IgJaSVn2eQ3ZRwG99/A9ldichlPY6T
hynx8cz9LLKHEgPNM0vII5VwOL23UT/Kf7b+4budyGPZ/cgmTCKD3cfi3JVk
TyXe3WsTS/ZSwnrDj2byRCUeJVfcIU9WoveFiPdkb/b3o4ra9af8V6Iq/NMQ
8gwl+/f6I1+yj5L9/2D3RvJsJVrnfDlK9lWi7r8hZ8jzlNhSO7SI7KfE0+YW
teQFSmQfPdxxAOW/Ek0bVbmT/ZX4T9fOlxzA6rvaYgN5mRKv3M4eIgcq0bVg
VBo5iN1Xr723ySuUCIuTvSGvUsJmza6WrpT/SvTtNNSFvJad7+u0CeQQVi/j
viwjr2f7Xd8mkhyqxPriagl5kxJN7knPksOUuJzRtYgcroTLP6s+kCOU+HHP
rjYDKf+VKHX+rS85ktWblctE8g4lXCPTlpKjlFj03GorebcSp3YNTiBHK5GQ
1fcUOUaJ4sKav8ixSlx0jqsgH1Dic6NvjQdR/iuh+XNUF/JhJZYmTBtOjmf1
XTNwFvmYEgfty1eRE5QIXfBbFDlRCa/G+clkCav/JQ1nyClKqC5ZFJClSixY
97CCLFdi5oXdjQZT/isx8aOVPVnN5tnCADeyltXvT/u9yXolxlcfXEY2KpGZ
tiKcbGbzI7/TYXKaEmX7knXkdCX2D6+/RM5QwraT6wPyGSXOrRvxjpypxNgD
Ds3cKP9ZPaXfdyBnK7G11+oh5AtKzO13fwr5khKTWjgEkHOUyGgychP5qhK7
/QfHkq+z+ljcWE7OVULnafqTnKfEtlluf5Hzlci5daiMfFuJTh9vfSYXKKG1
emY9hPJficHT/+5BLlSiwSJ5GLmI9ecvXlPJD9j9nb6xhPxICR/33qHkYvZ7
t1+iySWsXjO2SMilSlwavC6NXKaEXeH4q+QXbP4++HifXK7E6i3b/yVXKPGy
7s13cqUSsbHD2rlT/rN8Wuffi1zF+q8s0INczfLJ3nsq+YMSi+e08SfXKDHi
+h8h5Foljhvdd5Lr2Pwad/wouV6Jv8881JAblBgyteEs+bsSzu7/3SJbqPBR
W/aE3FiFmFL1O7KlCpvaTms0lPJfhcp1d9uRrVRIGz7SidxShbEJO4eSrVVQ
5ponktuokPrt3HyyjQq7VxtWkNupsGji1v+RO6hw/fLgGLKtCtZtbyaS7VRw
XD7eQLZXQV4rPUd2UCH//bNb5K4q7IlpVkzurkLghzZvyI4qSBd8/Up2UqFr
za1Wwyj/VVjzLrIz2UWFWxH2/ch9VbDPTxhJ7q9CtXXDFLKrCrFrvX4mD1Lh
Qbf1K8hu7Lxn7tpMdlfB0G/bbvIwFULKFh0lezDLeijJI1VofCw/nTxaBbe3
iy+Tx6qQ9c+9O2So0HyTewnZU4XhFuFvyF5s/ynqevJEFTy3ZFkNp/xX4WnO
aVuytwqlqQlO5GmsXkb/4kaeocLcqx1B9mHrC0ibTp6twoSRQxaSfdl9R6Ss
IM9j65/xYSPZT4Uxj113khew9Xv7xpEXqWB1dVky2V+FGyEL9OQAFSaGjfqT
vEyFNo2bXSUHqrByaFYBOUiF+SP8npBXqHDcvfQ1eRWr9+mza8nBKpzWmxt7
UP6rcH7dpzbkEBXW5jp3Jq9XYXShZ29yqAq+WVOGkDex+k4dNY4cpsI9rd1U
crgKC+tL55EjVAjIjF9G3qZCYTP3teRIFVa0uPg/8g5Wn8+H7iJHsXrMTIgj
71bBzvAqiRzN7q/EUUOOUWFkqHc6OVaF0IP+58kHVCibtSSXHKeCz5Np/5AP
qzBlTu8ScrwKTveqKsjHVKjfqfhITlBBGznhOzmRnce/hVYjKP9VePdyVnty
igp9D2Z3IUtV2NG8owtZrkL22oVuZKUKy14cHE1Wq1CwJ30iWatCj7ArPmT9
/91fzgKykfV3Vlog2azCb97715LTVJgm8wsjp6sQ+aTdDnKGChUO2fvIZ9h5
b/U9Ss5U4W7n4hRyFusX2zlacrYKH6LP/kG+oIL/oR/OkS+p0DB17lVyjgpe
92L+Il9VYduUtCLydRVyrl57Ss5l823ZrQpyngqXxl1+T85X4dQmTT35tgoO
Pbc1GUn5z+Z3wARr8l0Vzk7+1oFcyOr9s6oLuUiFsD3jnMkPVJC1y3MlP1Jh
wakJw8nFKhh3po8jl7B6TraZTC5VYbV9gA+5TAWbDjI/8gsVzin+CSCXq5BY
9nkFuUIF0+vW68iVLK/+7vg/8hsVDpz6YTu5iuWP5ms0uVqF79cexpE/sHrq
rU8g16jwpixYSq5Vwb2to5Zcx87n5s2T5Ho2H3sG/kluUKFo2PsL5O8q9LRf
d51soYb2xfO/yI3VmGiaco9sqUZ6jLyY3EyNiCNVz8lWarQpGfAvuaUa6siA
D2RrNQIO7f5CbqPGIGepxSjKfzVKfU3Nye3UcBhibkPuoMbSInlHsq0arXz3
OZDt1PC9vLwn2V6NyUM8+pId1Hh4oWEQuasaN8NODyd3V+PSxmVjyY5qjMlr
MoHspIYk5sRUsrMatrd6zia7qHEhVe5H7qvGbgfbJeT+aoybu+1Xsqsa8Ysf
ryYPUsNmyoD1ZDe2/36hYWR3NRps07aRh6lR1O1ZFNlDDbNf833kkWr8Uuh4
iDxajT9VQ46Tx6ox7emIZDLUSD0yVEH2VKPdPWcd2UuNZ6dbnyRPVMN1cmUG
ebIan5Ozs8jeanS9GXWJPI2t57HndfIMNVaU194i+6hx8qv0b/Jstp7+P90n
+6qxNeZ+MXmeGuudA8vIfmpEt331irxADeOigLfkRWoY7Ao+kP3V8Jg3rI4c
oEZ5ryPfyMtYfSaUNx5N+a/G2vODrMhBapSo1rUmr1BDtlTXjryK1YPFg07k
YHYeR745kNeqsd/F3pEcwuqvYEBv8no1ZiR59CeHqpF2fORg8iY1vO8NGUYO
Y/31i9MocrganWdZgxyhxgHTv17kbaxe9uRMIUeq4VcVN4O8Q43p1fPmkKPU
GC7p4EferYbCIm8ROVoNq/6bl5Jj2H76OwSRY1l9tz27inxADcdX038jx6nR
7PyjDeTDapyWLgkjx7PnpcUR5GPs/HNnbScnqFHgcnEXOVGNyL+cYsgSNdZc
3XGAnKKGReeHh8lSNWJLeh8ny9n8cPgtiaxk5/PMnEpWs/kx8pWCrFUjbqid
lqxn91vyk5FsZPPAMzCNbGb1tfb3DHKaGk5rj2SS09WomCHNJmeoUeWgvkQ+
w97/QnmVnKmGdbokl5ylRuKh/fnkbDVmH9xcQL6gxrA/FxSSL7H77Tj8ATlH
jYGnrYvJV9V4KX/8lHxdjdaViufkXDV+OvbrK3KeGi1Pdf+XnK/G06n3qsi3
1egevPMDuUCNH7v1qyXfVaNJSP4XcqEaTVct/0YuUmOwXYPFGMp/dr67YizJ
j9h5ZbezIherMeFmfCtyCavv0zY/kEvVOLtvdztymRoD5td2JL9Qw80x4Edy
uRqen684kCvUyC/t0Z1cyer79f96kt+oEWOf70yuYvPnd7u+5GrWzz2WDCB/
UOPvltJB5Bo18iY8HkKuZe8vthlOrmP5fB8jyfUsvz1XjyE3qHG0VxzI39nv
+06OJ1to8CHi5kRyYw26WpZMIVtqMLbv22nkZhr8WVc7k2ylQUnY19nklhrU
naqfS7bWYPipGj9yGw0u//56IdlGA43jQ39yOw3eKa8sJXfQ4MAPukCyrQZB
q/cuJ9tpMPNy4CqyvQZt7EetITtoMH+bdQi5qwaFtQ/Wk7tr4BAr3Uh21ODM
xF/CyE4adB/YYwvZWYOc6Y+2kl00aNAfiCT31cB+5tid5P4aLPB8vYvsys47
9mA0eZAG/w0bvI/spkHC5Nv7ye4aXL8ZFEcepsHWnPrDZA8NdCNjjpJHatB3
ZMcE8mgNbuUmJZLHsvOq6pJMhgar0pNSyZ5sfw4d5WQvDardY5TkiRrsaPxV
TZ7Mfo9driN7a5D++I6BPE2DPrVDzOQZGpifH0kj+2gQa3iXTp6tgcXcSafJ
vhqMeZX4J3keu/+VlWfJfhocKxuaTV6gQdHPWy+QF2ngXHTpEtlfg//5W1wh
B2hw9suoa+RlGlwwb7hBDmT3F6W5SQ7SwGf7/VvkFRrMMza5TV6lgZ11/wJy
MKt/jc9d8loNJketKySHaHBXd6CIvJ69r6v2ATlUg/EV5x+RN2nQqE1BMTlM
g7dHS0rI4Rr47X5dSo7QYPfL6jLyNg1Ona15QY7UwKbFp3LyDnb/D99XkKM0
KBv8byV5twbbOj17Q47WICXunypyjAajFTnV5Fi237nmD+QDGmiNx2rIcRp4
nNxSSz6sQe6yxXXkeA26/TWqnnyM9dtH2wZyggbtn1R9Iydq0PLAlf/IEg22
Wx9tNJbyXwNr/1+akKUajIh2bUqWa7AvrrYZWalBWMQ5K7Jag7WztrYka1m9
dRhtTdZr0CL/c2uyUYOfI9J+IJvZefcLaktO0yDkiV17croGxoTcDuQMDT4t
3WhLPsO+P7abHTlTg2FDrv9IzmL1OmFVZ3K2BuX/a9WFfIHN63u6ruRL7Hn/
Cd3JORo861TSg3xVg6vNQ3uSr2twya15L3KuBvrk487kPA1mTO/lQs7XYMPE
tD7k2xr8s9+jH7lAg94uF/qT77L+sf/JlVyowdQVlweSizRY1GncYPIDtp9+
WW7kRxos07u5k4vZvDiuHUouYfPuc+fh5FL2/O1YD3KZBu6OX0eQX2hw51PQ
KHK5Bq1mFIwmV7D5NHD4WHKlBhnJSePIbzTITP4GcpUGu4Ys9iRXs37/JWs8
+QOrl8EdJ5Br2POyNRPJtRoczbwyiVzH6i280xRyPTvPyhXe5AbWL9aZU8nf
WZ6WW04nW2jxKHzmDHJjLR78dXwm2VKLTc+f+JCbaZFyscdsspUW7kG/zCG3
1KLDY7kv2VqLdo6lc8lttGgY23k+2UaLxKG+fuR2Whhb7PuZ3EGLqgsXF5Bt
2ft//rCQbKdF3mPHxWR7LTK9Z/mTHbTYptu6hNxVizNfNQHk7lp89ipYSnZk
74uuXUZ20iIrzz6Q7KzF5DZjfiW7aFE9b3EQua8Wztoty8n9tVjQNGEF2VWL
j+vSV5IHaTH/fd4qspsWpbufrSa7a/F6aG0weZgWlxu1WEv2YPt5++Nv5JFa
tPnmEkIerYXVkGHryGO1KDn803oytLjebeoGsifbT/HsULKXFrv+8ttInqiF
oWbRJvJkdr5zl2wme2th/3FJGHmaFnEF/v8jz2D7r14YTvbRYtL8+VvIs7WI
bzYrguyrRVGjKVvJ87RoOW3cNrKfFo4VQ34nL2D7f+gcSV6kxZ897LaT/bVo
cq35DnKAFgXXPgkv0+Krc9lOcqAW8/7NjyIHsfrqeGYXeYUW5drk3eRVrH41
O/eQg7XI77AimrxWi8YfvfeSQ7RoPqF/DHk9O6/W1vvIoVpMm1kpvEmLF9Y3
YslhWnyfLN9PDtdiZLOIA+QILTwm+R4kb9Mitk2/OHKkFrf9LQ6Rd2gRM7JQ
OEqL6Ur1YfJuLZJSNh8hR2vxqd+keHKMFo9ndDxKjtUip0WZ8AF2X0tMx8hx
WgTP2nycfJjd7/NxCeR4LQJtm58gH2P1+zZfOEGL+6sPJZITtTAd9k0iS7Q4
HWgrEfmvheeLImGpFor2x5JF/mvR89OcFJH/bD37bFJF/rP9378lrNWi45Nd
UpH/Wjb/x8pE/rN66FwrbNZi2M9Guch/1j9+SxUi/7U42bmjUuS/FjXKG8Jn
tFhbG6YS+a8F2vVRi/zXIqr+vnC2Fn5/7NKI/NfiLw83rch/LWoPPxHO0aLs
8h6dyH82n28M0ov8Z/NN/UA4V4u9S343iPxn9/3JySjyX4u/V90Uvq2F+VKw
SeS/Ft5f2phF/muRbJsmXKjFYXufkyL/2fxv/k74gRatS2LTRP5rsUzW5w+R
/+z8Zl8TLtFCXrMkXeS/FhOivwiXsfv74fApkf9aXIvtkyHyX4spjS4JV7Dv
/zb3tMh/Vp/3Xwu/0WL7mK1nRP5rkS374U+R/1r4NJMJf9CiPnhwpsh/LcLu
XxKuZe+bNPOsyH82Xy4UC9ezeh23MkvkvxZvbtYIf9fCYenv50T+6zCpWYts
kf86tDt3SNhSh67bfzwv8l+HNgukwlY6th7nCyL/2fNTDcLWOvgFDbwo8l+H
fxPThW10WFjpfknkvw4j550R7qBDh9Jhl0X+67Bp7xlhOx3K5wzNEfmvwxuc
EnbQocXsQVdE/uuQFW0U7q7DjvLeV0X+6/AgWC7spMOwLg7XRP6z/X2JF3bR
oaRR6+si/3VoOSJKuL8OzaT1wq5sfx4hN0T+s/c1eSnspkNNo59zRf7rMHFY
vvAwHYJkY2+K/Nch0ytNeKQO8T165In812H+iEPCY3X4eb/FLZH/Onzo+puw
pw7r3xULe+kwwMI7X+S/DiGzzwhP1mHPqx5/ifzX4cKlWOFpOix+Wis8Qwed
V8Btkf86vHqfKzyb1UvFoDsi/9l59UkQnqdD3unvwn46TDgYWCDyX4eyMzeF
F7H7HOD6t8h/HRZ8OiQcoENqm0/Cy3T4J3z+XZH/OvQadVY4SIccH/t/RP7r
UJgdLrxKh52Rj4SDdfgkGVEo8l+HGe0ThEN0SHvxSXi9DqPbzbkn8p/1W/JJ
4U1sv7tbFYn816H+dpBwuA5eYZeFI9j57ex8X+S/Du+rQ4UjdYjI+Ut4B+uf
ul4PRP7rMO3oVuHdbL0JhcLROjhY9nso8p+d54NI4VgdxnYqEj6gg8Xlvo9E
/rP+LdomfJjV/893heN16D+112OR/zrEGDYLJ7DzibgpnMjWd96+WOS/DsHr
Vgun6OCRcE5YqoP1kFZPRP7r8NhzgbBShxO5WmG1DkOv1QprdZCN8CoR+a9D
rvMhYaMOifufCJt1+L62z1OR/2x+3AoVTtfBUXVROIPt52uLUpH/OqwpmCOc
ye7XKVk4S4e6zy+Fs3WInub6TOS/DtcdNwlf0uHIlvPCOez3+ZZlIv91GJHp
LXyd/Z4cJ5yrw/gWRcJ5OkR9tX8u8l+HRRuXCN9m57VZIVygQ/cmr4Tv6qC3
6/tC5L8Orc8GCxfpYPvSLPxAh4PJ1cKP2HqeD34p8p/1x5n1wiU6bPnxlHCp
DrGtPgqXsf7Y71Yu8p+dt2ydcDnr/4lpwhXsfrZVCVfqUDul/yuR/zrM0a0U
rtIhMlktXM36o/dz4Q86eE7qViHyn83/7wuEa3VoPP2YcJ0O/dz/Fq7XYXNG
q9ci/1n93p4g/J3Nh52/C1vo4fJPpnBjPWovvBe21GPRpL6VIv/1sFqzTNhK
D82gROGWerw4/LewtR4r463+FfmvR8nQccI2elRu3ijcTo/hCw3CHfRYUVoq
bKtHTyvbNyL/9Wjxj7ewvR4Xfvpd2EGPZ76nhLvq0aH1K+HubL+r7N+K/NfD
8bfpwk56DLOPFHbW43ZwurCLHruXvxDuq0dNS9sqkf96ZMyfJOzKznNGmPAg
PXa80wq76XFu1ENhdz2ShrR4J/JfjzP3PYQ99EhxWSE8Uo9y5+PCo/Vw+Oea
8Fg9CgbUCEOPw8Mdq0X+61FVPVPYS4+QBVuFJ+ohD9ULT9ajHe4Le+sx+XyT
9yL/9bj1ZqDwDD2c7iwU9tHjYeAe4dl6rDenC/vqEWp8IjxPj4AlVh9E/uuR
dcNNeIEezcsXCS/S42rWbmF/PTZNTBMO0CNx70PhZXqYoxp/FPmvh5tHP+Eg
tn/lHOEVeoTlbRFepccQvUI4WI9pXreE1+ox+sQH4RA9tuh+rBH5r0fURgiH
6pH3LUh4kx7XPfcLh7H78jolHM7qzfKhcIQeB3d8F96mx4cLPT+J/Gfry5os
vEOPthvXCEfpkf7ukPBuVm99zwhH6zHR+ZFwjB62z78Jx+qxbWmPWpH/eryW
eQnHsftRLhc+rEfEqhjheD3CPxqFj+nhjDvCCWz/Pu+FE9n8cG7/WeS/HsGX
3IVT9KjuNk9YqofrhM3Ccj32DUoQVuqxqixTWK3HwIUPhbV6IOmLsF6P7/If
60T+63Fn/Qhhsx42rX4WTmP9EBwmnM7We+y4cAY735gzwmf0aD/5nnCmHoML
Pgpn6fHNsd0Xkf96FGKQ8AX2fN8Zwpf06PR0tXCOHh4Be4Wv6nHXpBa+rodn
7hXhXD2eniwVztOj0a/fhPOZK36sF/mvx9ARw4QL9PjsN1v4Lpt3k9YKF+qx
uWmMcBGb54dVwg/YfVRfEn6kxx9dioWL9cju/Fm4RA91ZduvIv/1uBjTX7hM
j3kNE4Vf6JEzbqlwuR4+c7cIVzCPOSpcyc63ziz8huXhrlzhKj3sXj0Trtbj
S+evwh/YfTl1aBD5z/Kp0QDhWjafTk0QrmP1MdJfuJ7l87FNwg16jL9xQPg7
mz+31cIWBvxkuCDc2IAE/yJhSwNiK94KNzMgcErTbyL/DVi53UG4pQHP4oYI
WxvQIcxbuI0Bk4YvFbYx4NLtzcLtDLg+9oBwBwNS9iiFbQ2I1mUJ2xlwW1kg
bG9A2v/KhR0MWO/SINzVgPl/tP0u8t8AaYfewo4GxM0eLexkwIrVs4SdDVi+
JEjYhX3fdYtwXwNKHh4U7m9AUYBS2NWAT1cyhQcZEN7kL2E3tp5uz4TdDezf
w5+Ehxlwt8rqP5H/BsyTOwiPZPsdMkh4tAG/yscLj2V+N08YBqTbrxL2NGCn
01ZhLwNsW8cJTzRAXSgXnszOZ8tpYW8DjjXKFZ5mQPDyR8IzDOhheiPsY8Cb
u9+FZxvQ7KGNxTjKfwO0Fx2F57Hf97gL+xngN3Ci8AID7mXOF17E6qHnSmF/
A7qHhAsHGLAgZZ/wMgPizRLhQAMsZSbhIAMebLwgvMIA7wF3hFcZsPfGU+Fg
A255VQuvNWCcyqIROcQAh9c2wutZ/dn0EA5l9dV5sPAmA5q3+kk4zIA1JT7C
4QYMPBYgHGHA724hwtsM2Hfqd+FIA6J+PCi8w4ATgSnCUQbUx5uEd7P602cL
Rxvgq74lHGOAYc8j4Vh2fjNfCx8w4HDDZ+E4AyLimjUmHzbgfcuOwvEGdA7u
KXzMgL4Zg4UTDJj8fJxwogHyL9OFJQYs+7xQOIXVe/FKYakBF3WbheWsXvx3
CSsNOPX1sLDagOpIqbDWgANVJmG9Adle54SNbH7tzBU2G+BvuCecZkCv7DLh
dFYPZ94JZ7D+OtEgfMYA96AWTciZBigdbIWz2PzNdhTONsBm0kDhCwYsPDdK
+JIBL3+cLJzD+meZr/BVA2YfCxC+bsD2jGDhXAN2nQ8TzmP19EeUcD5bX1yc
8G0DrBZKhAvY92y0wndZ/aafEi40YMS4i8JFBnTKzBN+wOaHQ5HwIwOK1zwT
LmbfM7wRLjHgaOFn4VJWL5WNLcllBsx521r4hQH5xXbC5Qb0O9tTuILV8w5X
4UoDHEeMEH5jQEPxeOEqA7zWzhCuZvn41k/4A3vfz78I17D9nFojXGtA24bN
wnXsftx2CNez+psXK9xgQMjKY8LfWb2ukgpbGOG2QC/c2IhtHhnClkbENr0g
3MyIiMs3hK2M+C34b+GW7Plmj4Wtjcg7+EK4jRFrrKqEbYzYFfJZuJ0Rg3It
mpI7GLHvh5bCtkb8MbG9sJ0RF9c4CNsb8XdUL2EHIyxjXYW7GhG6c7hwdyM8
VkPY0YiQ8VOEndjv1rOFnY3QXlsg7GLE499+Ee5rxJuWwcL9jfh8LFTY1Yj2
HbYKDzJi8Y5dwm5GVD3bL+xuRKnbMeFhRkzdmCLsYYS3Ti080oja22bh0UYs
Lz8jPNaIzHcXhGHEf5XXhT2NmPfgtrCXEff+LBKeaET83hLhyUYYppcLexvh
blklPM0IT9Mn4RlGvJ/8TdiHfe++ZTPybCNi/KyFfY2Q57cXnmfEmSGdhf2M
KN7vKLzAiP6P+wgvMiKr82BhfyNSZ3oIBxhRvWmc8DIjcg5NFA5k75NOFw4y
YoLcV3iFEd0TFgqvMuLu9mXCwazelqwUXmuE7eAQ4RAjCmo3Ca9n+0vbKhxq
xBP/KOFNRixstE84zAgkHBION0LVM0E4wohkRYrwNiNG2KmEI42I224Q3sG+
//QP4Sgjst0yhXcb8Wf4BeFoI87+eVU4xoii13nCsUb0aPu38AEjzAPuC8cZ
cWDcE+HDrN4mPheOZ/U2/rXwMdYPQ98JJxiR2+WTcKIRAV/rhSWs3m9bNBf5
b8Sr482EpUZ8nWctLGfzwrqdsJLd15+dhNWsnv26CGuNSHznKKw3wnWri7DR
CJtGrsJmI2ZtGSKcxvrvXw/hdPb8nLHCGWwepI0XPmPEjKZThDPZfn1mCGex
eX54jnC2Effz/IQvGLGofrHwJXbe3X8RzmHvH7tC+KoRj2avEb7O5rX/euFc
I5Yu3SycZ8TWhRHC+UZUTNsufNuItKG7hQuMKO+4T/iuEcffHhQuNKIwO164
yAjjzhPCD1h/eqYIPzJiWZ1cuNgIf7VGuMSIgdOMwqVGlL1OEy4zIur308Iv
jHBunSVcbsQ/hy8IV7D7t7kiXMnm1+4bwm+MOFlzS7jKCLuFBcLVbF6cLRT+
YMS/Ng+Fa4xYG/BEuNaI1dpnwnVGvK14KVzP6texUriBzb85VcLfjXDY9kHY
wgQPWa1wYxM6n68XtjSh4O/vws1M+PVpYyuR/yaUv2wm3NKEpS9bClubUPKk
jXAbE9beaSdsY4J9lq1wOxPeJdsLdzChLryrsK0JnrMche1MeNzdWdjehFuv
+wg7mNDVOEC4qwnPlg8W7m5C9y5DhR1NeHHLQ9jJhJGho4WdTehvC2EXE67/
MV64rwntJ00S7s/eX+Qt7GpCjf8M4UEmJD+bJexmgpP/XGF3E+IL/YSHmfDF
a5GwhwmLTi4RHmnCzfa/CI82YfL6IOGxJrzKWykME4xd1gh7mqBcFSLsZcL9
PzYITzTB5+Mm4cns/gaGC3ubgF+3Ck8zIe9opPAME3Iu7RT2McGtfLfwbLb/
ZjHCviZIu+8Xnmdi8yNO2M+EgAlHhBeYkDHzmPAiE7J9Twj7mxDhKxEOMMFi
ZqrwMrY/L7lwoAkb3VXCQSaEddMKrzBhWVOD8CoTxpabhINNaJeTJrzWhMqE
U8IhJuSvOiO8np3P8LPCoSb889854U0mtLhyQTjMhODtl4XDTWgy6qpwhAkP
3l0X3sbqL/WmcKQJ/lPzhXewfvlwWziK7Sf+b+HdJlwdXCgcbUJWXpFwDLu/
JQ+FY01o8+6x8AETIsNLhOOYGz0TPmxCx6jnwvGsfhuXCx8zoUdEhXCCCer3
lcKJrL+XvRWWsP3feSecYsIhjw/CUva95BphuQlrvtUKK01I+fmLsNqEP/74
Kqw1Qd/0u7Ce9etcixYi/03YIGssbGb19dpSOM2EwQOaC6eb0GVNC+EM1l+6
VsJnWL88ay2cacLKjjbCWWweTWgnnM2+t76D8AUTbJJshS+Z0PKSnXCOCROf
2QtfZf373UH4ugkSu27CuSZcce0hnMee/6mncL4JLj69hG+bsH5hb+ECE/r9
0kf4rgl+y/sJF5rQaMUA4SL2vl8HCj8w4aH/YOFHJnSYO0S42ITnk4YKl5jg
PXy4cKkJs3uOEC4z4b9Wo4RfmDD3/WjhchMW/jNWuILdTzqEK004st9T+I0J
t3/1Eq5ieTpyonA1qy/rycIf2Px8PEW4hvWXeqpwrQltf5suXGfCNPeZwvUs
X2t9hBtYf52eLfzdhKh1vsIWZmzvO0+4sRkRpfOFLc0IP/KzcDMzfh+/UNjK
jCPVi4RbmnE20V/Y2ozanwKE25gxu3ypsI0ZBXt+EW5nxnrnX4U7mOGZEyRs
y7xwhbCdGZvfrxS2N6MiarWwgxkJHdcIdzVjv2KtcHczbrmGCDuaMf/PdcJO
ZriP2SDsbMaKS6HCLmbUY5NwXzPeXNgs3N8Mr5H/E3Y1o+mpcOFBZgzpEyHs
ZsZdyVZhdzP+bf278DB2/hGRwh5mHK7YLjzSjD6zdwqPNsP7bJTwWDM+ddkt
DDPcIvcIe7L1lUYLe5mxbkyM8ERWDwn7hCeb4fI+Vtib/T7pgPA0dj9JB4Vn
mNH9bZywjxnbRh8Wnm3Gob1HhH3NWFIYLzzPjEqHY8J+Zoz85bjwAjNmaBKE
F5nR//UJYX8zHrokCQeYMTdIIrzMDJ0sWTjQjMJHKcJBZpS0lQqvMCNvokx4
Fau3/8mFg83w0SuE15pR80ApHGLGnqZq4fVmtBmkEQ41I8ZPK7zJjMa/64TD
zNik0AuHs/q7ZhCOMCOo3Ci8zYzXlmbhSPZ8j5PCO8zoMDpNOMqMq75/CO82
Y9/qdOFoM1ZHnhKO+X9c12W4VVXXgOEBooSAgCCdIi0tLQy6GxEpaSnpBpGW
7gbpBs+utenu7pLuLunmm9+vPd7n5309cM7ea805xzzu903yIh4dpQMWhSMe
G6WbQ6sjHh+lGbatiXhilAYPro14cpS2P70u4qlRWvfS+oinR2m3Gxsinhml
e+9sjHi2+/f3N0U8J0rTPtgc8Ty3X+5viXhBlHa/szXiRVEa88a2iJdE6fWL
2yNeFqVxTu+IeIVbzwd3mvkfpWW37TLzP0qbeLvN/Hf7ffEeM/+jdO6UvWb+
u+8zeJ+Z/1Fau9N+M/+jtGSDA2b+u/O4zEEz/6O0eo5DZv67953osJn/Ufrl
K+PtUZrw3BEz/6N0xIajZv5Haa9Zx8z8j9IrvY+b+R+lu+qeMPM/SjPlPWnm
v3tecU+Z+R+lHW8YH4/ShhtOm/kfpcfGnzHz3z2vFmfN/HfPs+C/Zv675x/r
nJn/UZrzrPEl936XnDfz3z3PrhfM/I/Sg8UvmvkfpddiXTLzP0qnHTO+E6WP
pl828z9KbzW+YuZ/lA7/9qqZ/+773DJ+4vbXsmtm/rv90+a6mf9RuibLDTP/
3Xy9Zfw6SjstvGnmf5ReaHzLzP8ojZb8tpn/7vscMxafDhhxx8x/n14ocdfM
f5++fW78hU8vLbtn5r9Phza4b+a/T1/GfWDmv09zbzKO79OC7R+a+e/TuCke
mfnv0+Bu48Q+zdblsZn/Pu2e6omZ/z6dscs4hU8n//6fmf8+bZf4qZn/Pk2z
3jidT/2Nn5n579MM0Z+b+e/TnouMM/nUV/aFmf8+PXzTOJtPTw95aea/T/dn
eGXmv0+XbTHO7b5Pg9dm/vs0z0vj/D69Mu6Nmf8+HZTlrZn/Pk2x1biIT1fU
fWfmv0/zPjAu7tPVA96b+e/T/Ik/mPnvnv8S4zI+zVXoo5n/7nntNa7g03z1
Ppn579MNt4yr+LRyN4kTmf8+vS7RIq7h02GjjWv5tEDS6BHX8enTecZ1fbo1
62cR1/Pp3wHj+j4dWyhGxA19OnGzcWOfrir9ecRNfHp5j3Ezn2av/EXELXw6
/pBxK59+XT1mxK196h0xbuvTbtVjRdzep3UOG3fwab0qsSPu5NP++4y7uPVS
Nk7E3XxafJtxD5+eLfplxL3c9w8b93HfP2fciPv5dOUS4/4+fZU6XsQDfNp5
svEgtz/ixI94iE/f9zce5tMEz4yHu+/T6quIR7rPd9Z4tHt+lRJEPNadNxuM
x/s0KnvCiCf6NPEs48k+XRs7UcRTfTq7p/F0n265YTzTpxlrfh3xbJ8e2mg8
x6frMieOeJ5P704wXuDTJu+MF/k0fYskES9x59FB42U+/SPfNxGv8Gmqmcar
fPqFJI04yqclWhr7fbp7n3HQp/O+Txax59bDeOPVPi3/zHitT5P9lDzi9W69
rDbe6PbjNyki3uzTcT2Mt/p04ynj7T4tlT9lxDt9+u1E493u+Tw23uvTd5VT
Rbzfpy+WGh/0adXPUkd82KcxGxsf9WnatcbH3XpOmCbik25/tDU+7dOd243P
+rRTirQRn3Prq7PxBff59hhfcvMrdbqIr/g0R1fjaz69ucf4hk9jp0of8S23
/joa3/HpzO3G93waK0mGiB/49E4r40c+LbTW+IlP38T6NuKnbl7+Yvzc7adl
xi99+vyV8Wuf/lUuY8Rv3Xk32fi9O6+uGX/0afxc30Usfh3Y1ziaXzvtMY7u
17OJMkX8mV83NzKO4dcMy4w/92uMp8Zf+LVl0cwRx/Rr2SHGsfy65KBxbL+O
TJwl4jh+fdTA+Eu/nllgHNevpe8ax/Nr/lxZI47v11XdjL/y64p1xgn8mvuj
cUK/Fi+VLeJEfj091Phrv77aa5zYrwu+zB5xEr+er2r8jV/njDNO6tfHR42T
+fVQwhwRJ/drkVrGKfxaaKJxSr/uPGacyq/XE3wfcWq/Tq5unMY9rzHGaf36
zwHjdH5NFjtnxOn9+k054wzueQ0y/tavJzcbZ3S/763xd3598EOuiDP59Uon
48x+bbvSOItfx940zurXKmlzR5zNrY96xtn9OnOCcQ6/5txv/L1fG0bPE3FO
v2YrYpzLr1M7G+f267xlxnn8WumycV73/ZLkjTif2y+VjfP7NcFA4x/8WnK1
cQG/JrlvXNCvo9Pmi7iQX5fVNi7s1zZ/GRfx6+H1xkX9eu6hcTG/jkuXP+If
/XqvlnFxt3+GGJdwz2+1sfr1yW3jku7fJ/sh4lJ+nV7RuLR7v72NyzgvNy7r
1xn/Gpfz69NYBSIu79eXBY0ruPXVyriiX+NPMa7k1zQ7jCu79fTEuIpfa6Up
GHFVv3arbFzNrxV6GVd3z3ORcQ13Xh0zrun253vjWn4dk6VQxLX9eqm2cR2/
3uhv/JNf5y43ruvWx0njn9359NG4nutZCkf8i18X1TSu755vH+MG7n0tNG7o
nt9B40Z+Tf3CuLFfK6YuEvGv7rwra9zEr8faGzd1+2mycTO/lttg3NydF9eM
W7j9GatoxC3d+85p3Mqv7+sY/+bX7X2MW7ufP8+4jV9H7DJu6+bBPeN27nz4
qljE7d35mc/4d/c86xl38GuifsYd3fk117iTX+vvMO7s1/m3jLu45xv7x4i7
+rV7DuNubv1UN+7u13qdjXv4tcMk457ufAkb93L79bRxb7/WeG3cx699kxeP
uK/7eUWM+/n1uwbGf7j109e4v1/vzjL+068vNhgP8OuB88YD/dr6nfEgt19S
lIh4sF8/FTYe4te39YyH+nVjT+Nh7vtONf7Lrws94+F+3X3ceIRfvSfGI/3a
Mb5GPMp9/uzGo93+rmg8xq+/tTIe69c6g43HufNlnvF4d75vNJ7g3sdZ44nu
378wnuTXaAlLRjzZzeMcxlP8+nMF46l+XdfceJpf7/c3nu7XhzOMZ/h1q2c8
06+tjhjPcuf/XePZfk0fo1TEf/u1aBrjOX7NUsh4rl/v1DSe59c+7Yzn+/Xq
EOMFfk0xx3ihXzOtMV7k11hHjRe7++Ed4yXu/IlWOuKlbj8lN17m18t5jJe7
51/ReIVbn02NV/p1cG/jVX5NOMH4H7c/lxlH+TW4xdjn1ttpY79f/Q+NA25+
xCgTcdCdJymNQ34dksfY8+vx8sZhN98aGa/26/OuxmvceTXCeK1fB8w1XufX
uGHj9X7tst94g9sfl403+vXoc+NNft0bu2zEm928T2O8xb2PfMZb3XlY3nib
u382NN7u136djHf4dfYQ451u3k833uU+7yrj3W79bTXe49bHCeO9bh7dNt7n
10Fvjfe79xOvXMQH/LopnfFBt57yGR9y76+c8WF3f/jF+Ii7b7UzPureb3/j
Y24ejDc+7t73AuMT7v7mGZ/0a8/dxqf8Wuqs8Wl3n7prfMbtt3fGZ91+jFs+
4n/dfT+N8Tl3H8xlfN69DzW+4NfONY0vuvOwmfElv0bvanzZ/T0y2PiKez6T
ja+6++0i42t+3eMZX3fzfafxDXcenjK+6db7DeNbft3/3Pi2e54xKkR8x68Z
Exvfde/nW+N7bn/nM77v119LGT/w68Saxg/9urKJ8SO/Lu9o/Njd5/obP3Hn
9Rjj/9x5Ntv4qXteK4yfufNwnfFzv/6xx/iFe16njF/69fV141fu+zw1fu3W
n1SM+I379/GM37rzKqXxO7/2z2r83r2/gsYf3H2sjPFH9/dcLeNP7v7wq7EE
1N/eOFpAz/U2jh7QB8OMPwvovUnGMQJ6dJ7x5wGd84/xFwGtu944ZkBf7zaO
FdBhJ4xjB/T9ZeM4AW30wPjLgC55bRw3oBdiVIo4XkA/JjCOH9BYqY2/cj2L
cYKAXslvnDCgq9Q4UUBbVDH+2v28esaJAzq9uXGSgCbqaPxNQPv0MU4a0END
jZMF9MsJxskDWnC2cYqAVltqnDKgtYPGqQJabpNx6oBm3GucJqBPjhunDeiK
i8bpAlrjjnH6gF57apzBff8Pxt8G9ETMyhFnDGjORMbfBbRnKuNMbn1lMs4c
0JO5jbME9G4R46xuvZUxzubebzXj7AHdWM84R0BHNTP+PqAV2xvnDOjL7sa5
Ajr+T+PcAU01wjhPQKdONM7r1sss43wB/Xmxcf6ALogy/sHtnzXGBQIaY5tx
Qff79hsXcu/rhHHhgKa5YFwkoF/cNC4a0KsPjYu59frS+MeAtvpkXNytx1hV
Ii7h3kcCYw1o8eTGJd3zTW9cKqA5shmXDujovMZlAnqpiHHZgGYobVzO7f/K
xuUD2q+2cYWATmlgXNGdH82NKwV0djvjygEd0dW4SkDb9jWuGtAfBxtXC2j0
UcbVA7p+onEN97xmGtd0/36Bca2ATlxuXDugiQPGddznWWv8U0CfbTGuG9Aq
e4x/Duisw8b13Po+ZfyLe18XjesHtPAN4wYB/em+ccOAtnxq3Cigbd4YNw5o
U6ka8a/u88Q0buLeb3zjpm69JzZuFtCdKY2bB3RABuMWAc2d1bhlQI/nMm4V
0PYFjH8L6Ktixq0D2ru0cZuAPqpo3Dag9WoYtwvo2rrG7QMar5Hx7269NTfu
ENBJbYw7BnR3R+NO7nzsbtw5oHH7GXcJaLpBxl0DmnW4cbeAZhlr3N3t78nG
Pdz+n2nc052vc417BXTNYuPe7vmuNO4TUA0Y93Xn2Wrjfu782Wj8R0DLbDfu
79bXHuM/3X45ZDzg/+eD8UDXzxoPCuj5i8aDA1rquvGQgM6/YzzUfb6HxsPc
v39m/FdAh7w2Hu7Omw/GI9z7j14t4pEBTRLLeFRA88czHh3QSomMx7j1ktR4
bEDrpzIeF9A66Y3HB7RCJuMJAc2b3Xii24+5jSe5+ZTfeLI7TwobTwnooOLG
U933L208zd1/yhtPd/eZKsYz3LyvaTzT/b6fjGe5n1/feLb7fL8a/x3Qac2N
5wQ0aWvjuQEd2954XkA/dDKe7+Z9d+MFbv/3Nl7o5lN/40UB/X2Q8eKArh5m
vMTt95HGSwOaZ5zxMvf7Jhkvd59vmvGKgIZmGa909825xqsCenuh8T8Bfb7U
OMrdJ1ca+5x9xn63XkPGAffz1hgH3X1ng3HI7dctxp67L+wwDge0wx7j1W6+
HjBeE9CYR4zXBvTAceN1Af3rtPF69//PGW9w6+Gi8UY3P68abwpooZvGm919
647xFre/HxhvDejbx8bb3P58Zrzdfd5Xxjtcf2u8M6DvPhjvcud9tOoR7w7o
mRjGewJaLJbx3oDO+NJ4X0Cfxjfe7+63iYwPBHRyEuOD7nxLZnzIrc9Uxofd
/k9rfMTd/zIYHw3o9u+MjwX0YRbj425/5TA+EdAfchmfDGj1vMan3H3iB+PT
7j5cyPhMQAcWNT4b0OHFjf9194mSxufcfi9jfN7Ny/LGFwLarpLxRTf/qhpf
cs+7hvFl93xqG19x7/8n46tuftczvhbQRQ2Mrwe0U2PjG269NTW+6fZXc+Nb
7nxsZXw7oD3aGN9x94/2xnfd++xgfM89j87G9919o5vxA/d5exg/dJ+vt/Ej
9/daP+PH7j7Z3/iJ+/tloPF/7vMONn7q5u8w42fuPBxu/Nyd76OMX7h5Nsb4
pZsn441fBXThROPXAU0wxfiNe7/TjN+6v09nGL9zn2e28Xv3feYYf3Dn3zzj
j24+LjT+FNCZi40lqLeXGkcLau4VxtGD2m2V8WdB9aKMYwT1id/486BmCRl/
EdRGYeOYQR27xjhWUDeuM44d1FsbjOMENc5m4y+DmmOrcdygVt5uHC+orXYa
xw9q/93GXwV1/F7jBEGdt984YVBXHTRO5L7vYeOvg7ruqHHioK4/bpwkqGtO
Gn8T1MBp46RBXXbWOFlQZ58zTh7UMReMUwS19yXjlEFtfsU4VVArXDNOHdSs
N4zTBDXWLeO0Qb1+2zhdUDfcNU7vns994wxBbfLQ+Nug5nxsnDGo754YfxfU
nU+NMwV15HPjzEGt+tI4S1DjvTbOGtS9b4yzBXXgO+PsQS34wThHUO99NP4+
qDOlRsQ5g1o+unGuoP73mXHuoE7/3DhPUIvFNM4b1EuxjPMF9Y84xvmDmjyu
8Q9BDcYzLuDez1fGBYN6LoFxoaC2T2RcOKhvvzYuEtRhSYyLBjVBUuNiQZ2a
zPhH93lSGBd3zyOlcYmgJkttrEGdnMa4ZFDjpjMuFdTB6Y1LB/VlBuMyQW2d
0bhsUM98Z1wuqGUyG5cP6j9ZjCsENXE244pB7ZPduFJQL+QwruzeT07jKu79
5TKuGtRnuY2rufWW17h6UBflM64R1Nf5jWu691XAuJb7+QWNa7vzqZBxHXde
FjH+Kai9ihrXDermYsY/BzVGceN6QS1bwviXoA5V4/pB3V7SuEFQP5Yybuj2
QxnjRkHtUNa4cVAXlDP+Nainyxs3CeoXFY2bBvWHSsbNgtqssnHzoI6uYtzC
nY9VjVu691XNuFVQo9Uw/i2oGWsat3bro5Zxm6C2qG3cNqiD6hi3c+flT8bt
g7q6rvHvQT38s3GHoF6rZ9zRrd9fjDu587GBceegJm1o3MV93kbGXd37bmzc
LahFfjXuHtSSTYx7uPXU1LhnUKs0M+4V1OrNjXsHtUYL4z7OLY37BrVaK+N+
Qa30m/Ef7nm2Nu7v9ksb4z+Dmr+t8QA3L9oZDwxqqvbGg4Ia/3fjwUH9ZD0k
qI86GA9151tH42FB3d3J+K+g+jobD3fnVxfjEW5edzUeGdSm3YxHue/X3Xh0
UDP1MB7j1nNP47FBvWE9zu2nXsbj3XrqbTwhqD37GE90z7+v8ST3+/oZTw7q
e+spQT3yh/FUd7/obzwtqF3+NJ4e1FIDjGcENeFA45lBvWg9K6grBhnPDmrX
wcZ/u/c9xHiOO2+GGs8N6n7reUEdN8x4flBr/2W8IKhJhhsvdOeH9aKgThlh
vNj9/5HGS4L61SjjpUE9YL3MnXejjZcHtfgY4xVuv1qvdPNjrPEqdz6NM/4n
qN+MN44K6j5rn5svE4z9Qc020Tjg1q91MKjDJxmH3P6ZbOy5+4F12P37Kcar
g5p3qvEa9/Ot1wZ1wDTjdW59TTde756X9QZ3vs8w3ujuAzONNwXVb73Zrd9Z
xlvcfrXe6u6bs423uefxt/F2t3+td7j74Bzjne6+Yr3L3SfmGu929/V5xnuC
usN6b1DrzTfeF9QH1vvd81lgfCCoiRYaH3Tz3PpQUPMtMj7sfp/1kaDWWmx8
1L0/62PuPrbE+Li7H1ifcPNoqfFJd19aZnzKnWfWp4OaZrnxGfd5rc+6573C
+F93Plqfc99npfF5N++sLwS10Crji+7vE+tLbj79Y3zZ/b1ifSWohaOMr7q/
X6yvufXuM74e1CjrG0HN7je+GdTF1rfc9w8Y33bPx/qOmy9B47vuvmt9z52v
1vfdeRcyfhDUO9YPg9rAM37k7gPWj915GzZ+EtSw9X9u/602fuo+r/UzN1/W
GD93fx9bv3D3DeuXbr6vNX7l/t61fu3+Xl5n/MbtH+u37r5n/c7dt9cbvw/q
UesP7j64wfhjUOdYf3LzYKOxhLSNdbSQHraOHtL8m4w/C+l06xghfWf9eUgb
bjb+IqSbrWOGNO0W41ghHWAdO6RXrOOEtPhW4y9DOsc6bkg/WMcL6S/bjOOH
dLX1VyFNuN04QUg7WCcM6T7rRCH9dofx1+7zWicO6VnrJCHNs9P4m5AOt07q
vp91spAW3GWcPKRjrVOE9Jp1SvfvdxunCulo69Tu51unCWnePcZpQzrUOl1I
T1unD2nmvcYZQtrL+tuQ7rXOGNJk+4y/C2lr60zu+VtnDmmM/cZZQlrbOqt7
v9bZQnrfOntICx0wzhHSIdbfh/SIdc6QpjhonCukLaxzh/Qf6zwhfWmdN6Ql
DhnnC+kw6/xuv1j/ENKvDxsXCGl964IhnW9dKKS3rAuHNMcR4yIh7WRdNKRh
62IhfW39Y0iLHjUuHtL+1iVCutVaQ/rZMeOSIS1jXcqtF+vSId1tXSaknx83
Luv+v3W5kA62Lh/SndYVQhr9hHFF97ytK4X0D+vKIV1vXcW9L+uqIc190rha
SNtaVw/pUusabn9Z1wxp6lPGtUJaz7p2SCdY1wnpfuuf3Pc5bVzXvQ/rn0Pa
xbpeSFdY/+I+j3V9t7/OGDcIaTXrhm49WjcK6QbrxiF9Yv1rSL87a9zErU/r
pu78sW4W0u3Wzd3ztm4R0qz/GrcMaWPrViEdZ/2b+3nWrUP6zLpNSDOdM24b
0p+t27nz1Lp9SNda/x7SO9Yd3PM7b9wxpBWsO4W0p3XnkC6x7uLOR+uu7vy6
YNzNnffW3d33t+7hnqd1T/d+rHu5z2vdO6TfXDTuE9JS1n3dvLLuF9KZ1n+E
dJd1f/f+rf8MacpLxgNCWtZ6oDtvrAe5n289OKQ7rIeE9IH1UPf5LxsPC6la
/+Xmg/Vwt5+sR7j9bT3S7QfrUSGNc8V4tHv+1mPcfrUeG9I/rce592s93u1f
6wnueVlPDGniq8aT3H62nhzSJtZT3HlpPdXtb+tpbl5YTw/pU+sZbr1eM54Z
0mLWs9zvs54d0kHWf7vvZz3HzWvruSG9Zz0vpPGvG89356f1gpDWsF7ozi/r
RSGdbL04pJ71kpCetF4a0ufWy9x6uWG8PKQFrFe4/W+90u1X61UhnWr9j5uP
1lEhPWXtc+eNtT+kiW4aB9z3tw6689Y6FNL21l5IR1qHQ7rMerWbl9ZrQnrd
em1I5ZbxOjd/rNe7+471hpDWsd4Y0s7Wm0I6xnqz+zzWW9z8td4a0svW20L6
3nq7W4+3jXe4+6T1zpBWsd4V0t+sd7v1ab0npLOs97r7ofW+kB613u/Wq/UB
d9+4Y3wwpOmsD4W0sPVhd7+0PuLen/VRt1+tj4X0b+vj7vNZnwjpIeuTIb1p
fco9P+vT7vy4a3wmpNmsz7r7kvW/IW1gfc7tN+vzbr1ZXwjpPOuL7vNaXwrp
AevL7n1bX3H7wfpqSGPdM77m1qP1dff+rW+EtLz1Tff3n/UtN0+sb7v7uvWd
kM6wvuvu49b33H3B+n5Iz1g/cOvD+mFIP1k/cs//vvFj9/eN9RN3nlv/5/a7
9dOQNrV+FtJu1s/dfcT6hVvf1i/d97F+FdIt1q9Detz6jVtP1m/d/d76nZt/
D4zfhzSV9YeQ5rT+6Oav9aeQ1rIWT1tYR/O0p3V0T4dbf+bpTOsYnq6w/tzT
9dZfeHrQOqanF61jefrIOranH63jeBr/ofGXnqa1jutpLut4nha3ju9pNeuv
PP3VOoGnHawTetrfOpGnY62/9nSOdWJPo6yTeLrJ+hv3/a2TenrBOpmn96yT
e/rGOoWnMR8Zp/Q0qXUqTzNap/Y0r3UaT9U6rXse1uk8bWSd3tN21hk87W39
rafDrDN6OsX6O08XWGfyNGCd2dPN1lnc87HO6ulZ62ye3rDO7ulT6xyefrL+
3tO4j41zeprcOpenma1ze5rfOo+npazzuudlnc/Thtb5PW1t/YOn3awLeDrA
uqCno60LeTrdurCni6yLeOq3Luqen3UxT/db/+jpaevinl6zLuH2m7V6+tq6
pKefPTEu5elX1qU9TWFdxtNM1mU9zW1dztMi1uU9LWtdwdMa1hU9rW9dydOW
1pU97WhdxdM+1lU9HWxdze1f6+qeTrOu4el865qerrSu5elq69qebrWu456/
9U+enrSu68476589vW1dz9P/rH/x9K11fU+j/2fcwK1v64aeJrFu5Gka68ae
ZrH+1b0f6ybu/Vg39bSMdTO3/q2be1rPuoWnTaxbetrGupWnnax/c+/LurWn
g6zbuP1h3dbTSdbtPJ1t3d7TJda/u/PYuoOnYeuObv9Yd/J0t3VnTw9Zd3H7
ybqre5/W3Ty9ad3d04fWPTx9Yd3T03fWvTyN8dS4t3u/1n08TWzd19NU1v3c
+W/9h6c5rPt7ms/6T0+LWg/wtLT1QE8rWA9y+9N6sKc/Ww9x89R6qKetrIe5
+Wr9lzsfrYd72td6hFsP1iM9HWk9ytPx1qM9nWo9xtO/rce689R6nLuvWI93
56v1BLffrSd6utF6kqc7rSe7+WU9xdNj1lPdPLOe5ukV6+me3rKe4ekD65me
PrOe5c4H69nufHhm/LensazneBrPeq6nCa3neZrMer47P6wXuPVlvdCdJ9aL
3HqzXuzWm/USd75YL/W0hPUyd95YL3frz3qFO3+sV3pa23qVp79Y/+PuM9ZR
7n5r7XP3G2u/O5+sA572sA562s865OlAa8/dh6zDno6yXu3Wq/Uat16t17r7
tPU6T+dZr/d0sfUGt36tN7r1a73JU896s6frrLe48896q6c7rLd5usd6u5tv
1js8PWq909NT1rs8/dd6t6eXrPe4+4j1Xrf+rfe5+7D1fndfsT7g9oP1QU9f
WR/y9L31YU/lufERd95aH3X7xfqY2y/Wxz1NYH3CncfWJ93+sT7lzmfr024/
WZ/xNIP1WXd/sv7X02zW5zz93vq8m9/WF9x+s77oaQHrS54Wtr7s6Y/WV9x+
tL7q5oH1NU/LWV/3tJL1Dbc/rW96WtP6ltuv1rfd/cH6jrvvWd9188T6nqfN
rO+7+6D1A3ffsH7oaXvrR25/Wz9288f6iae9rP9z9xPrp+7vQetn7j5v/dzT
IdYv3Hlg/dLTEdav3P3G+rU7H6zfeDrR+q2nk63fufPC+r27D1l/cOeH9Uc3
/6w/ebrMWsK6yjpaWKOso4c1YP1ZWMPWMcK61vrzsK63/iKsm61jhnWrdayw
7rSOHdbd1nHCut/6y7Aeto4b1qPW8cJ6wjp+WE9ZfxXWs9YJwnrBOmFYL1on
CutV66/DesM6cVhvWScJ613rb8L6wDppWJ9YJwvrf9bJw/rcOkVYX1mnDOsb
61RhfWudOqzvrdOE9aN12rBGe2GcLqwxrNOHNaZ1hrDGsf42rHGtM4Y1vvV3
YU1onSmsia0zhzWpdZawJrfOGtaU1tnCmtY6e1gzWOcIa0br78OayTpnWLNY
5wprduvcYc1hnSesua3zhjWvdb6w5rfOH9YC1j+EtZB1gbAWsy4Y1uLWhcJa
0rpwWMtYFwlrOeuiYa1gXSyslax/DGsV6+JhrWpdIqw1rDWsNa1LhrWOdamw
1rUuHdb61mXgsmFtbF0urE2sy4e1mXWFsLa0rhjW1taVwtrWunJY21tXCWsH
66ph7WhdLaydrauHtZt1jbB2t64Z1h7WtcLay7p2WPtY1wlrP+ufwtrfui78
c1gHWNcL6yDrX8I6xLp+WIdaNwjrcOuGYR1p3Siso6wbh3Ws9a9hHWfdJKzj
rZuGdbJ1s7BOtW4OtwjrdOuWcKuwzrb+LaxzrFvDbcI6z7ptWOdbtwvrAuv2
8O9hXWTdIaxLrDuGdYV1J7hzWFdad3Hz0LprWP3W3cIatO4eVs+6B9wzrGus
e8G93Ty17gP3Des6635u3lr/AfcP6wbrP8O6yXqAm8/WA918th4U1u3Wg928
th7i5rX10LDutR4G/xXWA9bDw3rQeoSb79Yj3Xy3HhXW49aj4TFhPWk9Fh4H
jw/raesJ7n5gPRGeFNZz1pPhKWE9bz3V3S+sp7n7hfX0sF6yngHPDOtl61lh
vWI9G/47rNes58Bz3f3Fep67v1jPD+tt6wXuPmO9MKz3rBe5+4314rA+sl4S
1sfWS8P61HoZvNzdf6xXwCvhVfA/cBTsg/1wAA7CIdiDw/BqeA28Fl4Hr4c3
wBvhTfBmeAu8Fd4Gb4d3wDvhXfBueA+8F94H74cPwAfhQ/Bh+Ah8FD4GH4dP
wCfhU/Bp+Ax8Fv4XPgefhy/AF+FL8GX4CnwVvgZfh2/AN+Fb8G34DnwXvgff
hx/AD+FH8GP4Cfwf/BR+Bj+HX8Av4Vfwa/gN/BZ+B7+HP8Af4U+wrP5fR4Oj
w5/BMeDP4S/gmHAsODYcB/4SjgvHg+PDX8EJ4IRwIvhrODGcBP4GTgong5PD
KeCUcCo4NZwGTgung9PDGeBv4Yzwd3AmODOcBc4KZ4Ozwzng7+GccC44N5wH
zgvng/PDP8AF4IJwIbgwXAQuCheDf4SLwyVghUvCpeDScBm4LFwOLg9XgCvC
leDKcBW4KlwNrg7XgGvCteDacB34J7gu/DNcD/4Frg83gBvCjeDG8K9wE7gp
3AxuDreAW8Kt4N/g1nAbuC3cDm4P/w53gDvCneDOcBe4K9wN7g73gHvCveDe
cB+4L9wP/gPuD/8JD4AHwoPgwfAQeCg8DP4LHg6PgEfCo+DR8Bh4LDwOHg9P
gCfCk+DJ8BR4KjwNng7PgGfCs+DZ8N/wHHguPA+eDy+AF8KL4MXwEngpvAxe
Dq+AV8Kr4H/gKNgH++EAHIRDsAeH4dXwGngtvA5eD2+AN8Kb4M3wFngrvA3e
Du+Ad8K74N3wHngvvA/eDx+AD8KH4MPwEfgofAw+Dp+AT8Kn4NPwGfgs/C98
Dj4PX4Avwpfgy/AV+Cp8Db4O34Bvwrfg2/Ad+C58D74PP4Afwo/gx/AT+D/4
KfwMfg6/gF/Cr+DX8Bv4LfwOfg9/gD/Cn2BZ87+OBkeHP4NjwJ/DX8Ax4Vhw
bDgO/CUcF44Hx4e/ghPACeFE8NdwYjgJ/A2cFE4GJ4dTwCnhVHBqOA2cFk4H
p4czwN/CGeHv4ExwZjgLnBXOBmeHc8DfwznhXHBuOA+cF84H54d/gAvABeFC
cGG4CFwULgb/CBeHS8AKl4RLwaXhMnBZuBxcHq4AV4QrwZXhKnBVuBpcHa4B
14RrwbXhOvBPcF34Z7ge/AtcH24AN4QbwY3hX+EmcFO4GdwcbgG3hFvBv8Gt
4TZwW7gd3B7+He4Ad4Q7wZ3hLnBXuBvcHe4B94R7wb3hPnBfuB/8B9wf/hMe
AA+EB8GD4SHwUHgY/Bc8HB4Bj4RHwaPhMfBYeBw8Hp4AT4QnwZPhKfBUeBo8
HZ4Bz4RnwbPhv+E58Fx4HjwfXgAvhBfBi+El8FJ4GbwcXgGvhFfB/8BRsA/2
wwE4CIdgDw7Dq+E18Fp4Hbwe3gBvhDfBm+Et8FZ4G7wd3gHvhHfBu+E98F54
H7wfPgAfhA/Bh+Ej8FH4GHwcPgGfhE/Bp+Ez8Fn4X/gcfB6+AF+EL8GX4Svw
VfgafB2+Ad+Eb8G34TvwXfgefB9+AD+EH8GP4Sfwf/BT+Bn8HH4Bv4Rfwa/h
N/Bb+B38Hv4Af4Q/wbL2fx0Njg5/BseAP4e/gGPCseDYcBz4SzguHA+OD38F
J4ATwongr+HEcBL4GzgpnAxODqeAU8Kp4NRwGjgtnA5OD2eAv4Uzwt/BmeDM
cBY4K5wNzg7ngL+Hc8K54NxwHjgvnA/OD/8AF4ALwoXgwnARuChcDP4RLg6X
gBUuCZeCS8Nl4LJwObg8XAGuCFeCK8NV4KpwNbg6XAOuCdeCa8N14J/guvDP
cD34F7g+3ABuCDeCG8O/wk3gpnAzuDncAm4Jt4J/g1vDbeC2cDu4Pfw73AHu
CHeCO8Nd4K5wN7g73APuCfeCe8N94L5wP/gPuD/8JzwAHggPggfDQ+Ch8DD4
L3g4PAIeCY+CR8Nj4LHwOHg8PAGeCE+CJ8NT4KnwNHg6PAOeCc+CZ8N/w3Pg
ufA8eD68AF4IL4IXw0vgpfAyeDm8Al4Jr4L/gaNgH+yHA3AQDsEeHIZXw2vg
tfA6eD28Ad4Ib4I3w1vgrfA2eDu8A94J74J3w3vgvfA+eD98AD4IH4IPw0fg
o/Ax+Dh8Aj4Jn4JPw2fgs/C/8Dn4PHwBvghfgi/DV+Cr8DX4OnwDvgnfgm/D
d+C78D34PvwAfgg/gh/DT+D/4KfwM/g5/AJ+Cb+CX8Nv4LfwO/g9/AH+CH+C
Zd3/OhocHf4MjgF/Dn8Bx4RjwbHhOPCXcFw4Hhwf/gpOACeEE8Ffw4nhJPA3
cFI4GZwcTgGnhFPBqeE0cFo4HZwezgB/C2eEv4MzwZnhLHBWOBucHc4Bfw/n
hHPBueE8cF44H5wf/gEuABeEC8GF4SJwUbgY/CNcHC4BK1wSLgWXhsvAZeFy
cHm4AlwRrgRXhqvAVeFqcHW4BlwTrgXXhuvAP8F14Z/hevAvcH24AdwQbgQ3
hn+Fm8BN4WZwc7gF3BJuBf8Gt4bbwG3hdnB7+He4A9wR7gR3hrvAXeFucHe4
B9wT7gX3hvvAfeF+8B9wf/hPeAA8EB4ED4aHwEPhYfBf8HB4BDwSHgWPhsfA
Y+Fx8Hh4AjwRngRPhqfAU+Fp8HR4BjwTngXPhv+G58Bz4XnwfHgBvBBeBC+G
l8BL4WXwcngFvBJeBf8DR8E+2A8H4CAcgj04DK+G18Br4XXwengDvBHeBG+G
t8Bb4W3wdngHvBPeBe+G98B74X3wfvgAfBA+BB+Gj8BH4WPwcfgEfBI+BZ+G
z8Bn4X/hc/B5+AJ8Eb4EX4avwFfha/B1+AZ8E74F34bvwHfhe/B9+AH8EH4E
P4afwP/BT+Fn8HP4BfwSfgW/ht/Ab+F38Hv4A/wR/gTL+v91NDg6/BkcA/4c
/gKOCceCY8Nx4C/huHA8OD78FZwATggngr+GE8NJ4G/gpHAyODmcAk4Jp4JT
w2ngtHA6OD2cAf4Wzgh/B2eCM8NZ4KxwNjg7nAP+Hs4J54Jzw3ngvHA+OD/8
A1wALggXggvDReCicDH4R7g4XAJWuCRcCi4Nl4HLwuXg8nAFuCJcCa4MV4Gr
wtXg6nANuCZcC64N14F/guvCP8P14F/g+nADuCHcCG4M/wo3gZvCzeDmcAu4
JdwK/g1uDbeB28Lt4Pbw73AHuCPcCe4Md4G7wt3g7nAPuCfcC+4N94H7wv3g
P+D+8J/wAHggPAgeDA+Bh8LD4L/g4fAIeCQ8Ch4Nj4HHwuPg8fAEeCI8CZ4M
T4GnwtPg6fAMeCY8C54N/w3PgefC8+D58AJ4IbwIXgwvgZfCy+Dl8Ap4JbwK
/geOgn2wHw7AQTgEe3AYXg2vgdfC6+D18AZ4I7wJ3gxvgbfC2+Dt8A54J7wL
3g3vgffC++D98AH4IHwIPgwfgY/Cx+Dj8An4JHwKPg2fgc/C/8Ln4PPwBfgi
fAm+DF+Br8LX4OvwDfgmfAu+Dd+B78L34PvwA/gh/Ah+DD+B/4Ofws/g5/AL
+CX8Cn4Nv4Hfwu/g9/AH+CP8CZYN/+tocHT4MzgG/Dn8BRwTjgXHhuPAX8Jx
4XhwfPgrOAGcEE4Efw0nhpPA38BJ4WRwcjgFnBJOBaeG08Bp4XRwejgD/C2c
Ef4OzgRnhrPAWeFscHY4B/w9nBPOBeeG88B54XxwfvgHuABcEC4EF4aLwEXh
YvCPcHG4BKxwSbgUXBouA5eFy8Hl4QpwRbgSXBmuAleFq8HV4RpwTbgWXBuu
A/8E14V/huvBv8D14QZwQ7gR3Bj+FW4CN4Wbwc3hFnBLuBX8G9wabgO3hdvB
7eHf4Q5wR7gT3BnuAneFu8Hd4R5wT7gX3BvuA/eF+8F/wP3hP+EB8EB4EDwY
HgIPhYfBf8HD4RHwSHgUPBoeA4+Fx8Hj4QnwRHgSPBmeAk+Fp8HT4RnwTHgW
PBv+G54Dz4XnwfPhBfBCeBG8GF4CL4WXwcvhFfBKeBX8DxwF+2A/HICDcAj2
4DC8Gl4Dr4XXwevhDfBGeBO8Gd4Cb4W3wdvhHfBOeBe8G94D74X3wfvhA/BB
+BB8GD4CH4WPwcfhE/BJ+BR8Gj4Dn4X/hc/B5+EL8EX4EnwZvgJfha/B1+Eb
8E34FnwbvgPfhe/B9+EH8EP4EfwYfgL/Bz+Fn8HP4RfwS/gV/Bp+A7+F38Hv
4Q/wR/gTLBv/19Hg6PBncAz4c/gLOCYcC44Nx4G/hOPC8eD48FdwAjghnAj+
Gk4MJ4G/gZPCyeDkcAo4JZwKTg2ngdPC6eD0cAb4Wzgj/B2cCc4MZ4Gzwtng
7HAO+Hs4J5wLzg3ngfPC+eD88A9wAbggXAguDBeBi8LF4B/h4nAJWOGScCm4
NFwGLguXg8vDFeCKcCW4MlwFrgpXg6vDNeCacC24NlwH/gmuC/8M14N/gevD
DeCGcCO4Mfwr3ARuCjeDm8Mt4JZwK/g3uDXcBm4Lt4Pbw7/DHeCOcCe4M9wF
7gp3g7vDPeCecC+4N9wH7gv3g/+A+8N/wgPggfAgeDA8BB4KD4P/gofDI+CR
8Ch4NDwGHguPg8fDE+CJ8CR4MjwFngpPg6fDM+CZ8Cx4Nvw3PAeeC8+D58ML
4IXwIngxvAReCi+Dl8Mr4JXwKvgfOAr2wX44AAfhEOzBYXg1vAZeC6+D18Mb
4I3wJngzvAXeCm+Dt8M74J3wLng3vAfeC++D98MH4IPwIfgwfAQ+Ch+Dj8Mn
4JPwKfg0fAY+C/8Ln4PPwxfgi/Al+DJ8Bb4KX4Ovwzfgm/At+DZ8B74L34Pv
ww/gh/Aj+DH8BP4Pfgo/g5/DL+CX8Cv4NfwGfgu/g9/DH+CP8CdYNv2vo8HR
4c/gGPDn8BdwTDgWHBuOA38Jx4XjwfHhr+AEcEI4Efw1nBhOAn8DJ4WTwcnh
FHBKOBWcGk4Dp4XTwenhDPC3cEb4OzgTnBnOAmeFs8HZ4Rzw93BOOBecG84D
54XzwfnhH+ACcEG4EFwYLgIXhYvBP8LF4RKwwiXhUnBpuAxcFi4Hl4crwBXh
SnBluApcFa4GV4drwDXhWnBtuA78E1wX/hmuB/8C14cbwA3hRnBj+Fe4CdwU
bgY3h1vALeFW8G9wa7gN3BZuB7eHf4c7wB3hTnBnuAvcFe4Gd4d7wD3hXnBv
uA/cF+4H/wH3h/+EB8AD4UHwYHgIPBQeBv8FD4dHwCPhUfBoeAw8Fh4Hj4cn
wBPhSfBkeAo8FZ4GT4dnwDPhWfBs+G94DjwXngfPhxfAC+FF8GJ4CbwUXgYv
h1fAK+FV8D9wFOyD/XAADsIh2IPD8Gp4DbwWXgevhzfAG+FN8GZ4C7wV3gZv
h3fAO+Fd8G54D7wX3gfvhw/AB+FD8GH4CHwUPgYfh0/AJ+FT8Gn4DHwW/hc+
B5+HL8AX4UvwZfgKfBW+Bl+Hb8A34VvwbfgOfBe+B9+HH8AP4UfwY/gJ/B/8
FH4GP4dfwC/hV/Br+A38Fn4Hv4c/wB/hT7Bs/l9Hg6PDn8Ex4M/hL+CYcCw4
NhwH/hKOC8eD48NfwQnghHAi+Gs4MZwE/gZOCieDk8Mp4JRwKjg1nAZOC6eD
08MZ4G/hjPB3cCY4M5wFzgpng7PDOeDv4ZxwLjg3nAfOC+eD88M/wAXggnAh
uDBcBC4KF4N/hIvDJWCFS8Kl4NJwGbgsXA4uD1eAK8KV4MpwFbgqXA2uDteA
a8K14NpwHfgnuC78M1wP/gWuDzeAG8KN4Mbwr3ATuCncDG4Ot4Bbwq3g3+DW
cBu4LdwObg//DneAO8Kd4M5wF7gr3A3uDveAe8K94N5wH7gv3A/+A+4P/wkP
gAfCg+DB8BB4KDwM/gseDo+AR8Kj4NHwGHgsPA4eD0+AJ8KT4MnwFHgqPA2e
Ds+AZ8Kz4Nnw3/AceC48D54PL4AXwovgxfASeCm8DF4Or4BXwqvgf+Ao2Af7
4QAchEOwB4fh1fAaeC28Dl4Pb4A3wpvgzfAWeCu8Dd4O74B3wrvg3fAeeC+8
D94PH4APwofgw/AR+Ch8DD4On4BPwqfg0/AZ+Cz8L3wOPg9fgC/Cl+DL8BX4
KnwNvg7fgG/Ct+Db8B34LnwPvg8/gB/Cj+DH8BP4P/gp/Ax+Dr+AX8Kv4Nfw
G/gt/A5+D3+AP8KfYNnyv44GR4c/g2PAn8NfwDHhWHBsOA78JRwXjgfHh7+C
E8AJ4UTw13BiOAn8DZwUTgYnh1PAKeFUcGo4DZwWTgenhzPA38IZ4e/gTHBm
OAucFc4GZ4dzwN/DOeFccG44D5wXzgfnh3+AC8AF4UJwYbgIXBQuBv8IF4dL
wAqXhEvBpeEycFm4HFwergBXhCvBleEqcFW4GlwdrgHXhGvBteE68E9wXfhn
uB78C1wfbgA3hBvBjeFf4SZwU7gZ3BxuAbeEW8G/wa3hNnBbuB3cHv4d7gB3
hDvBneEucFe4G9wd7gH3hHvBveE+cF+4H/wH3B/+Ex4AD4QHwYPhIfBQeBj8
FzwcHgGPhEfBo+Ex8Fh4HDwengBPhCfBk+Ep8FR4GjwdngHPhGfBs+G/4Tnw
XHgePB9eAC+EF8GL4SXwUngZvBxeAa+EV8H/wFGwD/bDATgIh2APDsOr4TXw
WngdvB7eAG+EN8Gb4S3wVngbvB3eAe+Ed8G74T3wXngfvB8+AB+ED8GH4SPw
UfgYfBw+AZ+ET8Gn4TPwWfhf+Bx8Hr4AX4QvwZfhK/BV+Bp8Hb4B34Rvwbfh
O/Bd+B58H34AP4QfwY/hJ/B/8FP4GfwcfgG/hF/Br+E38Fv4Hfwe/gB/hD/B
svV/PACWaOiwREeH5TN0WGKgw/I5OixfoMMSEx2WWOiwxEaHJQ46LF+iwxIX
HZZ46LDER4flK3RYEqDDkhAdlkTosHyNDktidFiSoMPyDTosSdFhSYYOS3J0
WFKgw5ISHZZU6LCkRoclDTosadFhSYcOS3p0WDKgw/ItOiwZ0WH5Dh2WTOiw
ZEaHJQs6LFnRYcmGDkt2dFhyoMPyPTosOdFhyYUOS250WPKgw5IXHZZ86LDk
R4flB3RYCqDDUhAdlkLosBRGh6UIOixF0WEphg7Lj+iwFEeHpQQ6LIoOS0l0
WEqhw1IaHZYy6LCURYelHDos5dFhqYAOS0V0WCqhw1IZHZYq6LBURYelGjos
1dFhqYEOS010WGqhw1IbHZY66LD8hA5LXXRYfkaHpR46LL+gw1IfHZYG6LA0
RIelETosjdFh+RUdlibosDRFh6UZOizN0WFpgQ5LS3RYWqHD8hs6LK3RYWmD
DktbdFjaocPSHh2W39Fh6YAOS0d0WDqhw9IZHZYu6LB0RYelGzos3dFh6YEO
S090WHqhw9IbHZY+6LD0RYelHzosf6DD0h8dlj/RYRmADstAdFgGocMyGB2W
IeiwDEWHZRg6LH+hwzIcHZYR6LCMRIdlFDoso9FhGYMOy1h0WMahwzIeHZYJ
6LBMRIdlEjosk9FhmYIOy1R0WKahwzIdHZYZ6LDMRIdlFjoss9Fh+Rsdljno
sMxFh2UeOizz0WFZgA7LQnRYFqHDshgdliXosCxFh2UZOizL0WFZgQ7LSnRY
VqHD8g86LFHosPjQYfGjwxJAhyWIDksIHRYPHZYwOiyr0WFZgw7LWnRY1qHD
sh4dlg3osGxEh2UTOiyb0WHZgg7LVnRYtqHDsh0dlh3osOxEh2UXOiy70WHZ
gw7LXnRY9qHDsh8dlgPosBxEh+UQOiyH0WE5gg7LUXRYjqHDchwdlhPosJxE
h+UUOiyn0WE5gw7LWXRY/kWH5Rw6LOfRYbmADstFdFguocNyGR2WK+iwXEWH
5Ro6LNfRYbmBDstNdFhuocNyGx2WO+iw3EWH5R46LPfRYXmADstDdFgeocPy
GB2WJ+iw/IcOy1N0WJ6hw/IcHZYX6LC8RIflFTosr9FheYMOy1t0WN6hw/Ie
HZYP6LB8RIflEzrsBvz/dliiocMSHR2Wz9BhiYEOy+fosHyBDktMdFhiocMS
Gx2WOOiwfIkOS1x0WOKhwxIfHZav0GFJgA5LQnRYEqHD8jU6LInRYUmCDss3
6LAkRYclGTosydFhSYEOS0p0WFKhw5IaHZY06LCkRYclHTos6dFhyYAOy7fo
sGREh+U7dFgyocOSGR2WLOiwZEWHJRs6LNnRYcmBDsv36LDkRIclFzosudFh
yYMOS150WPKhw5IfHZYf0GEpgA5LQXRYCqHDUhgdliLosBRFh6UYOiw/osNS
HB2WEuiwKDosJdFhKYUOS2l0WMqgw1IWHZZy6LCUR4elAjosFdFhqYQOS2V0
WKqgw1IVHZZq6LBUR4elBjosNdFhqYUOS210WOqgw/ITOix10WH5GR2Weuiw
/IIOS310WBqgw9IQHZZG6LA0RoflV3RYmqDD0hQdlmbosDRHh6UFOiwt0WFp
hQ7Lb+iwtEaHpQ06LG3RYWmHDkt7dFh+R4elAzosHdFh6YQOS2d0WLqgw9IV
HZZu6LB0R4elBzosPdFh6YUOS290WPqgw9IXHZZ+6LD8gQ5Lf3RY/kSHZQA6
LAPRYRmEDstgdFiGoMMyFB2WYeiw/IUOy3B0WEagwzISHZZR6LCMRodlDDos
Y9FhGYcOy3h0WCagwzIRHZZJ6LBMRodlCjosU9FhmYYOy3R0WGagwzITHZZZ
6LDMRoflb3RY5qDDMhcdlnnosMxHh2UBOiwL0WFZhA7LYnRYlqDDshQdlmXo
sCxHh2UFOiwr0WFZhQ7LP+iwRKHD4kOHxY8OSwAdliA6LCF0WDx0WMLosKxG
h2UNOixr0WFZhw7LenRYNqDDshEdlk3osGxGh2ULOixb0WHZhg7LdnRYdqDD
shMdll3osOxGh2UPOix70WHZhw7LfnRYDqDDchAdlkPosBxGh+UIOixH0WE5
hg7LcXRYTqDDchIdllPosJxGh+UMOixn0WH5Fx2Wc+iwnEeH5QI6LBfRYbmE
DstldFiuoMNyFR2Wa+iwXEeH5QY6LDfRYbmFDsttdFjuoMNyFx2We+iw3EeH
5QE6LA/RYXmEDstjdFieoMPyHzosT9FheYYOy3N0WF6gw/ISHZZX6LC8Rofl
DTosb9FheYcOy3t0WD6gw/IRHZZP6LAb4P/bYYmGDkt0dFg+Q4clBjosn6PD
8gU6LDHRYYmFDktsdFjioMPyJToscdFhiYcOS3x0WL5ChyUBOiwJ0WFJhA7L
1+iwJEaHJQk6LN+gw5IUHZZk6LAkR4clBTosKdFhSYUOS2p0WNKgw5IWHZZ0
6LCkR4clAzos36LDkhEdlu/QYcmEDktmdFiyoMOSFR2WbOiwZEeHJQc6LN+j
w5ITHZZc6LDkRoclDzosedFhyYcOS350WH5Ah6UAOiwF0WEphA5LYXRYiqDD
UhQdlmLosPyIDktxdFhKoMOi6LCURIelFDospdFhKYMOS1l0WMqhw1IeHZYK
6LBURIelEjosldFhqYIOS1V0WKqhw1IdHZYa6LDURIelFjostdFhqYMOy0/o
sNRFh+VndFjqocPyCzos9dFhaYAOS0N0WBqhw9IYHZZf0WFpgg5LU3RYmqHD
0hwdlhbosLREh6UVOiy/ocPSGh2WNuiwtEWHpR06LO3RYfkdHZYO6LB0RIel
EzosndFh6YIOS1d0WLqhw9IdHZYe6LD0RIelFzosvdFh6YMOS190WPqhw/IH
Oiz90WH5Ex2WAeiwDESHZRA6LIPRYRmCDstQdFiGocPyFzosw9FhGYEOy0h0
WEahwzIaHZYx6LCMRYdlHDos49FhmYAOy0R0WCahwzIZHZYp6LBMRYdlGjos
09FhmYEOy0x0WGahwzIbHZa/0WGZgw7LXHRY5qHDMh8dlgXosCxEh2UROiyL
0WFZgg7LUnRYlqHDshwdlhXosKxEh2UVOiz/oMMShQ6LDx0WPzosAXRYguiw
hNBh8dBhCaPDshodljXosKxFh2UdOizr0WHZgA7LRnRYNqHDshkdli3osGxF
h2UbOizb0WHZgQ7LTnRYdqHDshsdlj3osOxFh2UfOiz70WE5gA7LQXRYDqHD
chgdliPosBxFh+UYOizH0WE5gQ7LSXRYTqHDchodljPosJxFh+VfdFjOocNy
Hh2WC+iwXESH5RI6LJfRYbmCDstVdFiuocNyHR2WG+iw3ESH5RY6LLfRYbmD
DstddFjuocNyHx2WB+iwPESH5RE6LI/RYXmCDst/6LA8RYflGTosz9FheYEO
y0t0WF6hw/IaHZY36LC8RYflHTos79Fh+YAOy/91VZ9rIBAAAEUvsrJlz7JK
dvYsySxEqexd2XtkZGQ9NfnJ+Xm/8wD3LU73DqffD/pjpxuA0w3E6QbhdJ/g
dINxuiE43VCcbhhONxyn+xSnG4HTjcTpRuF0o3G6MTjdWJxuHE43Hqf7DKeb
gNNNxOkm4XSTcbopON1UnG4aTjcdp5uB083E6WbhdLNxus9xui9wujk43Vyc
bh5ONx+nW4DTfYnTfYXTLcTpvsbpFuF0i3G6JTjdUpxuGU63HKdbgdN9g9Ot
xOlW4XSrcbo1ON1anG4dTrcep9uA023E6TbhdJtxui043bc43Xc43Vac7nuc
bhtO9wNOtx2n24HT7cTpduF0u3G6PTjdjzjdTzjdXpxuH063H6f7Gac7gNMd
xOl+wel+xekO4XS/4XS/43R/4HSHcbojON1RnO4YTnccpzuB053E6U7hdKdx
ujM43Vmc7hxOdx6n+xOn+wun+xunu4DTXcTpLuF0l3G6KzjdVZzuGk53Hae7
gdPdxOlu4XS3cbo7ON1dnO4eTncfp/sHp3uA0z3E6R7hdI9xun9xuic43VOc
7hlO9xyn+w+ne4HTvcTpXuF0r3G6N/gH/T+xSmEl
         "]]}, {
        Hue[0.1421359549995791, 0.6, 0.6], 
        Directive[
         PointSize[0.002777777777777778], 
         AbsoluteThickness[1.6], FontSize -> 16, 
         Thickness[Large], 
         RGBColor[1, 0.5, 0]], 
        LineBox[CompressedData["
1:eJw02HlcjdvbBvCNKCRJKEJIQoijFKkrhRANKkllEwmp3ai53TzXnvcuIVSi
EEIyJVMoQsiUEJIohAzp3e/ndz/nH5/vWa3nXve614VzJmz0c9jcl8ViDZvC
Yv3/r//7p9P8f7/Wn6N/gc4pubNj5j8x+x+V0HmhPWmdxgeyKkqXPzj3ueIr
WR280n2rdR92kzXA+mX9c+Srf2QtWB/v38X17Ut1tDHns8k+4ab+5ImIq1vZ
942DElkHLZo6g7JMBpN1cf+0/8STGipkPZwLWj3KOFSVPA0cC8+l/s3DyPo4
fmoEf/ji4eSZcEkYN3lGkTrZAP9FpP643W8keTauWiic73EfRZ6D13O0v9wt
1yD/h2XJGY9tlUaT5+JJ/2WhaS5jyIZI87lXkFGoRTbC4KsW3Rs7xpLn4Xxd
YKOm0XiyMcQv0s41mWqTTWA00/2D/gvG8xEe+mVdT8QE8gIYevZ55aQ5kWyK
aVvMZpqeYrwQjw7VvTplO4lshmV/quJqWhmb48ygzNgwrg4ZyHsTaXxn5OT/
mQu0XJvYfruEzLKA3bbrt3ea69K6Bdqu1H95dI/MWgQ/W8NNnzdOofVFWMB6
on7lK5llibinP16tjdWjdUu0LouTnFGZSutWMLZMbmvOJXOt4GWeEv908jRa
X4xHY592FR8jcxfD7U/PJTvj6bS+BBMG/3J8dInMXQKd6MNqZkv0aX0p6hPH
L824TeYuxZ6ot7Ou2c6gdWtULHX93X6fzLXG+fe/ryg6zaT1ZfjpVZar+YjM
XYYa5TFRus6zaH05Xn1/5jrnIZm7HKPTfNPypxrQ+gqw7t02m+5N5q5AaUqp
/oIiZt0GzbCcdf8Ns24DzsaO0V+1Z9P6SpyIcr+Q507mroT9h6IXD3KY9VWo
P8UxzXnIrK9C2a+Bos+qc2jdFmHhqbKHK8hcW7iebvtpm8Ss22GZwzTX9VVk
yN25YUP/38zP28HH/80hy//++5+r7ICDq2+N8SGz7HFl59XV2QVk2CNt5517
e5+TufYY1HPo1ir1ubTfHgFlSy/tXkFmOeBDrvf0rDgyHMCpOJU44SyZ64Dp
Qx+br+1g9jvg/aq060aTDWn/apz/UxF7zpWM1QjRzWpozSZzV8PzVPrYqqvk
qtUYjb2nF/1i9jviItfou/8MI9rvCCP31dNsN5C5jihK27v/mYhc5Yj0upgi
jRoyywkVjbrhin+Y/U6IrjvofmjGPNrvhDYPpcze9eQqJ3BzHTBYQGY5w8Wl
qKTuChnO8HVc3rv0O7PfGQnfzm+J0DWm/c5QPnV1yNY1ZNYamDtyR6qlkLEG
I3NDDuysIHPX4M6rwvu5rcz+NWizF16M1DCh/S4Ye3tt9DhrMlzwJ6ticuxO
MtcFL/ZOuFZYRK5ywZFnN7ZmPmT2r0XT/dKxJgrzaf9abHM/+v7QHDJ3LQZ1
CG83s8lVa/GjZMytpiwyyxVd5oqvCs4z+11xNFRv8Nw2Zr8rygt2IHPUAtrv
imMVn4KPW5FZ61C0oGv3Pn8y1uH1H+Vijz1k7joEZg6N/XCL2b8OGcJpwy1/
MvvdcPvh58U+k0xpvxvuT3T9t9mWzHVDDev1uNkR5Co3WM+ITr5TRGa5w+/T
iRHm95n97gietasgvofZ7w7D6K/Ku/UW0n53oGbc5IzVZJYHfv02uWwfTYYH
rgaMOfm5mMz1wDqLDbc8HzD7PdCxPKzheA+zfz1ezT+c92SKGe1fD469Vvsz
ezJ3PUIGvU49G0GuknsPa0FgIZnFxkmP0OqBd8nabHxrt3kV1c18j40W20zn
+gnm/zObjcSWdS/7rCBz2bg844fR8CByvnw97vzI/rvJVWzM2mVi1HiN3MzG
kN6pKzI/k1kbMP/Q5QTBYFD9DRh65cKw+vFkbIBV142C3v/I7A1oUl4inmBN
5m7ARP8aEyM3cv4GtIcMaV3IIVdtwNhTCt+NE8jNGxC3+H75FBmZtRHuv+6F
Dypl6m/EV25uzqtLTP2NMEtieR55wNTfCP1zmnq+75n6GxH3zNxE5w9TfyOu
7x/+7q6KBdXfCIfTMVH+E8nNG9Eaf27lQCMyyxP16qsKpMvI2p4Y8Ej1jpY7
GZ5wdZozKodDZnuib5fxbeUEMtcThVn9DUOl5HxPaI15tOfZYaa+JxaZWjvM
u8jU98Sl2+tk6feY+ptg5Rp8trGFqb8JC4rYPeO6mfqbYDJwdYnH4EVUfxNW
PP80UDaOzN0E8wdYf3s2OX8TFtvWdnZbkas2oaM4vt8EF3LzJpzzv/vMcjuZ
tRmLjmRf2BBN1t6M9L7j2sP5ZGzGqLe2h7MLmPqbseZ06Pz8M0z9zQh4ub2p
9BZTfzOC3kQ/PvWCqb8ZOtvSvc51MvU3o9Tyy+0L/SypvhembZYtvTCSrO2F
hU1fNSqnkuGFuhv/ostNyWwvDNe3rii1JXO9MLa1re+BjeR8LzxNEuVJg8lV
Xrg7Iqk6LYXc7IUD38THI3cx9bcgWTa7aMdRpv4WFLmsf+5+mam/BTXaVdkr
G5j6W6Axg//H9D1TfwvWVR5x1f/N1N+Cfcd578cMsaL6W+C2yvn5YG1y8xas
v3Qh4O8cMssbntXTWj4tJmt7Y8/8g1ubXcjwhlZ1y4KG7WS2N2yMzIQ3o8lc
b0jMzx6s4pPzvYEGxeNnC5j63hCfTn1Xfoap743tn1fGnLjF1N+KJWbqJ068
YOpvxWvhqlOnOpn6WyENmnjpXL/FVH8rzDZv639tJJm7FUNWnblwbyo5fyvs
n9qPfW1KrtqKQQ0L1v6wJTdvRVHE7CIVTzJrG64/O2w8PYSsvQ2Wmi+sbFLJ
2IZ1l879889j6m/DCqXfOXnHmPrboDdReXltNVN/G6w4eov6PGLqb8Pom9an
Fnxg6m/DqbLpjyL+MvW342G20+PLQ5dQ/e0oez/s45BJZGxHalyQJduIzN4O
1j5XtbPLyNzt2Kzjk6rhTs6Xf++U1tNoDrlqOwLaSg3b48nN25GyaXodW0pm
+eDzl+B7zw8z9X2w/eD8QPZFpr4PPH91v/54j6nvg4p7fe1j3jL1faByIOrT
6F9MfR9Yhnm2XlReSvV9EKiY4L9dm9zsg9UnEyu055JZO6C1511701Ky9g58
O9yzsGgdGTvwJu7P0xA/MnsHkiQfv9rFk7k74DT2VPlcKTl/B4rUtGwnljD1
d2CDQXWn5iWm/g4Uvp9SM+YBU98Xk9Yc6af3nqnvCwdz4T2zP0x9X1R0/VnP
HmpN9X3xwbb9ecYkMtcXZ3fZhFydR873BTv2w1pFG3KVL2Rfg045scnNvuiv
lnz6WBCZ5Yc0zb1pI1LJ2n74YKazPnk3GX4QSLw29D/B1PdDUdfei9nXmfp+
MK/tOqD7jKnvhwFDgs1udTD1/aDfq3UuXGEZ1ffDnrGPlhhrklkc1HzeqdJv
JlmVg5xnNWbPFpG1ORjXP0bh8hqyAQeJGhYZ5T5kcFA44WDf07FkOw6Guy0Q
XZOQ2Rw86Bux400JmcNBwrjHlUMvk7kcLHE4Vbz8EZnHgfFBjqfoIzmfgwPO
rqM+sZb/z2UctAsqOx1Hkqs40LC9N6Z2Ormeg9n9H191sCA3c7A5omfUB2dy
JwfdyRyLbB8yyx8/HjjvWBxHVvXHy7z7NwbLyNr+UAjuG/X6CNnAH5/79j17
8woZ/jhwqe3g5SdkO388PNkQfKuDzJbvn/t4VUv/FdS/P47uGrh+qBaZ6w93
xYT7K+aQef5oHMJ+mGNNzvfHltCzwl8e5DJ/fPl11GR7MLnKHxvebvz2OZ1c
74+Jb/60J+wnN/sjq7DQYcZZcqc/ruTx7VrvklkBcDn0U+30O7JqAGLujLwu
6SFrB2D6G0NJmroN9R+A5EUFx/jTyQhAZkSlWekisl0ABrOe+T1dS2YHoPB+
gJ+WP5kTgG1zf28NSCFzA5Bk/z39+V4yLwDmn7r6rDtDzg9A0BBp96c75LIA
WBUm54nfkasCMMs8drTDP3K9/HtFK/dOGrmS+g/Act71NYNmkjsDEGj5iDNg
CZkViP0IHaXhQVYNhOGHs6HmIWTtQLRNPnc5MotsEIinysfG1xeREYjhyc8v
mVwi2wUi4fueu2cfk9mBkDz0irTrJHMCMWVz5bcepVXUfyCMlhh5Vk8g8wLx
eEJW9+755PxAaK3IfMVbTS6Te8Mom10+5KpAdHXqeV1IJNcHYuaoRvefe8jN
gajQdtqwrILcGYjy6R/3nLxHZgXh0A3WYqOPZNUgJIg14u4p2FL/QZj5/l5C
4jiyQRBaPD5EOBiTEQSVLBOJsQPZLghdwnN9jX3I7CAsOJ/caZdE5gShQutR
Vnw+mRuEbf/1KtdXknlBaI6PzDV6SM4PQtHcD15nOshlQRjq3Md+an876l/+
PUnDwgQ1cn0QkuZ38tvHk5uDED3Ne/PGGeTOIGQUb6x/O5/MCkb4bo2PIdZk
1WA0vHtYN8KZrB2MkwW/eNWeZINgcJJ/2ET5kxGM5WNXj14SQ7YLRtf4w8PG
ZpLZwRhefXhF311kTjAO/tV49b2YzA3G5ud1bT9Pk3nBUL17JlbpGjk/GEWd
Ty9OeUAuk+93sT/n9IrpPxj/bVnBE3Qw/QdjoprqmqYepv9g6M3p0TNRtqf+
g3HnbvL4A6PJrBBEc0wdtaaSVUMQ53mpuWAeWTsE3Sp1TaZLyAYhuGw637vF
kYwQhG7pkuzyJNuFwF6xb+LGADI7BMNextmYxJI5Iei0LlPU5pG58v3xL+pH
7iXz5P63s3rsUXK+/OcPKv6ce4FcFoLPxrNS3WrJVSHIiisVip6R60PQWOky
+0UbuTkEd27qRRn9ZvoPgYNkhiB/oAP1vxPzV4vSx2iSVXcCtUUJB/XI2jsx
6+RtmZUx2WAnmtuT3nxdSsZObG8K455YQ7bbCZtKz/T4LWT2TmTUTdD22knm
7IRy3TFX12QydyduTtRbw5aSeTsxZ8HV2aEHyfk7kXj/+YD9Z8hlO2GxqO3r
ixvkqp3YfydBTb+RXL8TE7s2xWW0kpt3YvIpz/W93eTOnUh+H349YeBq6j8U
7LhrDVqjyaqhuP8x5uCNaWTtUNQvUXJLXEA2CMWQy01DnW3ICEVvc2GziTvZ
LhRPH0xsN/Als0Nx/txCuwUxZI78+z19pq/lkbmhKODtyU3bR+aFwnu514W7
J8j5ofCaVX9c7yq5LBQJVTsl4ofkqlDcXTY2beR7cn0oxs0uKinpJjeH4qHV
2NFOgxyp/1BUDjrZpaZFZoWhVuWi69sZZNUwOMw5t73WnKwdhue/Vy6tsScb
hCHiFYY88SQjDC37El/8CybbheFNqmGjSQqZHYaKGv7YtFwyJwyCi/3udJSS
uWHQtxk7aPslMi8M0RNzvv65R84PQ6zauuL9LeSyMPRz59is/0muCkNhX1XW
nEFO1L/8PMN3tYweS24Ow8w+u8eMNiB3hkH74+3rsyzJrHA0f1VScnMmq4Zj
exq7z96tZO1wjL826GF3JNkgHMuLtxdu5ZERjqcRw8VfDpDtwjFwzKXrvDNk
djisFru4L71N5sjXO75HjHhJ5objm+D54j9fybxwXI2Lbuoe4Ez9h0NsHLlV
ZQy5LBxjigsGmc4iV4WjPfv721hLcn04em7tGt+8htwcjkH7vz1z9iF3hmPW
2FTzd1wyKwICJw2/LDFZNQKDb2Rm2x4ma0fg974B16deIhtEYNTYe/PGNpAR
AfcbPoOmfSDbRWDY0zRPu39kdgRupqls5Q1fQ/1HgOs+xKJNj8yNwJ2Qu8M8
zMi8CEz6fLdP+2pyfgQUtC/ME20ll0XAmxX21DmGXBWB4Ts0h80Vk+sjoMZt
7atfQm6OgO7rTY/NLpM7I7Bq7KLTPo/JrEis6fC+ceoTWTUS7Lyfc0YruFD/
kRBZLJqQO5psEInKKQ8qDWeTEYmnI7brfVpKtovEgII+wioPMjsSPzKvTSoL
JnMicbX/WIXzGWRuJE4OKHJvOUDmReL+QSPXqefI+ZGo830xKf0+uSwS6ftf
tQxsI1dFQmnPlRuFfdZS//LzTFz400OT3ByJgaUWewxnkzsjsavq3/upy8is
KCxa8rx3wQayahTaHkQO8wkja0fBQeGidSWfbBCFyJqKe7qHyYjC3MrLjcer
yXZR4PhuTVv3jMyOguRG5HCdLjInCs1L++8bPMSV+o/CTs9lbDVdMi8K6fdr
o43NyflRCHhjNy3ahVwm//naBt4bf3JVFBp6xM3e6eT6KFgFqlqrFJKbo1DR
v/f7g4vkzijcOL9Os7KRzIrGEG32q6qvZNVosFMSo1qV11H/0WjlJI6dPYVs
EI2eG2u/5FqQEY1u84VTdd3IdtGo2Fvy/X4ImR2NScM3Ju/jkznRMI5YP1RQ
SuZGY9HFlosFN8i8aHBHBd948pqcH43XXo9cZ/8jl0VjPXdYSYmmG/UfDcWI
gDZrQ3K9vB9W6oqB9uTmaKzN0evzyYfcGY22Xm+zrhQyKwYDthUZjS8kq8bg
d2PsWN/LZO0YnPB6pfvqBdkgBj8EnUmhv8mIwRKedsDcUe7UfwxieXpjR8wl
s2OgOWzAhdH2ZE4MWFN6khb7krkxMLolKxOnk3kxeKld4jf4EDk/Buq3Vv4u
uk4ui8FKvddJ3i3kqhhYlQyzsevrQf3HIEnzDtdDm9wcg7gn9m5CM3JnDEzm
a4/scCOzuPA41/+dfwRZiQsVJw0FrVyyKhcDL50p/lRB1uDC7Eym8vvHZG0u
tKyzvJV+kvW40Ffp/m4/cj3dFxd/Ix0/XzEkG3NxZ1JouocTGVxs+RKnODGY
bM2F7c7mPBUx2Y6L4/rWSTqnyC5cGJRd+Of5kMzmImIg36LuO9mbi46gWYsN
BrPpvrmwDEkZlD2GHMrFg7bPKv30yVwuhK0FnAxTcgoXS1yGr5q+kszjYrj6
rWsv3ckyLgr6c38c8iXnc/HVcnhvagy5mIsSg9R/MTxyGRfjxCrqGfvIFVxU
X/zpcfQEuYoLR/lvSO+ukGu44DQoDzd6SK7norbt4Lld78iNXLy1S9TQ6CY3
c7EosWpZycAN/3MrF3P1d/s5jSF3cqE2NfnwyBnkbi5+nlYb02FGZsXiB/fv
qyY7slIsHp2dqv1uI1k1FhP+K/6hEEzWiMWVwKNJC5LJ2rEYdGfXl9Qcsl4s
hgZ3u3SWkA1isYsf3OR7kWwcixXOnw70v0dGLMyHe94uf0O2joXisn47I3+Q
7WLR79ykm24DN9L8YzE41rLFSYvMjkWQxuCPW2aRvWPBDrJhCReRObFYP6Tf
0sdO5NBYbO5c/XruVjI3Fu9rM7+XRJJTYrGp79QCUx6ZJ6935Maw9wfIslic
PG64seQMOT8W/2q8z6beJhfHojyVuyDuJbksFg4B15XF38gVsaj6csS+WtGT
5h8LI7+GmYO0yDWxMLXvc9PHgFwfi4Z+uovbrMiNsbjY414Tt5bcHIv7Vz/v
NPIlt8bC98vSsP7x5M5Y/DXo97VDSu6ORcDSFsUfpWRWHDqGPmkeVU1WisO6
yF/7nR6TVePQLEwOOtZO1ohDLqcjYnLfTTT/OAwzvfHyzCiyXhyOTLt73WsG
2SAO40O+rJljSTaOw3HnRZWj15IRh8A/verafmTrODjFCrIXJZLt4jDwQ7p9
3C6ySxxuDi6Oe3mczI7D66za5a41ZO84aDxSuv+1icyJw7UuMQ59J4fG4dbu
RxejlDfT/OOgo7YmmDOJnBIHG5W6jNj5ZJ7cp0fNPG5PlsXBl2se1+tNzo/D
0XEhJ3y45OI4+Z8XI1u7peSyOPgbF9gUHCNXxCHWs3ag3w1yVRxq0zYtW/uS
XBOHAYrbDT1/kuvjkHBjQHfGUC+afxwOz04+92gKuTkONf88DwPk1jikaCzs
uOVC7oxDSeDT8mB/cncclnyYrmuRRmbFw09lme+MA2SleMwe5F8x/zxZNR6d
WwcZbH1I1oiHStd+1tnPZO14/A7tcJqmtIXmL//e/tvrLkwgG8Tje5WJWcAC
snE8bkk3Tl3mREY8juuKly3yI1vHY1XAktvuqWS7eGxcPuzZrgNkl3isVTld
+PcCmR2PJ36jXbiNZO94pP63bPyUb2ROPCo6/PW+DPGm+cfD+WZrfpMemRuP
vJm6pzssySnxYPGui3XWk3nx+DUybUdUOFkWj1Oujtt/i8n58biopn9h13Fy
cTz235jP31BHLouHYWztCJsP5Ip4vA6wDVvXfyvNPx61havbsieQa+IhyU+T
flhIro/HkCE3jnm7khvjEb3u74YhO8nN8XjgafbisZDcGg8rhct2NWXkznhc
v/D4Y1MduTse41Z9fzHmI5mVgLilJc4xStto/gm4X3gocaAuWTUBmzZczK20
JGskYHlvwzXBBrJ2AqaN/2EkiCHrJSB6wNJxZ3eTDRLgMHVgqeJ5snECPMty
VKOfkpGAor+cSK1fZOsEzNebqP1m1HaafwL4Ca76943ILglQGfnq3gcnMjsB
NcoSi2nBZO8EnJkfUCoUkTkJ6ExKstQtJ4cmYIbHn3mvH5C5CeBpq5678Y2c
koDAjNH/Hg33ofknwEU3aY7qXLIsAep7HqQGOpLzE9BoIDPsE0wuToC/UtSW
s2Jymfx+pWb2eafJFQnI+1qic/gxuSoBEt2i4W+6yTUJCEgfb7d09A6afwJS
1ccoP15AbkzAlt0lYQJ3cnMCpP99uxUWQ25NgK77xDmZ+8idCZjptvNV7RVy
dwJYfgsHm7wjsxKhOqT21T0lX5p/Iqq1k6TS6WTVRFxa+MQjbRVZIxETG0y3
HfYnaydiEXt2+08RWS8RPRLzUYEVZINEdGb9HKv1nGyciK63HXO+9ZKRiM1v
rqZ0T/Kj+SeiUTLKQd+abJeIoG8Zl7N8yC6JyH9fO1CbT2YnYqt/rHvzKbJ3
IjSPOXXcfUrmJCKyvevL515yaCLMHynU7lHj0PwTkbhm3CCPyeSURFz9lWNj
aEzmJeLKs5pSnRVkmfz8Fb8s9T3I+YlQ2xw63cafXJwIlSWZkQkJ5LJEKNVG
2j2UkisS4fs+qcqshFyViGVR795WXSTXJGLXk/on6+6T6xPxYHzwqaHvyI2J
CDv7h//8F7k5EferE1Oqh/jT/BNxJFj/xOUJ5M5ELBGw9J4akrsTYXx9YD/l
5WRWEiKHLXFb40FWSkLK1EM25wPIqkngPB3zaX4yWSMJo70inB/sImsnIfWV
bF9iGVkvCeN4xu/tr5ENkvDHdBiMn5KNk+AuuH3VuIOMJIzw65O1WiGA5p+E
fyYLy1M0yXZJ2PrfL9vGmWSXJFy8uidskRWZnYSuusRlN9aSvZMw78u3x15+
ZI68v+djFk5IJIcmQZevxf+RS+Ym4cQhVvu7MnKKvN/dFzZ/vU7mJWF+3/9G
ar4gy5LwX+3UEeu+kfOTsDd9dXjFwECafxIOFy9zn61NLkuC6+6Mh9eMyBXy
88yI/x28klyVhIy8sDcWm8g1SXj0Kv/g1AhyfRLing7xmCEgNybhUljF2JWH
yM1JYP0M70mpIrcmwfm3qvqrx+TOJNy/PjLUqYPcnQRVTyW8GxBE80/GrUuI
E44jKyVj3/NuR3cjsmoyutuW3LFcRdaQ23eswlIvsnYyTnosV94STdZLRox5
yN8DErJBMgItJrX1HCUbJ0NrbWlb0A0ykrFtjdXwgc1k62RU9HaFVnaT7ZJh
r7XHIHVYMM0/Ga28rlXB08jsZORtj22NtiR7J6N/V/6wIjcyJxmPKmKb2oLJ
ocmQ7JrkuTKbzE1G01Pnk3XF5JRk3Bl97vX2ajIvGSN9LiroPSfLkmFpn6ff
9wc5PxmZ1W47fg8NofknQ8PgwRPVaeSyZFTH7U5YbEWuSMbyMZO4Mg9yldz1
wqaBYeQa+X20vTueIyTXJyNt/NPB1kfJjcmYl9HZo36T3JyMYaX+OawWcmsy
iu28Owb1kjuTsUS6T3Xu6J00/2RYvygZEmlIZqUg6OTDH6/tyEop+HpX/7m3
D1k1BTa9kXVDUsgaKZimbvv03gGydgrmPHo/7NQlsl4KijuWxJ95RjZIgcnT
yQuf/CQbp+DqrR8rR6uH0vxTsCjvzZVwA7J1Cm6drS39bUO2S0GdovXI3K1k
F/l5a/cOWZtEZqdgs/Te3nkHyN4pOK+X+cSwisxJge+a/26sfkEOTYHqz4Yg
/m8yNwXDL8z+/HlUGM0/BWmTz5j5GJJ5Kdi+JsZ/4GqyLAVxSnb86xxyfgp+
s3OKD2SRi1NwtCnocn4puSwFU4wL3l64Ra5IQaY5b9yfVnJVCtZeWxrsohhO
809Bb3j014eTyfUpKHuYvifQitwor9e5NXa2J7k5BSX+5fuHxpFbU9DgfXCg
yj5yp/znjcZd0K8id8vn4ye4sv0lmZWK5RdGT7r9j6yUirhrW18tHxdB809F
y5C6fh8XkjVS4fxqenaJO1k7FepGA1Iyosh6qTAQBX7N3E02SIVGz4T7xy6Q
jVNx/IHjtK8vyEhF1LU3PY7/yNapKCw3sW0cF0nzT8XoA6u1I83JLqm4uOdS
ANhkdipOH921dHIs2TsVI6pFe6ftJ3NScWXv23C7K+TQVLx47PRE0kLmpsL/
tHFlT/8omn8qHs/z0UqcQualovLfmn/6y8iyVJxf0e7+fRs5PxX3f+QbN2WQ
i1NxdltQ+vuj5LJUKO1vcxh2j1yRigO6yunrvpGrUvFcbfOs6yOiaf6pGDdC
YYG9Mbk+FcXBYcV/XcmNqSgY98i/JorcnIqjRYd55fnk1lS0uQ/4V3WF3JmK
LPeQE5/ekbtToZerUDR/UAzNPw3l3Ub1B2eQldLg7KWiZ2hPVk2D1bf+Ba+D
yBpp8O0cNr9MRtZOw0bVvS93nyfrpWFJOj+1pJlskAblSRMlPn25NP80HP13
xV2oTkYaEkzsR9zSJVungVWve1rVhGyXhsKgdSZbVpBd0sDWvyStcyez0/Co
/elNSw7ZOw2ppp03bsaROWno+7A7db2YHJqGn0uKFPsXk7ny+vkbjCsrySlp
2DZixfCYOjIvDbGHTLJXN5NlaVj+onL/vG/k/DRUualZTR8QS/OX7y8z2TpT
k1yWhtLOl4oW+uSKNARFbB3haU6uSoNLaUeSyIFcIz+vFPYPN5Pr0zDjapP3
5DByYxoUv7CqEzLIzWmYc49v920vuVV+vgezlPxPkjvToNCq/7znOrk7DSNs
si7lPCWz0pHrqFxo9ZmslA43M7WYf33iaP7puNl7wfzGCLJGOi6ObW7cM5Ws
nY6Z8X8WJC4k66WDt26xa7g92SAdGzoLdKI3k43TsSX1ZDovjIx0DLI7H3M8
k2ydjpOG5zub95Ht0jH6xYY7406TXdJxK2mI0vZbZHY6Cln3Mq41kb3TkS/z
WzHzG5mTDqmax5xCxXiafzrY+6pnTdMic9Oh9iZo9gUDcko6BM09Oh6Lybx0
+fuW/VR2JcvScd1tluSmLzk/HSYzNnwSxpOL02EaGPlhu4xclo70ytgQ+yPk
inTUmk7iWlWTq9IR1n31i9Vjck06Qm9HnnZoJ9enoz9f7eyOPgk0/3TMsGS1
iEeSm9NRNT5gwu3p5NZ01NUvWTfEgtyZjgrZ0Ag3Z3J3Oq7Gqm6r2E5mZcCK
j2ETYslKGdj0b9laiYSsmgGuT9o0jVKyRgYmTB2+o+gyWTsD4h2HlCwek/Uy
8F/B9Zb37WSDDBgfl7Xm9k2k+WdghXnfP2s1yMjAxaG7+k6eSbbOgPOqsrd/
LMl2GXjeapXWtJbskgGbtmGPav3I7AyceJJ09Hoi2TsDJ7Vudd/eReZkoMr9
bM7z4+TQDPz5/iG4+waZm4Fbrof8xzeRUzLQldXDse8i8zJQLC1ckzUoieaf
gcddmgMfaZPzM5A0NtNbbx65OANxvR9dEleSyzLwIK7pfLsnuSID9ao1IR7h
5KoMXBtX4/2UR67JgOb5yiD2QXJ9BhbqmER2XiA3ZqBjdS47rYHcnAH9/d/6
zvxIbs3AfjdNq2d9kmn+GZBu2asg0CB3Z8Dy1RMdh1lkViZu1bxIGLOErJQJ
TnGswmc3smombCw94m8GkjXk60vuNh9JI2tnYmnPtz+5+8h6mXAbWHaSV0E2
yETQ2NJ3WXfJxpl4fM45UPyOjEy0/GyZV9BDts7E9fmr1c6pp9D8M+E72Kv5
yXSySybynxyOYVmS2ZkYVBtaN9OV7J2JaP6Xok3+ZE4mJhr2/bAvhRyaiaPf
PTnv9pK5mdg2frfmnDPklEws/tDncsIdMi8TJxxPLWp6S5Zlwkj1cLhZDzk/
E8/cDlgVqqfS/DOx5odhpJo+uSwT53tq/iZakisy0fxOsq/XlVyViVXeRxfH
BJBrMlG249sVhTRyfSaqlbV/Zu8jN2ZCGnntrPZZcnMm5g9d+e50Pbk1E6Uz
fjk7tJI7M6Hu/O7t115ydyaUtZR3yEal0fyzYDDd7PqiWWSlLBxaMeP2lyVk
1Syc8/Z2KvQga2RhUY67mXsIWTsLk6etW6+ZRdbLQtphHv9JIdkgC3d/DT26
+wLZOAtGa+5kbn5IRhZsAwsHzv5Ets7C+TjH370K6TT/LJx2iDW+r0V2kX/P
42zewblkdhYWtgb0xtiQvbPAVlExWbeJzMlCaOvDCSaR5NAslOf3EWiKyFz5
eXinNvwtIadkYaKbwtZXV8i8LNwZ3hlT84wsy0KJ7fbo49/I+VkYYu9qmjc4
g+afhfqJIn7KJHJZFgoq3ziFLCBXZOHR6IEbNq8mV2WhK6gyzWk7uSYLcTaF
h5fEk+uzkJXrJzPeRW7MwrwvFdOnnyQ3y+9r7xjTcbfJrfJ6j2bsG/aG3JkF
tdq4Of3/kLuzoN5ccqNbLZPmn/3//3/euH0aWSkbJdkX1r1cRFbNxp1+twbe
dyVrZCM2u0vzagBZOxt68Y88T6WR9bIhMFC5VLifbJCN6iHoJ64kG2dj6eNR
SvH3yciG0ollhX5tZOts6NsIT7j2zaL5Z+NYz3lFq9Fkl2x8fJ8bOX0OmZ0N
C3WVD6rLyd7Z0BH0n9y1gczJxi1hjNLDMHJoNlTS0raf5JO58p83X6KbfYic
ko3hnS2q3pfJvGyoby7tZ/aELMuGr9LPR6pfyPnZ0Pg717NZKZvmn40XMz5x
S7XJZdnQ2nZRKdiYXJGNEz7sByZ25Kps5HYWnP29hVyTDcmFUNGZGHJ9NtzK
W0w5UnKjfH+jSobOMXJzNp6sXbCu4Tq5NRtDc+riY5rIndlon7Hs5eQf5O5s
hAYdOvBmAI/mz0Prh8Zbx9XICjw8GKXnEDWOrMRDmvEe3SXTyMo8fNNyMlQ2
IqvysLI4bPtdC7I6DzeW25zOXknWkH8vfEK/lWvJWjzYzNhorriZrM2Dh02G
y0UOWYcHnRn/mQZEkvV4+NGP1TgxhazPQ9CaE5r1QrIBD7MDtDvC9pLn8tD/
wbwl2iVkYx46d/UoXzlNNuXhdG/W7I3VZMi/f2TC/p46shUPjxcqrBQ/IVvz
YCHdoz31LdmGh/2uAYPPdpLteJi2dMxfq79kRx4Ee21f1Sry6b3y4JTZfMhu
ONmNB+e4Sqv6cWQ2D2o5b/NXTCNv4kH3W+KRakOyt/x+Rz5fa2hB9uHh0tLF
4gM2ZA4Pfd8tsB3iQg7i4W/Vmp0BnuRQ+Xk4q3ru+5IjeQg59K1+ZjiZy4Mv
z+R1YiI5gYf7g2dPaOSRU3iIGz4oenIeOYOHob3DP+w4SObxYHX/gsPxE2QR
D7+SJSUdF8gyeT/rVrbo3STnye9D5cQntwZyPg9us09VpL8kF/Awf7O30ak2
cjEP/nv+rXnynVzKQ+TmWpVuloDyxYNkhLXNMGVyufy9aQ7qO3kUuYIHV726
Cf9NJJ/nQTnSd/eCGeQqHuyVP3uZGZOv8jDpii9ngSW5hoeo40alc1aRa3lo
sjimrLOWXM/D3K2bE4ZuIjfI5/Fo4IDvvuRGHo6O9U9oCCM/58GsVfj1SAK5
mYcFo7MtY7PJLTy8/ntg26pccqv8vW0yXjeikNwuf58PHyk9Okbu5OHpwZlb
eJXkLh6W6apvs7pG7uahvIzb/+td8l8ekhsFM3Kekll8LInKemTylqzAx6j3
z7sedJCV+Ch7qRy15TdZmY/Ym/c9uxSElH8+LE8p7QkfSlbnoz34qPZvTbIG
H+9OfGgO0CFr8VHe3b+hZSZZm48fN4I6bE3IOnw831+nV25J1uPjtcad4GGr
yPp8DL+3tnaLC9mAjyOC8IlnNpLn8jHNhu3b60M25qNRY0MRdpJN+bhm9asq
PJYM+fltb5cfSSfL/2Po1se9oU/EZGs+gvt49fu3l2zDx9/iOTZjDpPt+Jg4
1WL57HKyIx91X752mV8ku/CRLb5rubSG7MbH48sJM5feJ7P5OGb4rtT8OXkT
HyPPfDpt8I7szcfvAeesRneSfeTneyBc9fcXmcPHmcNvah/1E1H++Tj1fkHF
oSHkUD6+H1g9MHgUOVI+7wOKZ40nkLl8jINrVdc0cgIf1s6BGofmklP4CNDP
r3QyI2fwEeS2Ov/3UjKPD/tKnStSe7KIj8nz72nNWEeW8XG5Yf7Byk3kPD4s
tnu7wZecz4f7oUSjizvJBXwcf/d61txYcjEf7wd8X7Q/jVwq79fFaZuSiFzG
R0vg5Xyv3eRyPkxHjnl1vohcwQend4vu4DLyefl93r633f4suUruO4Wl2dXk
q3zofnRsuXabXMPH6W2BKl0N5Fo+fB5V6I5uItfzceJ2r57xe3KD/H3fWzxs
VSe5Ub5/Rsmzdb/Iz/nIPR2QsKGvmPLPh83BPkrrB5Nb+CjivNzoqE5u5cMl
7RTfYiy5nY9BlrZ8XV1yJx/12Tke/WaRu/iofLr/x+N55G4+ztfnOheA/JeP
zpn3I7yXkVkC9GZVeuo4kBUE6JrzbnCjK1lJALd6xYB4T7KyAHddvwp1fciq
AtTWyfwuB5HVBej3Y0g/xyiyhgBfTRJsmhLJWgKM3LhyOTuLrC3AVvbT308k
ZB0BAkadc1uxl6wnwFXtPb7lB8n6AvwU2M0aUUY2EGDejQu7d1SQ5wqwYlxH
xYUqsrEABtcGc/vfJJsKYBPm8tXqHhkC+e8X84ZGPiFbCdDkNeXR4VdkawG+
115dcu8D2UaAceNr2B1fyHYCeLsP0On/m+wogMkhDk+tr4TyL8DrAepFowaR
3QT4MU5zs7oamS2Aa++VOqXR5E0C/HsW2Nw1gewtgNfd/bsbp5J95PPJfdu/
fDaZI8BHr4+aySbkIAEc46Ke2luQQwXInRhjrb6MHCmA0qRPm+7YkbnyeVx9
YcB1IScIINrGPTKVTU4RoNhj7PNbW8gZ8nmkjbjo6UfmCbBm/mvHrhCySIDd
jer7I6PJMgEmHnM++DeRnCfvt8DbKyiTnC+A9u+Jr96IyAUCTFEO1lyRRy6W
vz+VzcMOHyCXCuBye+htVgm5TICLG4utbU+Qy+XnVQzNEJ8lVwjw9+IL2YMq
8nkBBo1bxRlYQ64S4JHS6hHz7pKvCnCHk57m9ohcI8CS4SX3w16QawVYbBze
mdVCrhdgvP/Dd7s+khsECF9zpCL/K7lRgAU2A7bu/kV+LkCSUfdvPktK+RdA
zfKof7QiuUWAoANe9RtVyK0CyFYGjDYfQW4XIPTc3NXDtcidAjw9PCn65URy
lwC2L67vOTCV3C2Ab+OZivUG5L/yeRTtuzt8HpklxHwx3l9aSFYQYtrvDf02
WZGVhBjR+WYKawVZWYhOzVMuInuyqhB/PRtytF3I6kIEXLPrKPAgawjh1XeZ
+4TNZC0hlH0/vhdvJ2sLwToSLOwbQNYRQiN07qYtoWQ9IZzXx3tcjSbrC2GQ
WZukmUg2EEIhLeWVVzp5rhDqLLPAUj7ZWAhuTCzapGRTIeoXfV+pvYcMIQ5/
s85fVUC2EuKzn4lp8GGytfy82TxdURnZRoiK9zqbSk6T7YRQlDz5VXme7CjE
pT572quryS5CaBXusLhSQ3YT4vED255zd8hsIcRxayYfaSBvEqJc5cBFyVOy
txBuA9zuhDaTfYT413l67ep3ZI4QZhrfNuu2k4OE0LV37f7yhRwq/941jDz9
kxwpRMtFhWsBPWSu/Hu+KoP0+sko//L7Pn+37aESOUUIH+WrPpEq5Awhgody
xGPUyTz5PDI2bDupSRYJsVR/1hfL8WSZEO3WobPqdMh5Qvw50zLNdho5X/69
HJ0PN2eRC+TvZXKn30JDcrEQeuGK1w7NJ5fK38f2OZ9VQC4T4ootvvgsJpfL
z/9AseHKcnKFEJKrXnnD7cjn5e/7nYWdmxO5SojoSwnfd7uSrwpRtWOCoHE9
uUYIQbCqvvJmcq0QamK7m8bbyPVCTJW88/PwIzcIET7hxeSoIHKjEDK+1RdR
GPm5EEevz2ksjCY3C7H/d3XzsXhyixAi8YhhJ1PIrULc7WvndyyT3C7E6KS8
PoUCcqcQ2cOm3RFKyV1CnB6j/ywij9wthHnI05nu+8h/5fnV8b87r4jMEmGq
ocGVwSVkBRHOiNepPjlGVhLBpGP+hb3lZGURLkZq1q8/S1YVoallsa3mRbK6
CBuHq1nUVpM1RNAd/qAk9AZZS4SU1mbxuFqytgg6PpL+F+vJOiIM1rXvs+Yh
WU+EwKn+2R+ekPVFKO10OR3cRDYQQWKyI/LPa/JcEeJeq7eGvycbi+B1o6L3
20eyqQiyvVduenWSIcKzZ/tsHnSRrUS4lXA5y+QX2VqEek2BJKeHbCPCNk7C
tm99cij/8vsQDhq2dADZUYTnBVKeaBDZRYS+5/Z2PFMhu4lw4Kp07tjhZLYI
u7y/b3YZRd4kr/d+ZlrmGLK3CKt7Kw+eH0/2EeHoLdVrbyeROSLcLzrYqqRH
DhLBYMRPDV19cqgI3ntD3BYakCNFmHZu99lVc8lcETKOvjFyNSYnyO8j6NLT
9abkFPm8DhwsWQ9yhghXbdXK1lqReSIYdwV9XmlNFolgtcZqh6kNWSZCgn/X
nMl25DwRrjt2L1ZyJOeLsGp4denbNeQCEQIOVu+4sI5cLELhs63Z2evJpSJU
ztHVcPMkl4lwsn6TyqQt5HIRjnnyQ1u2kStE2DJkpHu+L/m8CI9t1lU7B5Cr
RHBuvXFUMYR8VYRBjVV6J8PINSIIDA4ZrY0i14owU+V10y8uuV4EPe6tKeIE
coMIkUGXRk1PITfK518w5tS5dPJz+fuKnjdgaTa5WYRaja3D6gTkFhG+jlR4
sVJCbpXfR95av5s55HYROMYVd8x3kztFGNCwvc/xfHKXCEH5F4aMLSB3i3C7
f9ev+IPkvyKc5TvUvj1MZolx/Z1m+qKjZAUx6kuSTXOPk5XEqIl49K69nKws
RvXDhbz5FWRVMXyGfDWLP0dWFyNtgc6v6xfJGmL8ndn3Wv9qspYYre6ni82v
kbXFcHi85XBQDVlHjPNz59cX3CbriTE/Y6V2/R2yvvx8Gy/m/7hHNpB/f0/h
Go2H5Lli8CI0Vhg2ko3l5w/Xi135jGwqxtG1b3rZTWTI++m3us7vFdlKjMtJ
UR1hLWRr+V+OBmz2iXlPthFj0UnF5dw2Jv9i2FWuz4r8xORfjM9mnuZBnUz+
5fezUsFzyzcm/2K01xv0Ov1g8i9Gb8p9Tfxi8i+GX++disl/mfyL4Rat+HpA
L5N/MRIGrN31pk8u5V+MW4vz2s4pkIPE+J1Z+DBbkRwqxuHbVhvXDyJHipER
tVgybQiZK8alEt+dX4aSE8QIfxk3uFyNnCJG82i4BIwgZ4ihcm+9p74GmSfG
kibJnNejySIxsrji28KxZJkYs+0U51pok/PEOG0s9G+bSM4Xo8X/WWr2ZHKB
GEphUXEGeuRiMdiD1DbUTSOXitEwesZ0rxnkMjGK77m/+z2LXC5GftxMWfoc
coUYesU6SzQMyefl839R9T1/HrlKDNOn0aWT55OvimGy/aFfkSm5RgwrP6PF
k8zJtWI43lOZk2dBrhfje/z1BcOsyA1iXI2s2hK3hNwoRucx13Md1uTnYgxV
/rxg7Qpysxh/gu98vriS3CL/+avLn2jbkVvFuH2xlBXjQG4XY526ybYnjuRO
+X15zBpjsIbcJQZH45ZG/FpytxjL95l5319H/ivG2rkXVMZ5kFkSFLdyhnmx
yQoSVB+JCT68kawkgdqyQfi4iawsQcZq/RC9LWRVCZzm/dXauJWsLoFwRrqJ
bDtZQ4Idpm/rb+0ga0lgaDis9ZcfWVuC4BOqCZMDyDoSxIxsPrQyiKwnQU1q
iEdACFlfXv/XtSJhKNlAgtyR55KPh5Pnys/ruHBAbSTZWF7/3cwpb6LJphKI
qn06fnDJkGDk7jueivFkKwkCP+imqieSrSXgPlm0aVwy2UYCJfe2XzqpZDsJ
Nk5oXqWXTnaUwJj/aoteJtlFAteGomWTs8luEly4+7p7HJ/MliBtsmX4CCF5
kwSmhpz7SmKytwQ/xgwZ8EtC9pGgrvyM5jsZk38JrHOU1OpzmfxL8HyC8Nvp
PCb/EpR6va3O3cPkX4IJSEmIyGfyL8HDpb2ma/cz+ZfA/0lN538FTP4lKBnu
UTC4iMm/BA5P5rg1H2TyL0HW/VNaJw4x+Zegj69dG7eEyb8E01573bQ5wuRf
gnszXS6OOMbkX35/46LrnpUx+ZegaOmMP3tOMPmXYNnQUyvWlzP5lyDp0Por
WqeZ/EugqhXg9fgMk38JLpnrm2SfZfIvgbi6xtzqHJN/CSqnRkX/OM/kX4LQ
B2G/Ci8y+Zdg+68P5Q5VTP7l7+vEt/K/l5n8S3D9+5meA1eY/MvnuctBaH2N
yb8EvA1Pw9quM/mXYO5H9qnUGib/8vlc+7pM9xaTf/l73iZdUHWbyb8EZbDP
WlPH5F+CO/ljl7TfYfIvgcbjLq/oeib/ErB1b3UNuc/kX97frfRvuQ+Y/EvA
+Ttxy+SHTP4leP01cPWRR0z+pUh4735+TiOTfynuaZwrPPWEyb8U7Dr2cKNn
TP6l+Oc8fmD5cyb/UtweUZ02q4nJvxQ7I4bmFb9k8i+Fp8pNjH/F5F+KHz4l
kcLXTP6l6LDzXd2/hcm/FCcEV2uC3jL5l6JS36351Tsm/1L5n69Nu21amfxL
MUWtQ+HUByb/UpSNmak55iOTfymusIyaotuZ/Euhn5u3pvkTk38pzvz8mmLe
weRfCpVN14LzOpn8SzHfe9eEn1+Y/Eux6u7PbNtvTP6lMDvscrWwi8m/FKmr
51X/+s7kX/69QKXMFT+Z/Etxq4+p3q5uJv9SVKxcKG39xeRfisM9AS/++8Pk
XwrDEeb/Iv8y+ZeC2/3v75UeJv/y83AGv1DqZfIvxfsjFftWsHZR/qVQtnVe
ldGHHCnFoI2z3t3qS+ZKUbA1zUdRgZwghcGGQy0W/ckp8vWqm/bhA8gZUhzj
6pwpUyTz5Pc97vOot0pkkRRK+5x3jhpElkkxZFdq49LB5DwpnGYfNQtRJudL
cW3s+9L9Q8gFUlSfdNCtUyEXSxHSMujo96HkUilaF01eqjWMXCaFo9LJLqiR
y6Ww1rh81nM4uUL+3hRcchLUyeel2DY8UnJgBLlKihbzGeVVI8lXpeix2PL9
2ShyjRRq/Anu3zXItfL37W37WXk0uV6KxtsvSyaOITdIEZ9+QWakRW6Uotz6
7hnrseTnUvwN+zl47ThysxShfuqyLePJLVI4rGGtD9Imt8rPb8H3jJlAbpci
TTenOGUiuVOKGe/fGvAmkbvk53Oy6BXrkLvl+THyH5k7mfxXiiDreWF5umSW
DCVW9tN2TyEryGD3LlQ/T4+sJIPgk2dczlSysgzrda7OFE8jq8pweuPSudnT
yeoy/BJIxcn6ZA0Zgk+7OkXPIGvJUP5hTkjgTLK2DM+9L/72mkXWkWGMSPrW
xYCsJ4NKl6PJstlkfRm0zVK7580hG8jQ5nJl8uT/yHNlyGdnXVGdSzaWIajE
v+E3Y1MZOus6Xd8YkiHDmr3pa28Zka1kGGl28f6xeWRrGTTV+9wUGpNtZNB5
VmMWYkK2k8FsX5LRmvlkRxkG1B08YbSA7CKD3kTJKXVTspsMadfOWHxhzJbh
kYXf2tqF5E0yVKaP6S00I3vLYDpAwzDanOwjw6Tk8z2OIHPk9de5r5tmQQ6S
oWb5Crt/jENlyN39oKl+EZN/GfjjMXC/JZN/GT7rPL7nb8XkX4borGfzsZjJ
vwx/6zKWDFnC5F/+Ptp0fzYy5snwNv71qgNLmfzL0NDYZetjzeRfBuub2X//
W8bkX4YDz145/2acL0MtRm64tJzJvwwbGh3Hxq9g8i8Dy7A6c7ENk38ZfPJj
ygesZPIvQ+P4EuF1xuUyDA5dPyNxFZN/GSSzy+MX2TL5l89n9wXZP8ZVcj/O
8D1rx+Rf/vO1sxQD7Zn8y+dtfnzTdAcm//L51GikvmZcL38vzdtCZKuZ/Mvf
8/PimSsdmfzLkPen/iTLicm/DF0bmhRPMm6WoWjiTf1Nzkz+ZThjkaSjvobJ
vwzuFYpfqhm3y2AVZiriuDD5l2FTkKrq2LVM/uXn3eXjVcO4WwaHFqOcAFcm
//L3YudweMw6Jv85kLXv2XWFsUIOwht/+W5zY/Kfg43WC3VV3Zn850AvDVfK
GavmoFupcamLB5P/HGjbPzz1m7FGDiaqKw7NW8/kPwc8fRMnUzaT/xy83Dc3
7RljnRz4lV46FraByX8OjM/uvjFyI5P/HNzZkf3gBGODHMwqdXi40pPJfw5S
JPvvvGdsnIPRwnmXuZuY/Oegy/bGUY3NTP5z8PS6Qs4xxlY5aEV+7GIvJv85
8Hdduu0pY5sclA8odPTdwuQ/B0LhhkV9vJn858DjyERDIWMXeT8b02fqbGXy
n4PvuqYG5YzZOeA33l9guY3Jfw76Vrc53GPsnYOGPVo7PbYz+c/B4L3/DrUx
5uSgaJvOp2AfJv85cJ48fhFrB5P/HCgHRB1OZRyZg9SQ21PUfJn8y9dfCs7l
ME7IQdkr1y3afkz+5fe3qFi/iHFGDlhOPcrTOUz+5ffd7+nAY4xFOeh395zO
HH8m/znQaRi7vpxxXg6O3wmtNAxg8p+DB1qWxqcZF+Rgb3XnE8NAJv852LLj
W34549IcYGdl1pwgJv85cGk7UXCMcXkO7BKWtkwPZvKfgxNnm1cdZHw+B4Zn
W95OCGHyn4ORfmcO72J8NQehKZV71Hcy+c/B4ZCVVzIY1+YgJKBOUyGUyX8O
HGLEB8IZN8jfp++/DZ2MG3NQ9cbDeXMYk/8cbHIaHPeEcXMOatSc39mEM/nP
QePi7IRLjFvl8/2h4DE7gsl/DrJU+gXtZ9wpv591D26oRTL5z0Gu4IJrHOPu
HDg5Ks78wvhvDvJmdi1aH8XkPxcR+ddyaxkr5OKX1jkjk2gm/7mwVlHTKGSs
nIs7jf2hGsPkPxczm+4eC2esngt77kHvFsYaueDoVG9fyWXyn4vBRqsrTzHW
zkX71AynsbFM/nMxLjbPLIGxXi46bx8PaWOsL69f+vOfbRyT/1zYPpM2ljOe
mwulKZUKmvFM/nMREp6QEMnYNBcfX4xe+5IxcrEtfG+8RQKT/1xk5c3pf4Cx
dS6WnPna1C+RyX8uLnv9HbaJsV0uLAO37b3C2DEXHx44pUxMYvIv7//4wzou
Y7dcKG/t5TQxZudiePa7gAXJTP5z0fAlr0HK2FteP2+O9Btjn1zcbDx1blUK
k/9cPPjvP8tDjINyURR9ama/VCb/uf9HdJ3H1Zx+cQAPTZKYhiQ0hIYkZGuS
NB/Jnj1knX52WSchNAkhSdKE1O129/0mW0JoCCFJQggxSUhCyP57/nnO8+f7
dW/3+3zPc875gM83hm6cyR2RAkPCy/7HuKNSsCDENKlZLJ//FPjNjrs7jzsm
BXNO78o/xR2XgsQehzq22MnnPwU1xvdPF3InpWDy7iCH09zJKXDbeevIL3F8
/lOQfWjB2fncMva+ayy9T3CrUjD7sNrFdhef/xTcUPwRNZvblIJDry+MyeTO
TIGjyS2+QTyf/xT8Nm2230Tu7BSEV41bouDOYfU5U93kLXduCjKPOXcYvJvP
fwpmdrht3M2dn4KsS+8zH3AXsHp9XNCrewKf/xS0XfOzazh3SQrK426m5nGX
piDOet9Ouz18/lNg4+NVP4O7nJ2nYcoTDXdFCqLOHRj9hrsqBXnL7fsNTOTz
n4J3O55KorlrU+Dl+mzbNe66FOjevHnb6h8+/+z3XB48nsX9NQVh+yMD1dwW
qbh1yjC6mtsyFf+l98vvk8TnPxXlta+uhHPbpmLpN03gGW67VCQd77mg0V4+
/6mwPT7RYgS3YyqCBz7qHMftlIqvPdJvXOd2TkWEy0yblvv4/KdCOudh4WRu
11RsK6vukMztnop/vcZ8v8vtkYqg4vMh7fbz+U9F/cmWC2Zye7Hn5XyvlXD7
pGLZrKG2D7iRCqeHmmynZD7/qVD98fjDDO4R7PtDDl1K4Q5Ixellxd3vco9P
RVrjH51bH+Dzn4pK59rMQO6gVAxPnHVzD/fMVDj++LazkDuY1fPOtvs2KXz+
U/FhmuncMO5Fqfi8t6PfZu6lqei/LHn6ae6VqTi391/beu4wVn9JwLQ+qXz+
U6GteIal3BGpcMlAnpo7KhVNWzaqeMgdnYoDTe/JWkv4/Kfi2IoVX8Zxx6Ui
vX5J3XbuhFSU+q2NO8udlArLot/zPnAnpyLGepKkRxqff+ZBy1rN45ax+zd0
80jhVqXCYa3bq+vculQ0PGE35icpn/9UxK2OGO/NnZmKSKVt/XLuo6nIdf/T
X8mdnQrnWjvPO9w5rL7nTl+zSefzn4rqUAtbX+68VCguhb5ZyZ2fyv49YY5U
chekImrxiKO3uItScdjzXmJjGZ//VDQw1bcdwF2aios7vcaEcJel4ndJD7dU
7vJU2OhDDl/lrkiF1dZNlV+4q9h5mja61F3O55/NR6eNgTO4a1ORcip6dyx3
XSp0t+ThJ7jrU5ETOdeuivtrKkJvTZ7qoODzL8FcG8ux/tyWEhT9r77uL25r
CRz75wSkc9tKMKTuzuQCbjsJVnW9afeJ216CqJX9In9T8vmXYHLcJukEbicJ
Ngf+Efo3t7MEqtw3n3TcLhJUPmvnWcLtKkFwQ3T9we0uQXbIo2vdVHz+JQhM
X+8WyN1PgmdD9gyK5PaS4F4nRWMdt48EOT2777jBDQmit+jPfeb2l6D7ogNH
O6v5/LO/H7fmzwDuAAkW3T95Pox7vARZ98ofS7gDJfg85n8n87iDJHBeeHRM
NfdMCXrunCBpqeHzL0HkpIMab+55EvTePWTZ/7gXSTDdf0vtdu6lrN6Hnnhk
cK+UYOfYWz1LuMMkMBVee/GJO1yCb86+8zto+fxL4BG6X+rPHSXBkR6j9i/m
jpbg6/cL4+K5YyQ4Ubwu/zB3HOuH0psN7nAnSGCxefDXz9xJ7L5iemW31/H5
lwDPm3j6cUtYPV4MXDOfWyaBXRuPdTHcKgmqx4z/w8itk2CP8afL17hN7Pvy
bIda7kwJrrwocm2h5/MvgeafYz/6cmdL4PWhIHUyd44Er09HfFvDnSuBe1W3
35K58yTYcMGr5QnufAkkn23z73IXSHB0UxP/z9xFEqw0Jmxva+DzL4G1s+U/
3tylEoSV5y2Yzl0mQejwvo3Wc5ezfrY5uOgAd4UEFQP378/mrpIgY+SohDvc
1RI8segy6QN3rQSJu7aX2xv5/LP723DVqy93vQSZJ8bMnMD9VYL0fYtHr+C2
SIP1xXVWu7gt06D8s3SXgds6DUnlDx9f4rZNwwL3yoZPue3S4BI/7E0DE5//
NIw9MdXcntsxDSVXVv4+kNspDe1HVe2eyu2cBls3++OruF3ScP/ySPNubtc0
9P3wINTI7Z4Ghxcu1pe4PdJwc1zosifc/dJg6ddG+Y3bKw2RAUv1jmY+/2no
t+x0VF9upMGr1exuY7n906Dvlq5cxD0iDQmWN15v5g5IQ9nqIc3TuMenwS9v
6I8s7sA0dMrocr6IOygNW0L6TX/BPTMNhfqcvEYZfP7TUL3PttGv3PPSUHNn
ZStP7kWsXrv7fx3LvTQNR2Zoji/kXpmG0unNR0Rxh6VhqWu2OZk7PA3PHr2q
yuSOSEOfXz99yueOSsPmb50el3NHp8HV+ai0njsmDeHauj52B/n8p2HbAHdp
V+6ENDRqoCj35U5KQ+sMyefJ3Mlp6L52TvVSbkka1G0GZG3hlrHz35sflMKt
SsOpmB43M7l17D7Wl3S5xG1i/ZUonfSAOzMNY3yuT3vHfTQNjn/pBzTJ5POf
hsPHVrxrz52ThuVO87b3485Nw8mh+e9HcueloTz4ge+f3PlpOOdeMSeMuyAN
++qd5uzgLkpDruqSj5S7JA1Bys7vDnOXpsHp04qtl7jL0mDl+/Ldfe7yNLhJ
b/rWclekwfveggWWh/j8p2HNiCchjtzVaeh5a3OAO3dtGlSNtjYFd10a0mpc
dJO461k/jpR2Wsj9lc3Tn+4b1nNbSLHAwebwLm5LKQ7V/HVJxm0tRaNG0lNH
uG2lqG+SH3+R206KiCndBt/ltpciuvRz8UtuRylkv672/87tJMW1CUV77Q7z
+Zfi4R/+lzpxu0gxe6L13X7crlLYJ026OozbXQpF5kxpELeHFH7vp00M4e4n
xcQJm55t4PaS4tMU69m7uH2kuDjQJUvKDSmC7zapPcjtL8U386um/3KPkKLz
g0Y2xdwBUvh6RL14wj1eCsfW+8zvuAOlkOrCJ1ke4fPP3kc5vcyee6YUHsuX
j/iNO1iKM46V+/tzz5PCYea7K0O5F0kxLvXS48ncS6VoVvFP2Xzulez7r2NO
reYOk+Kz853IrdzhUvwdm9FlL3eEFMOe+x5RcUexeumOuxzljmb1LR++4Tx3
jBSmae2PF3PHSfFhx+LSx9wJUiTtn/qoljtJivwgh4If3MlShAXelDY/yuef
/d65U1N/5ZZJ4b3r64fu3Copuo0/F+HNrZMiYPqA5yO4TVKcNO/ymcqdKUWQ
xcs187mPSjEtJyJ5FXe2FHkWy+WbuHOkqJE/37ObO1eKr93ahqRx50mx9G43
NyN3vhSJWr/ibO4CVl+/+DkXuYukaNHC8/5N7hIpNvad6/OYu5TNU6Tvthru
MimmRtdmf+Eul+JKvLzE+hiffynkinV3W3FXSWG3UXapE3c1O590UHov7lrW
b57hwT7cdez+BqxtOpK7Xorqyf+TTeb+KkXph5kd5nBbpGPY0ISY5dyW6bjd
tWPZem7rdEQN6d92O7dtOt58eeP3D7ddOhqFRUxJ57ZPR7/4T4FGbsd0NH+1
y/c4t1M6Nr+b1fI8t3M6Ii/sulnI7ZIO7xGDN97jdk2HppPEoZLbPR0Vp/89
8IbbIx2ZQ29Zf+Pul44zuk9zrbP4/KfD9cAEY0tun3Q8iPvxsD030vH99G8/
unH7p2Ni98qm/blHpEORPOcncAekszzOeTmKe3w68me1OjuZOzAdD9vEbwzm
DkqHR/rwHku4Z7L3T5iTv5o7OB1fp/4YH8U9Lx3buvpeiuVelA63T77d93Iv
TUfI7o5/p3OvTEfG6p9O67nD0pFoYfPyCHd4OpaOHdv4DHdEOuYNf/NLPndU
OpykvzQt5o5m579+7e197ph0NP7N//JT7rh0BB1KjH/NncDOE3jH7xN3Ujpe
nOhV2fA4n/90WE0/EW7LLUnHyXV7PrfilqXDs/utJR24Vex9x8oLXLl16Wid
0OLXPtymdFxcOnTWQO7MdIT2nLLLn/toOnxrgs1juLPTsTVp0+kp3DnpaHH3
5uk/uXPTYRyyKmMRd146Ortv2P0Xdz6rx0mr/63nLmB//9yj8xbuonS02mR/
eyd3SToM7QvWJXGXsvr0Cm2exl2Wjrq3zklq7nLWbxve2mRwV6RjqNliVRZ3
FZs/zC84w12djna5A1pf4q5l9YzdP+k6d106qor3b7rDXZ+O9emT5I+4v6bj
0NX/Dj/jtpBB1fh/Wa+5G8qwrvQ/40duSxnyk6P/+cFtJcPF8BnLGmfz/SCD
LDJqwM/cNjLkbmta78BtK0Mbf3t9e+7mMizE4YAu3HYyhJd9fdKDu4UMa8Y3
Xdqf216Ggaa6Zz7cDjKE3rk+xZ/bUYaGiUeyR3O3lcEvLKvZJG4nGfq+rpk8
nbu9DBUBq/b8j9tZhsTMabmLuDvJYNU6+8kKbhcZzk1R1a/h7iJDoHO/hpHc
rjLEfY/4Ec3tJsPdKUm1O7ndZZi4ePetRO6eMnhM2JJxgNtDhhrLrRtk3H1k
iJ+i99Fy95PhyTvLt2ZuTxnOLDClHuX2ksG/1dEBp7i9ZbD38yj4l9tHhp22
/Sflc/uyz/+6XVjIDVavka5/3OL2k8E1wFd1n9uf1ae5+/fH3MNk8G7005gq
7hHs/OvLEmq4R7H6qS9cruMOYO+/++bHz9xjZUjp0qZdgxN8f8pg8NT3bcw9
UYYDIfsGN+MOZL835p1/S+4pMvwxonhQG+4gGZI1Q907cE9n95H4p91v3DNl
qHbo88KNezY7f4frJzy4g2U4unbERk/uOayfrx309uGex37voEP1YO4FMoTt
iv9nOPci9vvZrr3HcIewfp7/IW8i91J2Pp31uCDu5TJ0Wb/y+izulTJMP+o7
bC53qAyd7KOPLOIOk2HMgAmtl3OvkSFLk/XXKu5wdp5zeefCudfL0Pb2TptI
7ggZ7jR3GrmFO1KGU39vjYzhjpKhpHWpYRf3ZhmWZXUuTOSOZv3ROrxqP/c2
1p9lFZ8k3DEyhOxa11DBHStD2d6hDbXccazfhgd9MnLHs3rcyX2WyZ0gw5y5
8deOcSfK4F593XCSO0mGHdOSNp7l3ieD87oXo/O4k2XI+17+82XuFBlM0duu
XuOWsHrtfB5ZzC2VYf4GR7c73DIZ+ik6XrvPrZAhs3/LReXcKhk0E798ruDW
yDD627Otz7l17L47PrOu4TbIcDLRKvott0mG3baBHz9wZ8iwuc+DOV+4M2VY
lHDw4g/uw+z3Uko7WZ7keSbDWvP8tdbcWazfms/Ls+XOlsHrVXmTX7hPsv37
5/PhrbhzWD0Xxka24T4jw1+visy/cufK0Oji5Vsduc/J0Dxj04ffuPPYeQJ+
snPjvihDzz7/69STO5/9/j15jz7cV9g86W/29uQuYPu8tmEvb+5CGbRVA3/z
5S5i+/B4rL0fd7EMhUu+fB3KXSIDGqQ8HMl9W4bFs0JPjOEuZfWbkLBrAvc9
Ga4c+DF9MncZu7+HVztO437I8uuIxZOZ3OWsXsn61GDuJzJ0+3Rj7DzuChmy
3bd+WchdKUPA2kL5Eu4q9v5NTgxewf1Chq4/xt0P5a5mz58jXb6Gu0aG4m4H
v6zjrpXh7O+7Nv/N/VaGPTOHNNrEXSfDpsllf0dzf5DB5dqct9u561k/z3gc
vJP7M6vf1jmX47m/yrDlbG33RO7v7D4X74vZy20hR3TxrEfJ3A3liP99goeE
21IO2fn1G9K5reRonlCRq+C2liNJlWyh4baRY8FHmbee21aOpcsarzBxN5cD
926lHeS2k2ORhcOlw9wt5Ji958aLY9z2cuT2aNHkBLeDHFPmP+6Yw+0ox6jj
I/qf5W4rR4/ECUPOcTvJ4Rb4U8AF7vZy2IxeNi6f21mOxUcTx1zl7iRH3unI
YYXcLnJIo729b3B3kSPW4bprCberHEF/DW1xh9tNDo8tmg93ud3lSHP7cquM
uyd7H8+AzEfcHnIEL1RsfcLdR47XS62mPOXuJ0dJVVTHKm5POSYua1v1gtuL
nffv+/pX3N5yHI0vWFDL7SPHg58+tH/H7cvuwzu4+D035PgY1nJTPbefHJLX
rbt/4faXo+ft1UXfuIfJ0X9Y/78sTvH8l8Nx3OxmjbhHyeH9tl71E3eAHPWd
mnlZc4+Vo/Si4qIN93g5Uo79O74Z90RWzxN/3f6ZO5D1Y/zJqS24p8jhU6Es
secOkqPhzP5jWnNPl6NP7Jp/23DPlOP2++W9nbhny/HCsUtae+5g9rxgpWVH
7jlytHOvWdiZe54cY643u/Qb9wI5Bic06eTKvUgOja4q3I07RI7IoYevunMv
Zf28fVnbXtzLWf9u7ji/N/dK1p++t4x9uUPlmJO1u6Y/dxjr73tTe3hxr5Gj
9a5+i7y5w+VooXFP9+FeL8fK2mHFvtwRcpi6xzYYzB3J5q3pN/ch3FFy6H7X
BA7l3izHxYC48OHc0XLsvX8seST3NjnWL+52bDR3DPPKV9fGcMfKMfZP6//G
ccfJEXogqm4Cd7wcvmtnNgzkTmD9MVRhO4U7UY4Pw4NaBnEnybH7aLTDdO59
ckzI7uEwkztZDqvV01rM5k6Rw9CgedNgbokc50MmWMzhlrL5PNzt7VxumRzT
rkvK53Mr2PkOZl5dyK2SI7HfkiOLuTVyZP9evH8Jt06OJ9tehi/jNsjRrTJn
ygpuE9sXPwf0/os7Qw6nI1LrVdyZcrxZc7IsjPuwHOM/qsxruI+y97k4d0M4
d5Yc+cu+Dl3PnS3HqSVhzSK4T7J6eN648Td3DutPL8d/NnKfkaP97bETNnHn
ypGwcL3tFu5zclzwkeVFc+exfSO5sG4b90U5Np5/3T2GO5/df2Xn+zu4r7D9
77Fw+07uAjlmnj/jsYu7UI512b3uxHMXyfG9w9n1CdzF7HkNQtslcpfIYT9j
zIl/uG/L4dl5SuBe7lLWP8P2VO/jvieHtbHR5mTuMjm2dz9sn8L9UI62Erkq
lbtcjs+XbvdO434ih23olBwpd4UcZYG/+cu4K+U43GnEZTl3lRwZW8+PVnK/
kONWB8lVFXc1O8/O2yM03DXs/qetPa/lrmXnb7lloJ77rRz7B33PNHDXsfke
/6qzifsD2++nA5PM3PXsvt94NTzI/VnO/n8rXZbJ/VWOCPcdtw9xf5dj3H/f
fI5wWyiw/rSF/Ch3QwUifuxtmMVtqcCSyn//d5zbSoE6bcyZbG5rBZaH1jie
5LZR4NnSjytPcdsq0Ou49mIOd3MFbi9u1PYMt50CU/Y1X3KWu4UCNsOvncjl
tlfAd+MQq3PcDgoMHbh6/HluRwXCVi5IzuNuq4B3s3YPL3A7KeD5aV/HS9zt
FWjb6uGcfG5nBWq96+SXuTspYOH74OEVbhcFHr6QtCng7qJAfOPfJ17jdmX1
mXQwppDbTYFx25ucvs7trsCeySNfF3H3VKB1SGiHYm4PBZaGxIy5yd1HAeX7
+HUl3P3Y81Q7lLe4PRXIaRJx9Ta3lwKhhxa/ucPtrcD1jlNa3eX2UeDSPf/f
73H7KtB/yoCp97mhwP3Gv68u4/ZTIGrW4D0PuP0VqDwzw/iQe5gCVbt2nH9E
+c/q36XwbjnlvwKJD91rHlP+KxBtpbf4j/JfgXNVQ3+poPxXoOEVK+enlP8K
+D+vca+k/Ffg6cYGXs8o/xWQ/Dt4cBXlvwKxZYdHPKf8V8Dv09SxLyj/FSjz
7jfxJeW/Ai/OjAqspvxX4ECaNPAV5b8Cqud9JtVQ/rP6ZtqMf035r0Crz66j
ayn/FZh0OcH/DeW/AofaDfV5S/nP5uv5iD7vKP8VKP4tvUsd5T973plRbd5T
/itwQzLW5gPlvwKdVOZP5DUKTDwS8uwj5b8C9qqYm/WU/wr0HG1z5hPlvwKL
w99qPlP+K3D4w5D4L5T/CljGNQj7SvmvwL5PPYK+Uf4rcOXLVe/vlP8KeI16
2O4H5b8CR/cv/EKOZfsgMeSuRQ7PfwXu/vf8WAPueNaPHlUJDbkT2Py0WRTS
iDtRgQUDlvpZcicpUNL1o+NP3PsU6LO2aQ05WQHpMeO/VtwpbH6W3vunMbdE
gciOKfOsuaXs/gNf9W3CLWPzuuV2AxtuhQLnXYIKySoFLMxhB5pya1g/7+w5
15Zbp8Dm7jHdm3EbFGhUt+Ut2aRA0XCX7ObcGQokbF0S8TN3pgJ5jWf+Ycd9
mO1Hl3qLX7iPKtCil9+/5CwFcsN8olpwZyvgiOeDWnKfVGD2nVGfyTns+RFz
j9lzn1Hg4vL+K1px57J+eHauqwP3OQUc2jd/RM5j5/Vvs7c190VWj9jKkY7c
+QrMbxP+jXxFgW9tig624S5QwOdgbXBb7kK2T+vv27XjLlKgukXSWXIx2w+t
2i1z4i5R4GeHVW1+5b6tQLmLNI9cqkDGOOny9tz3FAiQrW7dgbtMgV9+7XKW
/JDVL//QfGfucgVSFW2bduR+osBKzZyD5AoFYgp2TuzEXanA5SbJdeQqBRTj
duztzP1CAde4//V34a5m92foVEKuYfOSUPjXb9y1LA9cFjbvwv2W5at/jZ5c
x+6raL5/V+4PChyXX39ArmfzFN9jjSv3ZwV0SzY168b9leWb9TUl+Tub934t
BrhxWyjR+vjEa+SGSsyclhDcndtSifMPC96SrZQYaW0T7c5trcSVf0ba9+C2
UaK9zy4l2VaJZidu9+7J3VyJkLNdz5Lt2OcNNo/uxd1CiRL3Z7fJ9kocrgn6
nwe3gxK616UvyI5K3L61aFVv7rZKRPrbfCE7KfH5/plNfbjbK3F3QEzjvtzO
StyqXxhH7qTE/cw/7fpxuyjR9OPKf8hdlLgwK61Vf25XJY6GVe4juymRnT+m
tSe3uxINK0r2kXsq0Wbs361+5/Zgz9854h9yHyWWd/Cy8+Lup8SCmDFxZE9W
jyGxjQdwe7F6XH29ieythGPyxi9kHyW6th8Y5s3tq8Tmos7VZCgxqsPAuQO5
/ZT4NXzzXbK/Eu2GfRnrwz1Mico3mvPkEUocebzt90Hco5TwXScxkAPY/bR5
7uTLPVaJpZ2Wx5PHK7H+tfsP8kQlXO93WfEHd6ASGDTrIXmKEu5LbgSAO0gJ
2+zok+TpSmjDwrsO5p7J+uG1+R/ybCUKwrr8IAcrsWrsf4v9uOco4Z339CZ5
nhJx7XoNGsK9QImM/blq8iIlVOtSm/lzh7B6WvwbRl6qxIRFfe6Tl7Pfr67F
UO6VSvyZ901NDlXCuut0m2HcYUqMHtF4OXmNEj2nW90gh7P3jQvqO5x7vRLx
zX4kkSOUOGT95T05Uoli7ZgpI7ijlMhsUX+MvFmJ78u/2I/kjlYirDxoFXmb
EmdifrlBjmH12N6l5yjuWCUafEmOJccpsfP74kpyvBIeppTBoyn/laht5y4h
J7L5n9vhAzmJ3W/y6nEBlP9KPLzSS0dOVuKY7TiLMZT/SjgtLZlKlihx/X1u
BlmqhOZoq5/GUv4rkXXo5nSyQgmfui8HySr2fpt2W46j/GfPm7U7iKxTol/s
VyPZwPZn49LvZJMS0Tc7TRhP+a9E0MsHCnIm258jberIh5VoUaXzn0D5z853
+mQSOYv1Yy4qyNnsPioG9p1I+a/ERSfzJnKOElHT9l4nn2H7Ofa90yTKf9ZP
ksLF5HNKKDd0zCLnsX5p8bpBIOW/EutGeY0h57PnN/m+n3xFCU/PwU/IBUqU
H2noPpnyn93//CGryUVKtOpueYZcrMTziqFWUyj/ldi2sslY8m0lBhnG7SWX
KlGztE0Z+Z4SL/Ys7DSV8l8Juzfei8gPlcgNTjKTy5WoOhb2lvxECcu8Ms8g
yn/WT7OurSdXsv0/YfgZcpUSbn+NbjCN8l+JtjvuDSFXK1Ex//1Wcg27j2LJ
JXKtEjHJN6ynU/4r0SsqaSS5Tolx4yt3kD8oMbvw0mVyPeuvMwOazKD8Z/3x
n88I8lclqr/f2Eb+zvZf0ac8soUKlo7HGs6k/FehQ6IlyJYqTP9SFUG2UkHX
fO4JsrUK57auek+2UcGmTbvesyj/VcjYOH0pubkKiSv6aMl2KixPUz4mt1DB
kJPRbjblvwpRGwMnkx1UeLlvbzzZUYXcw6GXyG1ViNtU/YPspMKJzEZef1L+
q7C5OnsF2VmFt49steROKtT0s3hIdlHBPekf+2DKfxV81JdGkV1ViGmeFkV2
U2H2avsssrsK1X/3fEnuqYLn1Zcd/kf5r0LPHwGB5D6svicnxpD7qTAn7dsp
sqcK34eOfU32UsFq4tBOcyj/Vfgw679Aso8Kvj912072VcH7icMJMlRAvPkF
2U+FTfJX7eZS/rPzHrkTQB6mQuq0pX+TR6hQ3M1kJo9i58ne/4AcoML4/b2a
zaP8V+HhtDAf8ngVChIWLCFPVGFQgVUKOVCF4NTJ+eQpzHGTPpCDVFjv3sBl
PuU/u7/Gf04gz1TB2rAskjxbBfu0HkZyMOuXkPQ75DkqlKacb7SA8p/d77GU
XuQFKngN/m0GeZEK+8/P3UYOUSH03ymHyEtVkJ35fp+8XAVn35lWCyn/2fyd
W+FBDmX9fnXAdHKYCpX3Tm4hr2G/t+KdiRyugr91xS3yehWiO+36To5g/Trw
dZdFlP8qzC20GUeOUqH71PI15M0qPBq3UkqOVuFd71MXyNtUcFzzbzU5hjlp
S8vFlP8q1DVs6E2OY/ftNSiYHK+Cn7H/NnKCCocLXxrJiax/HYJvkJNUsP2Y
+IG8T4U+j6PbhVD+q3BvmCfIKSqok7XzyBIVYofdjSFLVUg7e9VElrH6hG4s
IitUsCuoe0dWqfBmgHvrJZT/KjR17eJN1qlwpsF/M8kG9j69524km1S431Er
J2eoMG/gwfPkTBVKKjc8JR9WoXZns8ZLKf9VuLlnnis5S4Wi2ZtGkrNZPwTN
CyGfZPNa0WwnOUeF8vmRRvIZFXoPzrpKzlWh/d1jL8nnVHi++++myyj/Veh0
qVl38kUVjjxaMIqcr8KDATsWk6+oMLD/6hhygQpnPbpryYUqZMUaL5CLVLgs
+/AfuZjtt+u2DZdT/qugD6vpQL7N3vdF6iByKeu3uFYzyPdUcMuaEU4uU6Fb
7vK95Ids31qOO0wuZ/v/3tdC8hMVwiThL8kVKvSXnWu8gvKf9eOg+53JVSoM
uXzuD/ILti9S1s0gV7P7/MliLblGBYvgKYnkWpaPXyPM5LcqTOoVlk+uU+Hk
KJ//yB9U+E1+6xu5nu3zaDiupPxn8zj07z7kryoE9osLIH9n8yVftoBsocbi
Bx2jyA3VUPTXHyBbqvG1vtERspWa5VufArK1Gs3r+z0l26jx5FrT72RbNVoM
Oe7wF+W/GkuVv/ci26nh4r1rOLmFGu8nZP9JtlejVf8Ta8kOavTtkbCb7KjG
ri2DtOS2auRH/XuG7KTGb8ucbpPbqzEtYewrsrMakt5BlqGU/2oY9g9oR3ZR
46L1u97kLmocvRI9guzKPu/0ejbZTY2CyX1Wk93V6KQbu5PcU43MWf5ysoca
9060PE7uo4b6R04BuZ8a8X/hCdmT3c8E6UeylxrbHt+2XUX5r8bUOS86kn3U
uGF/15Psq4bvAOVoMtQI/XlkMNlPjaLbV8LI/mpMLnTdQR6mRnS/uWnkEWps
Gb7+EHmUGl/8l18gB6jhGfLHXfJYNWzqXlWTx6vxov16izDKf/b8LhUtyYFq
LBru3pU8RY2yUxO9yUFqWJ6dOoY8XQ2fnQODyTPViJv+PZQ8m9VzgWwrOViN
9VUdk8lz1HBus8VAnqdGtUdeDnmBGm8WPi0kL1LjzvvKcnII+/4vl9+Sl6rh
9G6n5WrKf/b59V4O5JVqbH54tCs5lPVHYLsB5DA1qhbOHUVeo4bHmF0zyOFq
+A04sJS8Xo2w4O1/kyPUyPswNZ4cqcbNXk3TyVGs/r7yg+TN7HxT2uaSo9WI
MqwpIm9To3RJVjk5Ro3ygru15Fj2vj/KLdZQ/rN56FtgR45X43JqqjM5QQ3t
wnEe5EQ1ki89+4OcxJ7/ct448j41+/fFpdnkZDXcBjVfTk5h++iy999kiRpe
twLiyFL2frv9U8kyNdp37WQgK9RYm/80m6xSI1C++xJZo8aRhx1uk3VqjDfv
qyAb1Ng9oO4t2aRG4kGvBmsp/9XoPHDez+RMVp/Ga38lH1bjDP7qTj6qRoXd
pAHkLNYPCqfh5Gw17DoWBpJPqhF+bOEccg67rx3PV5DPsP66NOlvcq4a7sma
WPI5Vi+XJ/vJeWw+kqzU5Ius336xP0zOZ793zuYs+Qqbt6IXV8kFasyZc7SU
XMj2TfrCp+QiNXIyLN+Si9X4nrXzO7lEDfPDrzbhlP9qWAQEtSaXqlHpIu1M
vqeG/e7CXuQy1i8Hnw8kP1TjkOn1cHI520+G8knkJ2r0uJbzJ7lCDWvv6CXk
SjVe2v++llzF9v+mW5vJL9QYrPoznlytRmH6rQPkGjU0+39Xk2vVyMjYmkl+
y/Knce4pch17/oXKi+QP7P2afL5Brmfz/f5TGfkzm0dT5TPyV1av8blvyd/V
WGCx/RvZQgOPR97W6yj/NfBpVtaCbKmBuzHkV7KVBgvuVnYlW2vQOXt8H7KN
BkELdT5kWw2uWNUMIzfXwCar4wSynQZ/Jg2ZQW6hwYvcSfPJ9hocmD5xBdlB
gxZRf6wjO2pwd1y7LeS2GvSqehpHdtKgy8L0feT27PdeDJeRnTXwTHikJ3fS
YM7qBUfILhosPF6WQ+6iQfAqv4tkVw3aXtx/nezG6ldQVkp218BX8csTck8N
Fs3zfEn20KCo5+g6ch8Npv46/hu5nwaG0UOt1lP+azDxltvPZC8NJLcsHMne
GpgWXnIm+2jwlyayG9lXg6OmLn3I0MBy71lvsp8Gl9eNHEL212Dg6rzR5GHs
/HKPQPIIDVwd42eSR2nQ413ZPHKABl9G/7qMPFaD8oHjVpPHa2BXFvo3eaIG
0UNjtpID2X3v2b2LPEWD6Xdi9pKDNKjwCEsjT9fg07EJavJMDc5EdjSTZ7P7
Vv53lBzM+ntgcg55Duvf2X/kkeexz13uXiUv0MBCNf8meZEGjd9X3COHaDCk
59Qn5KUa/LMg5zl5uQaao/ZvyCs1sO8VXE8O1cCvWvqDHKbBkoY3rDZQ/muQ
sf1DM3K4Bu/2/NyKvJ7d5+9OTuQIDeLjnDqTI1m9dXZu5CgNqqT1HuTNGgzb
VvI7OVqD/qtUvuRtGijWLxpKjmH9esg5gBzL6t/92kRyHDvPj2XTyPEaFPo2
CiYnsPr8iFtATtRg/uSmy8hJGvQNjFxF3qfB1Z8r15GTNbiX6hdFTmH90DRp
G1miQeCqe3FkqQYrn7b6hyxj/bR62AGygtXHc2k6WaVBmPd2NVnD6rN3v5Gs
Y/tlWtohskGDfcnJx8kmDarn7zhNztBg8c0V58mZrL/ejb5MPqxB7zu/Xicf
ZfXd87SEnMX2T1/lPXI225eFU8rJJzVYv9qikpyjQbiX7CX5jAYdunm+Iedq
kBJ07gP5nAZv7/h/Jedp0Dz7dIMIyn8NLjbp0Zicz/wg0ZZ8hf2e/+tfyAVs
/sb6tSYXahBrG+dELtIA8QUdycWsf/5r1JVcokHOr33cybc1WDV6am9yqQY1
Eas8yfc0uPnvtoHkMg1yu+0B+aEG3fMSh5LLWb1kO0eRn2jw5tqGceQKDY7M
mBtIrtTgWpDfNHKVBoNLHGeTX2hQWVY5h1zN+meTaSG5hu3rosVLybUaPC1t
/xf5rQb5uquryXXs+2NXrid/YPuj1HYjuZ7l6WT5FvJnDf670SOG/FUD51mH
48jfNZBZ9tpDttCiz23lXnJDLSIf2aWQLbVo23ONlGylRdz1mwqytRb9b3TT
km20CEG4kWyrxTy3swfJzbXwl3w/QrbTwl7pmU1uocWV0QtzyPbs+8qEXLKD
FmOzDueRHbWI2XMtn9xWC9XgxwVkJy0cbr4qIrfXInDiuxKysxbZV9+Ukjtp
ETH6eRnZRYvSB3fLyV20eBF/voLsqoUmRFNFdtPC+u/N1WR3LSpvTK0l99TC
anWXOrIHO19ozUdyHy2OlBz8Qu7H6qkL+UH21MJQ377R35T/WlwvKrAie2vR
1yfMhuyjxeehrZqTfbWY/ungL2RoMft//q3IflpY7Ch2JPtr0W/DdCfyMC2u
+ZV1II/QIvbF1M7kUVq4/32tCzmA3d9Pg9zIY7VYsEvTgzxeCxtnm97kiVr2
/7+F/ciB7P3jz/5OnqLF2chfBpKDtLikmOVLns7uw1I1mDyT/X1GhT95tha2
hg4jyMHsvhtMHk2eo0X8meix5HlatHqZMYG8QItzCTcDyYu08D7xdio5RAvH
5bYzyEu1eJjtPJu8XItGyl7/I6/Uoqr/gHnkUC1erh+0kBymBTb4hJDXaNEV
nsvI4VrkFLutJK/Xws6n7SpyhBauWy3XkCO1+JD1PJwcpcWie5c3kDdrEVCv
iiRHa7G4zYZN5G2snsMCoskxrJ9jHLeTY7W4WvloBzlOC78lijhyvBb//Rq8
m5yghXPjNonkRC3G9LqWRE5i7yeN2E/ex/p/VtcUcrIWI8KuScgpWmS9WJ5O
lmjR7HJTBVnK9kdrlYos02Llg9+1ZAWrR+dLerKKvd+bCSayRotfx5ZmkHVa
LPWbfohsYP13684RskmL0J8nZJEztFj+8UI2OVOL9ns9T5EPa/H1teI0+agW
UT83zSVnafHLl+XnyNla/DhRmEc+qcW+SW6XyDlatLy+6TL5jBYZfW9dJeey
/o9xKSSfY/uzZEUROY/Nc4fjxeSL7PdWfC4h57N+uTrgDvkKuy/v1XfJBVr4
5pnukwvZ7y8vf0Au0sIEu3JysRY/D/Z5Qi7RYs2aeRXk21pEP4upJJdqUZii
ryLf06J838UX5DItej55VE1+yLzlfQ25XIvhUY3fkJ9oUfKo1TtyhRZuOuf3
5Eottj/q+pFcpUW3uO6fyC/YPjja/Qu5ms3zLNdv5Br2vN0df5BrWb+Nbd0g
kvKf9ae8SSNyHZvXXfWW5A9ajGtbYUWuZ/UNKLAmf9biQLdDNuSvWnhmJ9qS
v7P6fFvZnGyhw1iLADtyQx36Xejcgmypg/fE+pZkKx2+mi63IlvrYHd/f2uy
jQ5NnsxpQ7bVYfYlt3bk5jrEJ7x2Itvp0GjIofbkFjq4VKxwJtvrMGFd905k
Bx2KGld0Jjvq8D7pwG/ktjp8+y2gK9lJB6fcL67k9jpELdK5kZ11GO8y0Z3c
SQdFfX0PsosOcS8kvchddGj1Y1BvsqsOQweW9SG76WCjWtuP7K5DsK+dJ7mn
Dr/+rPmd7KGDe7sBA8h9dJi58LI3uZ8OkfVTfMieOgTefDyI7KWD7OviP8je
7D7WvQbZh31/TKgf2VcH28i3Q8jQofjnlUPJfjr4NX45jOyvw6NFc0eQh7H+
GHB3JHmEDicjAkaTR+lQ8fvpAHKADu1XdB9LHsvur8v+ceTxOkycazGBPJH1
l+vCieRAHRwjrk4iT9GhPrjHZHKQDgX346aQp+tQWPt8KnmmDp4q/2nk2Tq4
fZZMJwfrkP/h7QzyHPa5dNgs8jwd/qzbP5u8gPXPt8o/yYt02Hq67//IITqs
8YqcQ16qA0IvziUv1+H+ctv55JXseX3GLyCH6mCfu2chOUyHMKcbi8hrWD1G
Nw8hh7N6jhu5hLxeh8U9Ny8lR7B+fpG9jBypQ++YV8vJUezvbZxXkjfr4Lpm
/F/kaB2eXIsMJW/TQdLKuIoco0PN+Fth5FgdQrd8W02O0+FwZue15HjWP2XD
w8kJOkQ0CVlHTtShoU/senKSDl5rdRvI+3TYfyYvgpysw+ZWj/4mp7B9s/Fj
JFmiw44fzaLIUrZPDnTaRJbp0GJ8/81kBZvvrsO2kFU6pHacHE3W6PDMb85W
sk6HAfHLtpENOuRYrd1ONumgORgZQ87QoWNc9A5ypg6j0mNiyYd1GFEdu5N8
VAePNTvjyFk6tETsLnI22zdjtseTT7L5l23eTc5h/e8TkUA+w/rJJWwPOVeH
MzNCEsnn2N8/nf0POY/tj/MTksgXdVj/yW8vOZ/VO7bPPvIVNv/hzvvJBTpU
X7JNJhfq4L/+o3ARq1di+QFyMZsH+/wUcokOwxpkpJJv63BvZqKEXKqDstvq
NPI9HYJCpkjJZToc6uiZTn6ow/SJ9jJyOeu3H7XCT1j93Qrk5Aq2X26rFeRK
HXo2jlSSq3SwPhOoIr9g7/utm5pcrcOCy9+Ea3T43qlIQ67V4Y9mcq3Ifx0M
sSt1Iv91OJ7mqxf5r0PliKYGkf86GONvC3/WYeVfMqPIfx207xaZRP6zeWzt
YRb5r8fXR++FG+pRPvZkhsh/PU4u+PugyH89Hnb7I1Pkvx6qlB/CNnoEnTpz
SOS/Hv7xEYdF/uuR2WrAEZH/ejyZVCfcQg/70RlHRf7r2b5dcEzkvx5zlrXP
EvmvxytJiXBbPcbH7zgu8l+PI0MGZYv81wNnXws769GpkfyEyH89lv8y4aTI
fz2bxx/CXfQ4t9d8SuS/Hl9+np4j8p/Vc+ZPp0X+63Er8qBwTz3+WRt0RuS/
Hj4jLc6K/Nfj9nuNcD89Zm4MyBX5r0f+s1phLz3a9k76V+Q/q/csz3Mi//Xw
XH5H2JfVe/7a8yL/9fAY5pAn8l8P21+OCvvrMSV//AWR/3q8XVYtPEKP7Ebb
L4r81yNhp/Mlkf96jG58Qngs66fw8fki/1k/PK4UnsjqOSTissh/PebJ7a6I
/Nfj6BelcJAehwM9r4r818Mp45LwTPZ5k6ACkf96uC9+Jhysx7DC1ddE/rPv
ezcqFPmvh0vmbuEFekz0aHdd5L8eZTlq4RA9Qqf2KhL5r0dOg2zh5XrMOP3H
DZH/etTuvCgcqofDioBikf+sHxfdEF6jR9K6yTdF/uvRQlUqvF6Pzc+nl4j8
Z+cZXSYcqcfSqzNvifzXw2JJmfBmPY53n3Fb5L8e1j/fFd6mx06HKXdE/rP7
GFIsHKtHg+QxpSL/2fvZ5wvH6/H+1OC7Iv/1iIk/KZyoh2N8n3si//Von6MX
3sfmq43zfZH/erjp9wqn6NFsiU2ZyH89Gv4vUliqx9q4N8IyPYpr5j4Q+a/H
4h23hFV6SGcNeyjyX4+LS7OEdXoMzP7tkch/PQIHJwmb9FjQpGG5yH89zv+y
QjiT9duM+8KH9dheNeyxyH89Yk8cEs7Sw7Ko3ROR/3p49dgqfFKPJcWvhHP0
eJQ7+T+R/3oUfcoRztVjS2TnCpH/enQfv0M4j9VvZY3wRbY/H018KvKf3Vd6
lvAVPXIz21SK/Gf7ulWEcCHbN4UPhItYvcp8n4n8Z/04OF24hH3+7bvwbT3W
tJhdJfJfj7hNOcL39Dg2uu1zkf9sP4auFX6ox/X3N4XLWX/e6fVC5L8eijY7
hSv0qDv1VLiS1T/3j5ci//Uo7XJA+IUeiW/eCFez/ug4qlrkvx6Ps+TCtXok
H6kXfsv2neO4VyL/9QioVAl/0GN2+8/C9XrI/h1bI/Kf7YMbCuGvbN+O+SD8
ne0Pr5GvRf4bIE1MFW5oQOnMV8KWBngn+9aK/DfgzNDdwtYGzFvwSNjGgF+/
9Hwj8p/9nmWkcHMD4qMLhO0McNvQ9q3IfwNUzxcK2xvwsOiosIMBJb0bvBP5
z57fbIxwWwPWz0sWdjLg6+//Cbc3oCymR53IfwOqpq4V7mSAgyZX2MUAn7Am
70X+s3qcnyDsakDdPweE3QwY8axc2N3A/n3Y9YPIfwPs2ywX9jBg2Kcjwn0M
WPTnJ+F+BkwP8P0o8t+A2tzNwl4GfD99UdjbgFH+NvUi/w3QBI4R9jWg+vVu
YRjwxKFY2M+A8VdafhL5b4BF08nCwww4dXev8Aj2vN9vC48yYI2Lw2eR/wZ8
kU8WHsv6LTNJeLwBzhNuCk80ANG/fBH5b0DBqHHCUwwIVccJB7F6JF0Wns7q
3dbqq8h/Vs/+fsKzDbj97G/hYPb9PieE5xigs68TnmdAeELPbyL/DXDRLBJe
xO5nikI4hPW7/L7wUna/O+y/i/w3IKjZGOGVBmT13CocaoBdTY5wmAE2AXXC
awyYOLL7D5H/Buyv/J/wetb/LsnCEQakNyoUjjTgaHQji42U/+w8Oi/hzQb0
WrFMONqA8rty4W2sH57fEo4xwCutSQNyLKvPRx/hOFb/jyuE4w2QSBXCCQZM
eVUinGiAZ4VVQ3ISu68tXsL7DLhasFg42QDj2RThFANazboqLDHggPqLsNSA
iwe6NyLL2PO8ZwgrDIjYHiusMsB18wlhDetHtyphHeu/TQ6WZAN7/xh/YZMB
DXxDhTMMaKhKF85k83SyQPiwAdmbPwkfNSDq628/kbPY/LhOFM42IKVxpPBJ
to8O6IVz2P2UlwifYfvu3g/hXAMSYt2syOcM0L8OFM4z4KTNRuGLBviX6YTz
WT3nFQtfMeBf1RfhAgMyJS6NyYUGtBwzRrjIgAVZq4WLWR7cTRMuMeDWsQvC
tw2oCHglXGpAkdTemnzPgJ9NA4XL2D5fPUf4IXve5xjhcgP+8jko/MQA08Bb
whUG7Kr/LFxpQMwq5ybkKgNszUOFX7B6qkOEqw3YPGu3cA3r91tHhGvZfmlW
KvzWgGCrr8J1BqzM7WBD/mCAk88Q4XoDitctEP5swMd1O4S/GmA5yCT8nc37
+UJhCyPLzzfCDY1IaNeyKdnSCN+afsJWRjzcOkXY2oibT9YK2xgR89MBYVsj
ZtScEG5uxKm0e8J2Rnxr+UW4hRGJE9rZku2NKJsyUNjBCB+XGcKORtidXC/c
1ogTjinCTkYcwAnh9kY49CkVdjZi26sPwp2MGL2qVTOyixH/nu8r3MWIEY8m
CLsaMfDiCmE3I+rCdwm7G1H00SDc0wj3IfnCHkbMmvFUuI8RZ9CwObmfEYZ3
7YU9jQgPGyjsZUTE+anC3uz9Hq8S9mHvf223sK8Rk3cYhWGEwv6SsJ8Rt1c8
EfY3AqnfhIcx73f8mTzCiDbz+gqPMsKl4VjhACOy/1okPNaI9kc2C49n73dR
IjzRCLMpSzjQiFXzi4SnGDHmzXPhICPixzeyI083YvMWJ+GZRqyM7S88mz1v
/ljhYCMiWy0UnmOER8pG4XmsnnX7hRcYEdo5U3iREUmu+cIhRpxrVC681Ihh
xz4KLzciZNDPv5BXGvG3pItwqBHHigcJhxmxoDxQeI0RJReWCIcbEbBls/B6
I6zaHBCOYPe9/aBwpBGrCy8IRxmRWXNfeDM7b9Ub4Wgj1p9q3ELkP9sPi34V
jjGi8HUf4Vgjlk8YIRxnxMlds4TjjfigChVOMCJo/3bhRCPc5kuEk1h/Nj8k
vI+9X9IF4WQj9r6/K5xiRFzfGmEJm7exDVuK/DciY6iDsMyICW3dhBVGjC8Y
JKwyonrGBGGNEbMvzxPWGVFhHy5sYO/ru1PYZESL4VLhDCP69DwknMmeV3de
+LARmgO3hY8asaj9c+EsI4o3fxHOZvN0qZm9yH8jtr/sIJxjhF9tb+EzbD5u
DRHONSIqdbLwOSPW+C0UzjMi5Uq48EUjnPvFCucbMWhjqvAVI7qYTMIFRjQ/
dVq4kM2XqVC4iNVr4yPhYlbP/rXCJUY8KLRoJfLfiNJRvwiXGmFr6Ch8j9Wv
urdwGft+Cz/hhyxPnCYKlxtxz2aO8BPWXw/+Eq4wYt8/m4QrjTjSc49wFcur
DJnwCyOmt8wUrmb7ctZZ4RojwuIKhWtZveQPhN+y+0mtFq4z4vCGL8IfWD8O
tnEQ+c+eV+Mo/Jnt301dhb8aseFzf+HvRuya7i9sYUK0fKJwQxN2XQ8WtjTh
esVyYSsTNjyOELY2IedCrLCNCdl7koVtTZAO1Qg3NyHp8RFhOxMuzv9XuIUJ
s4sLhe3Z+bqWCTuY8Of858KOJrSP+yDc1oTHqY1ai/w34XaSnXB7Ezqt/VXY
2YRaPzfhTibMrfcUdjFBu3+IcBcTnjiPF3Y1oV/STGE3E668WSTsbkLBgNXC
PU0IWrpJ2MOE5B27hPuYkLnngHA/E/Kj1cKeJnyac0jYy4TV7qeFvU2Y/jhf
2Ifd36YSYV8T6pqVC4O9/9aXwn4mVD3/IOxvQv2Aho4i/00YvqaZ8Ah2Hqmj
8CgTeh7tLBxgglVWT+GxJuhUA4THm+AR5S880YRzI8YJB5oQ9X2a8BQTYuXz
hINMsOizQni6CT9lrhOeacLRdtHCs03ovTpeOJj1Z06y8BwT7N8qhOexfm5l
Fl7Azt/1uPAiEyxd/xUOMaHC4arwUhNC6kqEl5twIveh8EpW7w1VwqGsn7u8
FQ4zYfnZL8JrTPg6/Kc2Iv9NKD/bXHi9CX5dHYUjTPCK7CgcaUJpnptwlAmj
vvQV3myCpuMg4WgTGnoNE95mwlbfccIxJgzuHyQca8JMp/8Jx5lQ+W6xcLwJ
306FCieYkBe2QTjRhPHto4WTWP2z44T3sfr47xVONmF3bppwCnvfnhphiQnO
uzKEpSaseJAlLDPBp8NZYQWbx4mXhFUmpK+9LqwxYWX8HWEd+/39j4QNbP73
PBM2sXpFvhbOYPc566Nwpgl7e/4QPmxCq7dWbUX+s/nRNRfOMiFivINwtgkp
L38VPmnConW/CeeYYPvZXfiMCXHL+gnnmtC8ZKDwORMUPYYI57F9uH6U8EUT
gk9OEM434firIOErbF7tg4ULTLjUc6FwIZsfn+XCRSb09V0tXGzCtr4RwiUm
HHbaInzbhKufdgiXmlB9JUH4ngmdE/YLl7H8GCkVfmiC60eVcLkJXQ4YhZ+Y
sKPXYeEKE5aczBauNOHpgLPCVWzfZFwQfmFCmUOBcLUJm8OKhWtMsLtUKlzL
+rf5I+G3JjiOfipcx/o/4qXwB3Z/yjfC9Wx/nf0o/NmEJje+CX9l+XenUTuR
/6w+JU2ELcz4dOFn4YZmhJhbCVuakRDbTtjKjLBZHYWtzfDo0lXYxozSCndh
WzOWHegj3NyMFv5ewnZmFFYMEm5hxvENQ4TtzSizHinsYMbEuLHCjma4WgUK
tzVjyZppwk5m9HwwW7i9GVHe84SdzYiIXyzcyYxOd5cLu5iR2DZMuIsZRRPX
Cbua8X5TpLCbmc3rFmF3M5wuxAj3NMP/7i5hDzN2ViQK9zHD8tl+4X5mnCmX
CHuaceWGXNjLjN4nNcLeZjRNMQr7mBH0V6awrxkDcEwYZhy1OinsZ8btvDPC
/mZkrD8vPMyMMa75wiPMOHetQHiUGW2X3BAOMGOOxW3hsWaYdt0THm+GRctH
whPNCE34TziQ1dOqSniKGcWrqoWDzPjvbq3wdDNGeL0XnmmG9e5PwrPN8Hn4
TTjYjIrfGjqJ/Gf9ucBKeJ4ZJVIb4QVm9C1qLrzIDL/PLYRDzGj2a2vhpWak
ebUTXm5GwzEdhFeaMXx6Z+FQM9YHdxUOM0PzZ3fhNWbcm9pLONyM9iP7Cq83
Y0Pf34UjzGjQeqBwpBln3/kKR7H+uuwnvJnV68Aw4WgzzP8bJbyN9UvnscIx
rB6PJgjHmtElabJwnBlyv2nC8WYceTFTOMGM2XHBwolmHO46TzjJjJM5C4X3
mbF59BLhZDPsSpYLp7D9NCVUWGJGdvFqYakZT0asE5ax+pyIEFaw+e8cJawy
I2D7FmGNGbFPtwnrzKgcFCtsMGNpwi5hE5v/BwnCGWa0dEkSzmS/P3+/8GG2
P2UpwkfNyL2dJpxlhk1juXC2GRd7q4RPmvFhilY4xwz1GoPwGXbeBLNwrhlZ
6kzhc+z+jh0RzmP76myW8EX2/LwTwvksH87nCF9h/Xn6rHCBGdWHzwkXsn2u
uCBcZIZuV75wMdtXq64Kl7D9EFgofNuMlF43hEvZPFuVCN8zo/zObeEyM2Sq
u8IP2XwtLRMuZ/PS65HwEzO0rx4LV7B50FYIV7J6zngmXGVGfNMXwi/M+Der
WrjajLGzXgvXmOH9441wLesnSZ3wW/b9/h+F68yIufxJ+IMZf0z7KlxvRmTF
d+HPrJ+WNPhV5L8Zma8aCX9n+3eJlbBFBqY8tRZumAHz9KbClhk4drWZsFUG
wr3shK0z0FDeQtiG/d5PrYRtMxAxv7Vwc+Z/2wjbZeDPNk7CLTLQbVl7YfsM
/JfjLOyQgWTrzsKOGRg+/jfhthn4+k9XYacMnL3ZTbh9BuJ/dhd2ZucZ3lO4
UwbiNngIu2Qgx9hHuEsG/s91PYbNlXQLGK7YxsQT23ZWbNu2MbFt23aau2Pb
djKxbU1w6vza63t+3tfzTqZ776pa1cmu53Wd0SNbTQHXmT0yPl0h11k9srBc
EdfZPfK5dTHXOT2ydEgJ17k9snhWSdd5PfJtTWnX+e3/zynruqBHbu4r77qw
Rzoeq+i6qEd6nKrsurhHXp+q6lo88uZ4ddel7Ps9WNN1GY9M317bdTmP5N9U
13UF+/wW1nddySPNxjZ0XcUjT7o1dl3NI3HrNHVdwyNf8jV3Xcs+//gtXdfx
yL23rVzX88inY21cN/DIpcXtXDeyn6dbB9dNPPK7aCfXzTzSKHIX1y3s+zrf
1XUrjyyf0911G+v6PV23s+snYW/XHTzS52If1508UmVSX9ddPJK+ZH/X3TwS
/tMA1z3s81k1yHUvj9yqMcR1H4/c/THUdV/7fVYMd93fI0XLjXQ90K63p6Nc
D7brdewY10M9cj7VONfD7X7fOd71SI8cqTHR9WiPJHo0yfVYj6zvM8X1ePu8
w05zPdGu5ynTXU/2SJSEM11P9cjpRbNcT7fvN8Uc1zM9Un/ZXNezPZI5+XzX
cz3SYv4C1/Pt84yzyPVC+3nHLXa92O6nH0tcL/XI7M7LXC/3SOyby12vtP9e
uZWuV9vv513leq1HRiZc43q9RxIOWut6o0fy/bvO9WaPPCu6wbXHI3kWbnTt
80jaz5tcBzyyveoW145HXq3yuN7qkQtfva63e6RVRb/rnR5ZMz/gerdHVj4O
ut5rn2/OkOv99n303+r6oP3++7a5PmzXW9gdro965HCZna6Pe6Tu6F2uT3pk
54Hdrk975MPPPa7PeiRq/n2uz3vkR5f9ri965OyKA64ve2Ts5YOur3okY4TD
rq97xMlzxPVNj2RvcdT1bbsfJh5zfcd+n8Bx1/fseXXjhOsHHtnz66TrRx5J
kvK06yf2/csZ18/s+dnsrOsXHmkz6JzrVx55N+e86zcemei54PqdRwofuej6
g0ci3rzk+pN9fq8uu/5i58GvK66/eSRVjGuuf3ikd5Lrav575EW6G2r+e2Ru
jptq/nulS4Fbav575Z9it9X894q/5L9q/nslS5k7av575V6Zu2r+e+VG6Xtq
/nsldsn7av57ZVLRB2r+e6Ve/odq/nula/ZHav575Wzax2r+e2Vw4idq/ntl
bPSnav575ckv5WReWfX6mZr/Xtl967ma/17Je/yFmv/28wZfqvnvlVqLX6n5
75X/Rr1W89/+fac3av57ZXa1t2r+e2V8rndq/nvlTdz3av575fQH5dxeSX3h
g5r/Xvm65aOa/14pN+GTmv9eSdT6s5r/XulW5Iua/16pGPermv9e2fJUWbyy
dNc3Nf+9kmzqdzX/vZKx+Q81/71yMvt/av57xfxSruSVCyd+qvnvlcJzfqn5
75WSzX+r+e+VBxn+qPnvlcxvlet4JX7IpHDnv1fWDwjjuoFdf0XDum7kleO/
lZt4pdG+cK6beWXx0PCuW3hletEIrlvZz/tduY1XZjkRXbfzyuZukVx38Mrw
DJFdd7Lr4a5yF6+0mBPFdTevdK8U1XUPr8hv5V5eue2L5rqPV0q1iu66r32/
cWO47u+VdgeUB3olW/eYrgd75XDSWK6HeiXnMeXhXunRM7brkXa9JonjerRX
eh1UHuuVYh3juh7vlWcx47meaM+ToPJkr1yuF9/1VK8k+a483a7nhQlcz7Tv
q3BC17Pt/ruhPNcrRfv95Xq+V6LHT+R6oVfOe5UXe2VopcSul3ol5SPl5V7Z
MTiJ65VeKRM/qevVXjm1UXmt7ZLM9Xqv7LysvNErWTskd73Z7q8fyh6vxJ2c
wrXPK6OT/e064JWfm5QdrwwsnNL1Vq/8Pqa83SsT66RyvdOeH/eUd3vlSKfU
rvd6ZcAn5f1eKTEkjeuDXokXIa3rw175Nkn5qFc+xEnn+rjd//OUT3olQ9L0
rk97pfNS5bP2/EiZwfV5+z5XKl/0yvXUGV1f9sqUlcpXvdI+VSbX173SbJny
Tfu8kmV2fdsr++Yr37HnS/wsru95Zc9U5Qd2vUTO6vqR3b8jlJ94pe935Wf2
/ffI5vqF3X9PlV/Z+dUku+s3Xll+QfmdVzaVzeH6g1debFf+ZP//WXK6/uKV
qEuUv3nlfYxcrn/YeTBU+adX+r1W/m3XX5Pcro1PXp1QDuOTyAXyuA7rkxar
lMP5xMTK6zq8Tx4PUI7gk+iPlCP6ZGjVfK4j+STvVuXIPsmfIr/rKD4ZPkY5
qk/+eqUczSffahZwHd0nmbYpx/DJxqQFXcf0yeBhyrF8svSBcmyfJC5byHUc
n9xdqxzXft/IhV3H80mfDsrxfVLquHICn3TKUMR1Qp+8GKP8l0+OPlRO5JPv
UtR1Yp9MXqKcxCfDvisn9cnpOsVcJ7PPy6uc3CczoxR3ncInEVor/22/3y7l
lD5JHb+E61Q+OdxZObVPzh1UTuOTMonFdVqfpOqunM4n7Q8rp/dJssQlXWfw
SeGuyhl9cmy/ciaf7I9XynVmn2Rsp5zFJ7+3KWf1SaUopV1n80n4RsrZfZJz
o3IOn1z8rpzTvp8KZVzn8knfecq5fdL/sXIen3zIXdZ1Xp88GaaczycNTivn
94kkKue6gE9WtlYu6JPRHuVCPnnwTbmwT7aXKu+6iM/OD+WiPnl3WbmYT6ol
r+C6uE+yt1UuYdfXZmXxSY+PyiV9crVQRdelfHJkmHJpu3+PKJfxSeaolVyX
9cnmasrlfLJ1pnJ5n5S7qlzBJ60SV3Zd0SdRmyhX8knBpcqVffLzrnIVn1RI
VcV1VZ+kbaVczWfnh3J1n4x/oFzDJzFSV3Vd0663lsq1fHJ5mXJte77dUa5j
31fSaq7r2s/TULme/b5zlev75PpF5QY++ROzuuuGPtlVSbmRT2KPVW5sv/9+
5Sb2fPhPualPFuar4bqZT2p3V27uk/XrlVvYv7+v3NIn6ZPUdN3KJ7VqKbe2
+3michufjDig3NYnE78pt7P7L0ct1+3tfmqr3MHOl0XKHe1+PK/cySeJItZ2
3dknzword/FJk+7KXX3Sb5VyN/v/v6bc3Sfzo9Zx3cMna4sp9/RJnR7KvXyy
aaVyb594Liv3sX8fsa7rf3yyroByX5+s6qDczyflFyj398ncE8oDrL8rD/RJ
iUz1XA+yvYHyYPt9xikPsetvq/JQ+/0eKQ/zSTBufdfDfdJLlEf45E5X5ZH2
vF2oPMonZ48pj7br45PyGHuepWzgeqxPulVRHmf3T3/l8T5puEp5gk8anVWe
6JP435Un+WRkmoauJ9vnW1V5in3//ZSn2vNkhfI0n1Q/qTzd+qPyDDs/kjVy
PdPO+zLKs+x+6aI8294vZivP8Uny3cpz7Tx5qDzPnkdRG7ueb79vLuUFdp7U
V15oz9uhyot8Umi18mJ7HzqhvMQnA98qL/XJ3vhNXC/zye5Cysvt3zdTXuGT
LyOVV9rzd53yKvt5Timvtn//RnmN/b5xm7pea+dXPuV1PjnQQHm9PS8GKW+w
73up8kaftNmvvMmeHw+UN/ukSvhmrrfY+2w6ZY9PKpdX9vrknw7KPvvvT1D2
2/Nmo3LA7reTykGf3H6h7NjzKmpz1yF7fmdW3mrPh0rK23yyraPydp88Gq+8
wyfX1inv9Mmco8q7fJLysfJunwwK18L1Hvt5UynvtedzCeV99n02Vd5v18dA
5QN2Hs5XPmjne0j5kL1/XFQ+bO+jb5SP2PMgWkvXR32yJoPyMfv3pZWP2/XR
XPmE3U+DlE/a82Ke8il7Xwkon7b3+TPKZ3yy+JnyWZ90CdfK9Tn7+VMon7fn
SUHlCz45WUv5on0/XZQv2fvwWOXL9j61XPmKnY87la/a3z+XlK/Z8/eV8nWf
HIzQ2vUNn6xIoXzTJ3ULKN+y53N15dv2Pt1B+V+fdB+ufMful/nKd31Sz6d8
zyfRjivf98m8u8oP7H3ji/JD+3stZhvXj+z+S6f82J4PRZWf2POplvJT+/uk
o/Izn0Qarvzcft+5yi/s+btZ+aWdVweVX9n7/3Xl1/b31GvlN3YehWvr+q09
HxIpv7PrO7vye/v7prTyB/t8Gyh/tPujq/Ine56OUP78//c95S/2/rBR+atP
3uxV/mbX9yXl73b+PFX+Yd/3D+X/7HkQs53rn/a+llr5l70P5FP+bddvBeU/
dv03UTZ+SdldOYxfYo5UDuuXq7OVw/ll6Drl8H6JulM5gl+6nVaO6JfgHeVI
frnxTjmyXx6Gbe86il9Ox1eO6pe56ZWj+aVoQeXofjlWUTmGX/I3Vo7pl9Fd
lGP5xT9EObZfDk9VjuOXbcuU4/plqk85nl/KH1CO75dHF5QT+KX1A+WEfjn6
Qfkv+3zDdXCdyH7eeMqJ/VIyjXISv+TKo5zUL2FKKyfzy95aysn90qiVcgq/
3O6p/LdfyoxQTumXWdOVU/ll/zLl1H6541FO45dre5TT+mXraeV0fhl5Szm9
X3K/UM5gn8c35Yx+KRWpo+tMflmeQDmzX16kUc7ilyS5lbP6JZ8oZ/NLwWrK
2e3fN1HO4ZfnHZVz+mVpP+Vcdn2NUc7tl0MzlfP4Jfty5bx+Gb9FOZ9fju9U
zu+XT8eUC9j9ckW5oF/CP1Au5Jdnb5QL2/X4n3IRv/SI3Ml1Ub/ETqBczC8L
UikX90v07Mol/NKlsLL4ZUc55ZL2eddSLmX/++bKpf2SqLNyGft9+imX9cub
kcrl/LJ9qnJ5+/9fqFzBfv61yhXt5/crV/JL3D3Klf3S77hyFXteXFKuaj/P
XeVqdn+9UK7ul+qflWv4pZbp7Lqm3X/RlGv5JUVC5dr2/aRUruOXlVmU6/ql
Qn7levb8FOX6fqlXWbmBPX/qKje053EL5UZ+adNJubFfFvZRbmL361Dlpn65
PF65md3/M5Wb++XUYuUWftm4VrmlX/r7lFv5Je9O5dZ+eXBIuY1fhpxRbmuf
/zXldvb8vafc3j6/58od7P7/qNzR7qefyp3s94vQxXVn+9/HVO7il7CJlLva
/38q5W5+CZdZubtd37mVe/jlYBHlnn6ZXEa5l18qVVXu7ZcvdZX7+GV2M+V/
/JK6vXJfuz66K/ez539/5f5+e19THuCX3eOVB/rFzFAeZM+3BcqD/dJshfIQ
v/TaoDzUvk+/8jC/DNihPNwv7Q4oj7Dz4YTySLvfLyiPsuf/deXRfpl+T3mM
X4o8Ux5r5/1b5XF+6fBVebxfXv5WnmA/T8Surifa/R1DeZJfUiVQnmzPw2TK
U+x5k0Z5ql9eZ1ae5pc4uZWn2/lUSHmGXY+iPNO6vPKs/58vyrP9kqyu8hy/
/GqsPNcvZ1spz7P3mY7K8+151EN5gV9+91VeaOfTEOVFfikwWnmxPT8mKi/x
i8xQXuqXXfOUl/kl7VLl5Xa/rVZeYc+Ljcor7d/7lVf5pe025dV2/e9RXmPv
I4eU1/rl+gnldXY+nFNe75ePV5Q3+OXdLeWN9ry5r7zJnl9PlTf7xfNaeYtf
hn9U9vil7Hdlr18i/lH22fkXvptrvz1voyoH/BI5tnLQvo8Eyo5fsiZVDvkl
kFJ5q+3plbf5ZVkW5e12vuZS3mHXf37lnX45UER5lz0/Sirv9kvNcsp7/DKx
svJe+z5qKO+z9+26yvvt+dJY+YBfErRQPuiX9G2VD/klTSflw3Y/dlc+Yud5
H+WjfvnaX/mYnYdDlI/b5zVS+YS9P45TPmnv25OVT9n3MUP5tP1+c5TP/P/9
Qvms3e/LlM/Z3yOrlM/7pcp65Qt2vW5Wvmjv037lS/Y+HFK+bOf5TuUr9v63
V/mqX3IeUr7ml2nHlK/75dUp5Rv2fDmvfNMvAy8r3/LLnuvKt+398rbyv3a/
3le+45dqj5Xv+qXPc+V7dv++Vr7vl/XvlR/Y+/1n5Yf2fP2u/Mj6l/Jj+/sq
THfXT+x9PoLyU/t7KoryM7/0jKH83L6POMov/JIugfJL+30TKb+y8zKZ8mu7
/1Mqv/FL4bTKb+3zzqD87v/3o/J7v1TMofzB/n1u5Y9+mZBf+ZM9/wsrf/bL
pmLKX/ySp6TyV/u8yih/s7/vKih/98vayso/7Pytrvyf3R+1lH/+/35W/uWX
4g2Vf9v7YhPlP3beNlc2ASnYWjlMQIa1Uw4bkMMdlcMF5FcX5fAByddDOUJA
OvZWjhiQmX2VIwVk+wDlyAG5PVg5SkC+D1OOGpCYo5SjBSTlWOXoAck6QTlG
QLJPVo4ZkNzTlGMFJPNM5dgB+XuOcpyAxJqvHDcgXxcqxwvIv0uU4wfkwHLl
BAFZuko5YUD6rVX+KyAVNygnCkj8zcqJA/b3tnKSgKz0KycNSBtHOVlAkm1T
Th6QMzuUUwRk+G7lvwOScZ9ySvv3B5RTBaTrYeXUAYl8TDlNQJafUE5r3/9p
5XQBOXpWOX1A6l1QzmC/3yXljAFpflU5k10P15UzB6TRLeUsATn9r3LWgBS/
p5wtIJseKGcPSNzHyjkC0vepcs6AXHiunCsgOV4p5w7IpDfKeQJy751y3oDk
/KicLyBDPyvnD8ixr8oFAhL1h3LBgJT/qVwoIKN/KxcOyEHTw3WRgHwJq1w0
IBkiKBcLSI1IysUDMjiKcgm7nqIpS0COx1AuGZCHsZRLBeRnHOXSdj/GVy4T
kLQJlcsGJFci5XL2/SRRLm+/bzLlCgGpkEK5ov38KZUrBaRSauXKASmXVrlK
QAqnV65q93tG5WoBSZ1Zubr9/FmVawTkWzblmgG5nkO5VkB251KuHZD5eZTr
BKR/PuW69vMXUK5nn08h5foB+VFYuYF9/kWVGwZkbnHlRnZ/iHLjgKQrpdwk
IE9KKzcNyLqyys3seVFeubk9Lyoqt7Drv5Jyy4CMraLcKiAFqim3Dsij6spt
AjKxpnJbex7UVm5nn2cd5fYBGVhPuUNAEjVQ7hgQX0PlTnZ9NFbubPdfE+Uu
AenVTLlrQKK1UO5m31dL5e4BSd9auUdAnDbKPe16aqfcKyB72yv3Dkipjsp9
7P7spPxPQIp2Ue5rv09X5X72/O2u3N9+vh7KAwISoZfyQLu+eisPCsjjPsqD
7XrrqzzEztd+ykMDkmKA8rCAjBioPDwgDwYpjwiIDFEeadfjUOVRAfk4THl0
QKqNUB4TkCUjlccG5PUo5XEBKTFGeXxAJo9VnmDP/3HKE+3+maA8KSAdJipP
DsiGScpTAvJysvJUO++nKk8LSKdpytPtPJuuPMOu1xnKMwMSe5byrICUma08
OyB95ijPCcjaucpzA3J2nvI8u//nK8+332+h8oKA1FykvND++4uVFwVk2RLl
xQHZs1R5ib2fLFNeau9Ty5WX2Xm4Unm5vS+tUl5hz9vVyisD0mqN8io7P9cq
rw7ImHXKa+x6Wa+81j6PDcrrAhLaqLze7p9NyhsCcnKz8saAXNyivMm+H4/y
Znuf8CpvseeDT9ljzyu/sjcgdwPKvoDcCir7A3LJUQ5Yh5SD9vNtVXbs59+m
HLL7b7vy1oBs3qG8zd4Pdypvt+t/l/IOez7uVt5p1/se5V12v+9V3m3Pq33K
e+x+36+8NyARDyjvC8gL7f0BOX9Q+UBAth5SPhiQ2YeVDwWk2xHlwwGpclT5
iL2PHFM+GhBzXPlYQK5oH7fP54TyCXtfPal80t4fTymfsuf3aeXTdn5rn7H3
zzPKZ+16PKt8zs7Dc8rn7X3vvPIFuz+1Lwbk0AXlSwGZcFH5sn0fl5Sv2Pv8
ZeWrAbmpfc2e91eUr9v77VXlGwFJck35pl2f2rfs97mufDsg1W8o/xuQ6DeV
79jnoX3XzpNbyvfsfem28n27PrQf2PX6r/LDgNS+o/woIOHvKj+2+1v7iT0/
7ik/tefPfeVn9n6l/dyezw+UX9jn+VD5ZUD2a7+yf/9I+bU9rx8rv7HzV/ut
XU9PlN/Z37Pa7+33far8wc7DZ8ofA3Jf+5O9Xz9X/mzvVy+Uv9j7hfbXgNR6
qfzNPm/t7/b+/0r5h10Pr5X/C0hQ+6f9PflG+Zc9/7R/2/vRW+U/AQn7TtkE
ZbZ2mKBkfK8cNihbtcMFpcwH5fBBuagdIShNPipHDMoz7UhB6f1JOXJQwn5W
jhKU6dpRg5L4i3K0oKzVjh6UnF+VYwQloB0zKPm/KccKyg7t2EEp+V05TlAO
a8e13/eHcrygHNeOH5QK/yknsP+9dsKgFP+p/FdQ9mknCkqRX8qJ7fPWTmK/
32/lpEHxaCez7+uPcvKgrNBOEZT4pqfrv4MyWTtlUMKEUU4VlL7aqe37005j
329Y5bRBOa+dLiilwimnt59XO0NQUoZXzhiUmdqZgvJbO3NQukVQzhKUa9pZ
7fONqJwtKOu1swclYSTlHEEZqZ0zKK+0cwWldmTl3EHZrZ0nKKmjKOcNynjt
fEF5o50/KLWiKhcIyi7tgkFJEU25kP182oWD8kS7SFCqRVcuap+vdrGgxIyh
XNw+P+0SQTmtLXb9xFQuab+Pdin7/9cuHZTSsZTLBGWpdtmgfNMuF5QasZXL
B2WzdoWgRIqjXDEozbQrBWWnduWgxImrXCUo7bSr2uerXS0oseIpVw9KG+0a
dr9p1wxK5PjKtezn0a4dlKB2naCES6Bc175v7XpB2ahd3z4f7Qb2/Eio3DAo
87Ub2eev3Tgo2f9SbhKUYdpN7Xms3SwoyRIpNw9Ke+0WQXG0W9rzOLFyq6BU
0W4dlDnabYJyV7utXU9JlNvZ9afd3r5P7Q5B+aPdMSjlkyp3CspU7c5Buard
JShJkil3DUor7W5BWaPd3e5P7R72eSZX7hmUXtq97OfV7h2UH9p9giIplP8J
yhDtvkHZr93Prpe/lfvb81J7gN3/2gPtf689KCg/tQcHpVhK5SFBGaw91H5+
7WFB+ao9PCh5UimPsN9fe6Q9X7RH2fNSe3RQMqRWHhOU1tpjg7JMe1xQ7miP
t+dzGuUJdv9oT7T3Ae1J9vzSnhyU8GmVpwSlsPbUoPTUnmbvD9rT7efRnmHn
ZTrlmUGppD0rKMO1Z9v7hvYcOy+159r9l155XlCqa8+3/572ArsftRfa9aq9
yP57GZQX239Pe0lQRmkvtf+e9rKgvNRebudPRuUVQampvTIoI7RX2e+rvdo+
P+01QYmRSXmtfR/a6+x5rb3e3j+1N9j7k/bGoHzQ3mTvD5mVNwelnPYWe3/R
9gRltbbXrh9tX1C+a/uDkj6LcsA+X+1gUAZqO/bf1w4F5ZL2Vnuf0d5m//2s
ytvtetfeEZQB2juDslJ7V1BOau8OymftPXZ9ZFPea88X7X1B6ay93z5/7QNB
2at9MCiPtQ8FJWp25cNByaV9JCgNtI8GZbT2Mbv/tI/b96F9IijvtE/a/ZhD
+VRQCmmftvNZ+4w9P7XP2vejfS4oR7XP2/NM+4K9P+VUvmh/P2hfsvdD7ctB
6a99xc5v7av2/NW+FpSb2tft+tC+Ydd3LuWb9veH9q2gdNC+bZ+v9r923mnf
sfND+67dr9r37DzRvm/XT27lB3a+aD+071f7kd1v2o+DMlf7ib0vaT+19xPt
Z/Z9az+36yuP8ougZNZ+ae9L2q/seaL9Oihjtd/Y/aP91v7+0n4XlBva74Py
RftDUGLnVf5o7wvan+zn0f5sP4/2F7setb8GZbH2N/t7VPu7fT7aP4LyQvs/
O+/yKf+0v0e0f9nfQ9q/g9JQ+09Q+mgbR6Zrh3Fko3ZYR45qh3PkjnZ4R75p
R3AkZn7liI6k1Y7kSHHtyI7U1Y7iSEftqI6M1I7myELt6I4EtGPYz6sd05Hb
2rEc+aQd25FoBZTjOJJaO64jBbXjOVJDO74jHbQTODJcO6F9vtp/2eernciR
PdqJHTmnncSRe9pJHfmhncw+74LKye3z1k7hSGHtvx2pop3SkVbaqRzpo53a
kfHaaRyZr53WEZ92OkcOaqd35IZ2BkdeaGd05Kd2JkfiFlLO7Ega7Sz2fWhn
daSCdjZHmmhnd6Szdg5HRmjndGSmdi5H1mvndmS7dh5HzmjndeSBdj5H3mvn
dyRiYeUCjvylXdCRzNqF7PfTLuxIRe0ijrTQLupID+1ijozVLm7fl3YJu/60
xX4/7ZKOHNEu5chN7dKOPNEu48hH7bKOhC+iXM6+T+3yjqTTruBIfu2KjpTU
rmT3m3ZlR5pqV3Gku3ZVRwZpV3NkonZ1R2Zr13BkpXZNR7zatRzZq13bkdPa
dRy5pl3XkUfa9ezz0a7viCmq3MCRGNoNHUmq3ciR9NqNHcmt3cSRUtpNHamq
3cyRZtrN7Xml3cKRvtot7frRbuXILO3WjizXbuPIFu22juzQbmfXk3Z7Ry5p
d3DkrnZHR15pd3Lkq3ZnRyIVU+7iSDztrvb81u5m95d2d/v8tHs4Ito9Hamk
3cuR+tq9HWmt3cfuP+1/HBms3deen9r97DzQ7u/IYu0B9vzRHmjnm/YgR3Zr
D7bzTnuII1e0h9p5rT3Mkefaw+081B5hz2PtkXY/F1ceZfez9mhHUmmPcSSL
9lh7nmmPc6S09nh7fmtPsPtde6IjjbQn2fWrPdmRbtpTHBmgPdXeH7SnOTJZ
e7ojc7RnOLJUe6Yjq7Vn2XmnPduRndpzHNmvPdeRk9rzHLmqPd/Od+0Fdp5o
L3TktfYi+360FzsSpYTyEvt+tJfaeaO9zJEk2svtfUF7hSNZtVc6kkd7lSNF
tVfb80d7jd0/2msdqaW9zs5n7fWONNfe4Eg77Y2OdNHe5Eh/7c2OjNbeYs8v
bY/db9peOw+1fXb/afsdWaEdcGSDdtDuR23HkW3aIfv+tbfa96+9zZEL2tvt
etDeYd+/9k5HnmnvsutBe7cjX7T32PWhvdeel6K8z94Xtfc7klD7gCMptQ/a
ea19yJHs2oft/NY+Yu+b2kft+tA+ZteH9nG737VPOFJP+6Sd99qn7PrQPm1/
L2ifseex9llHemqfs/NO+7y9r2tfsOe19kVHpmhfsvcH7cv294j2FbuetK86
skr7miNrta/b+5j2DUf82jft/Uz7lj1vtG87ckD7X3v/1r5j15/2XXt/0b7n
yHnt+/Y+o/3AkevaD+3vKe1Hdr1qP3bkqfYTR15qP7XzRvuZ/T2j/dyRsCWV
X9j1q/3S/l7TfmXPO+3XjiTQfuNIIu23jiTTfmfPP+33jmTU/mDPQ+2Pdv1r
f3Ikn/ZnRwpof7H7Qfur3Q/a3xwpr/3dzkPtH45U1v7PnqfaPx1poP3LkYba
v+3+0f7jSBttE5Iu2mFC0ks7bEj6aIcLyWDt8CEZoR0hJGO0I4ZksnakkEzV
jhyS2dpRQjJfO2pIlmhHC8ly7eghWakdIyRrtWOGZL12rJBs0Y4dkq3acUKy
XTtuSPZqxwvJfu346AlCckg7YUiOaf8VknPaiUJyWjtxSC5rJwnJTe2kIbmn
nSwkd7WTh+ShdoqQPNP+OyQvtFOG5L12qpB80E4dku/aaULyVTttSH5rpwtJ
2FLK6UMSUTtDSKJrZwxJXO1MIUmonTkkybWzhCSldtaQpNXOFpJM2tlDklU7
R0hya+eEc4WkgHbukBTSzhOSotp5Q1JcO19ISmnnD0kZ7QIhqaBdMCSVtQuF
pJZ24ZDU0S6CXjQk9bSLhaSBdnG4REgaa0tImmiXDEkL7VIhaa1dOiQdtMvA
ZUPSWbtcSLpplw9JD+0KIempXdGeP9qVQtJXu3JIhmhXCckw7aohGapdzZ5H
2tVDMlG7hj2ftGvCteDaIZmuXSckM7Xr2vNLu15IlmrXt+eVdgN7Xmk3DMkG
7Ub2vNJuHJKAdpOQONpNQxLSbmbPN+3mIdmp3QJuGZJ92q1Ccli7dUiOareB
24bkuHa7kJzUbh+Ss9od7Pmn3TEk57U7heSSdueQXNHuAncNyQ3tbvb81O4e
kjvaPULySLsn3Muel9q9Q/JGuw/8T0jeafe156t2P3t+ave356v2AHhgSP5o
DwpJmNLKg0MSTntISKJoDw1JDO1h9rzVHh6SmNoj4JHwKHg0/r0x8NiQxNEe
F5L42uPtea89ISRJtCfCk0KSQnsyPMXOB+2pIUmtPc3OC+3pdl5ozwhJFu2Z
IcmoPSskmbVno89BnwvPg+fDC+y80l4Ykpzai0KSV3txSPJrL7HzSnspvMzO
L+3ldn5prwhJCe2V8Co737RXh0S019h5p702JKW114Wkkvb6kFTR3hCSatob
4U3wZngL7IG9sA/2wwE4CDtwCN4Kb4O3wzvgnfAueDe8B94L74P3wwfgg/Ah
+DB8BD4KH4OPwyfgk/Ap+DR8Bj4Ln4PPwxfgi/Al+DJ8Bb4KX4Ovwzfgm/At
+Db8L3wHvgvfg+/DD+CH8CP4MfwEfgo/g5/DL+CX8Cv4NfwGfgu/g9/DH+CP
8Cf4M/wF/gp/g7/DP+D/4J/wL/g3/Ac2W//XYeCwcDg4PBwBjghHgiPDUeCo
cDQ4OhwDjgnHgmPDceC4cDw4PpwATgj/BSeCE8NJ4KRwMjg5nAL+G04Jp4JT
w2ngtHA6OD2cAc4IZ4Izw1ngrHA2ODucA84J54Jzw3ngvHA+OD9cAC4IF4IL
w0XgonAxuDhcAha4JFwKLg2XgcvC5eDycAW4IlwJrgxXgavC1eDqcA24JlwL
rg3XgevC9eD6cAO4IdwIbgw3gZvCzeDmcAu4JdwKbg23gdvC7eD2cAe4I9wJ
7gx3gbvC3eDucA+4J9wL7g33gf+B+8L94P7wAHggPAgeDA+Bh8LD4OHwCHgk
PAoeDY+Bx8Lj4PHwBHgiPAmeDE+Bp8LT4OnwDHgmPAueDc+B58Lz4PnwAngh
vAheDC+Bl8LL4OXwCnglvApeDa+B18Lr4PXwBngjvAneDG+BPbAX9sF+OAAH
YQcOwVvhbfB2eAe8E94F74b3wHvhffB++AB8ED4EH4aPwEfhY/Bx+AR8Ej4F
n4bPwGfhc/B5+AJ8Eb4EX4avwFfha/B1+AZ8E74F34b/he/Ad+F78H34AfwQ
fgQ/hp/AT+Fn8HP4BfwSfgW/ht/Ab+F38Hv4A/wR/gR/hr/AX+Fv8Hf4B/wf
/BP+Bf+G/8Bm2/86DBwWDgeHhyPAEeFIcGQ4ChwVjgZHh2PAMeFYcGw4DhwX
jgfHhxPACeG/4ERwYjgJnBROBieHU8B/wynhVHBqOA2cFk4Hp4czwBnhTHBm
OAucFc4GZ4dzwDnhXHBuOA+cF84H54cLwAXhQnBhuAhcFC4GF4dLwAKXhEvB
peEycFm4HFwergBXhCvBleEqcFW4GlwdrgHXhGvBteE6cF24HlwfbgA3hBvB
jeEmcFO4GdwcbgG3hFvBreE2cFu4Hdwe7gB3hDvBneEucFe4G9wd7gH3hHvB
veE+8D9wX7gf3B8eAA+EB8GD4SHwUHgYPBweAY+ER8Gj4THwWHgcPB6eAE+E
J8GT4SnwVHgaPB2eAc+EZ8Gz4TnwXHgePB9eAC+EF8GL4SXwUngZvBxeAa+E
V8Gr4TXwWngdvB7eAG+EN8Gb4S2wB/bCPtgPB+Ag7MAheCu8Dd4O74B3wrvg
3fAeeC+8D94PH4APwofgw/AR+Ch8DD4On4BPwqfg0/AZ+Cx8Dj4PX4Avwpfg
y/AV+Cp8Db4O34Bvwrfg2/C/8B34LnwPvg8/gB/Cj+DH8BP4KfwMfg6/gF/C
r+DX8Bv4LfwOfg9/gD/Cn+DP8Bf4K/wN/g7/gP+Df8K/4N/wH9hs/1+HgcPC
4eDwcAQ4IhwJjgxHgaPC0eDocAw4JhwLjg3HgePC8eD4cAI4IfwXnAhODCeB
k8LJ4ORwCvhvOCWcCk4Np4HTwung9HAGOCOcCc4MZ4Gzwtng7HAOOCecC84N
54Hzwvng/HABuCBcCC4MF4GLwsXg4nAJWOCScCm4NFwGLguXg8vDFeCKcCW4
MlwFrgpXg6vDNeCacC24NlwHrgvXg+vDDeCGcCO4MdwEbgo3g5vDLeCWcCu4
NdwGbgu3g9vDHeCOcCe4M9wF7gp3g7vDPeCecC+4N9wH/gfuC/eD+8MD4IHw
IHgwPAQeCg+Dh8Mj4JHwKHg0PAYeC4+Dx8MT4InwJHgyPAWeCk+Dp8Mz4Jnw
LHg2PAeeC8+D58ML4IXwIngxvAReCi+Dl8Mr4JXwKng1vAZeC6+D18Mb4I3w
JngzvAX2wF7YB/vhAByEHTgEb4W3wdvhHfBOeBe8G94D74X3wfvhA/BB+BB8
GD4CH4WPwcfhE/BJ+BR8Gj4Dn4XPwefhC/BF+BJ8Gb4CX4WvwdfhG/BN+BZ8
G/4XvgPfhe/B9+EH8EP4EfwYfgI/hZ/Bz+EX8Ev4FfwafgO/hd/B7+EP8Ef4
E/wZ/gJ/hb/B3+Ef8H/wT/gX/Bv+A5sd/+swcFg4HBwejgBHhCPBkeEocFQ4
GhwdjgHHhGPBseE4cFw4HhwfTgAnhP+CE8GJ4SRwUjgZnBxOAf8Np4RTwanh
NHBaOB2cHs4AZ4QzwZnhLHBWOBucHc4B54RzwbnhPHBeOB+cHy4AF4QLwYXh
InBRuBhcHC4BC1wSLgWXhsvAZeFycHm4AlwRrgRXhqvAVeFqcHW4BlwTrgXX
huvAdeF6cH24AdwQbgQ3hpvATeFmcHO4BdwSbgW3htvAbeF2cHu4A9wR7gR3
hrvAXeFucHe4B9wT7gX3hvvA/8B94X5wf3gAPBAeBA+Gh8BD4WHwcHgEPBIe
BY+Gx8Bj4XHweHgCPBGeBE+Gp8BT4WnwdHgGPBOeBc+G58Bz4XnwfHgBvBBe
BC+Gl8BL4WXwcngFvBJeBa+G18Br4XXwengDvBHeBG+Gt8Ae2Av7YD8cgIOw
A4fgrfA2eDu8A94J74J3w3vgvfA+eD98AD4IH4IPw0fgo/Ax+Dh8Aj4Jn4JP
w2fgs/A5+Dx8Ab4IX4Ivw1fgq/A1+Dp8A74J34Jvw//Cd+C78D34PvwAfgg/
gh/DT+Cn8DP4OfwCfgm/gl/Db+C38Dv4PfwB/gh/gj/DX+Cv8Df4O/wD/g/+
Cf+Cf8N/YLPzfx0GDguHg8PDEeCIcCQ4MhwFjgpHg6PDMeCYcCw4NhwHjgvH
g+PDCeCE8F9wIjgxnAROCieDk8Mp4L/hlHAqODWcBk4Lp4PTwxngjHAmODOc
Bc4KZ4OzwzngnHAuODecB84L54PzwwXggnAhuDBcBC4KF4OLwyVggUvCpeDS
cBm4LFwOLg9XgCvCleDKcBW4KlwNrg7XgGvCteDacB24LlwPrg83gBvCjeDG
cBO4KdwMbg63gFvCreDWcBu4LdwObg93gDvCneDOcBe4K9wN7g73gHvCveDe
cB/4H7gv3A/uDw+AB8KD4MHwEHgoPAweDo+AR8Kj4NHwGHgsPA4eD0+AJ8KT
4MnwFHgqPA2eDs+AZ8Kz4NnwHHguPA+eDy+AF8KL4MXwEngpvAxeDq+AV8Kr
4NXwGngtvA5eD2+AN8Kb4M3wFtgDe2Ef7IcDcBB24BC8Fd4Gb4d3wDvhXfBu
eA+8F94H74cPwAfhQ/Bh+Ah8FD4GH4dPwCfhU/Bp+Ax8Fj4Hn4cvwBfhS/Bl
+Ap8Fb4GX4dvwDfhW/Bt+F/4DnwXvgffhx/AD+FH8GP4CfwUfgY/h1/AL+FX
8Gv4DfwWfge/hz/AH+FP8Gf4C/wV/gZ/h3/A/8E/4V/wb/gPbHb9r8PAYeFw
cHg4AhwRjgRHhqPAUeFocHQ4BhwTjgXHhuPAceF4cHw4AZwQ/gtOBCeGk8BJ
4WRwcjgF/DecEk4Fp4bTwGnhdHB6OAOcEc4EZ4azwFnhbHB2OAecE84F54bz
wHnhfHB+uABcEC4EF4aLwEXhYnBxuAQscEm4FFwaLgOXhcvB5eEKcEW4ElwZ
rgJXhavB1eEacE24FlwbrgPXhevB9eEGcEO4EdwYbgI3hZvBzeEWcEu4Fdwa
bgO3hdvB7eEOcEe4E9wZ7gJ3hbvB3eEecE+4F9wb7gP/A/eF+8H94QHwQHgQ
PBgeAg+Fh8HD4RHwSHgUPBoeA4+Fx8Hj4QnwRHgSPBmeAk+Fp8HT4RnwTHgW
PBueA8+F58Hz4QXwQngRvBheAi+Fl8HL4RXwSngVvBpeA6+F18Hr4Q3wRngT
vBneAntgL+yD/XAADsIOHIK3wtvg7fAOeCe8C94N74H3wvvg/fAB+CB8CD4M
H4GPwsfg4/AJ+CR8Cj4Nn4HPwufg8/AF+CJ8Cb4MX4Gvwtfg6/AN+CZ8C74N
/wvfge/C9+D78AP4IfwIfgw/gZ/Cz+Dn8Av4JfwKfg2/gd/C7+D38Af4I/wJ
/gx/gb/C3+Dv8A/4P/gn/Av+Df+Bze7/dRg4LBwODg9HgCPCkeDIcBQ4KhwN
jg7HgGPCseDYcBw4LhwPjg8ngBPCf8GJ4MRwEjgpnAxODqeA/4ZTwqng1HAa
OC2cDk4PZ4AzwpngzHAWOCucDc4O54Bzwrng3HAeOC+cD84PF4ALwoXgwnAR
uChcDC4Ol4AFLgmXgkvDZeCycDm4PFwBrghXgivDVeCqcDW4OlwDrgnXgmvD
deC6cD24PtwAbgg3ghvDTeCmcDO4OdwCbgm3glvDbeC2cDu4PdwB7gh3gjvD
XeCucDe4O9wD7gn3gnvDfeB/4L5wP7g/PAAeCA+CB8ND4KHwMHg4PAIeCY+C
R8Nj4LHwOHg8PAGeCE+CJ8NT4KnwNHg6PAOeCc+CZ8Nz4LnwPHg+vABeCC+C
F8NL4KXwMng5vAJeCa+CV8Nr4LXwOng9vAHeCG+CN8NbYA/shX2wHw7AQdiB
Q/BWeBu8Hd4B74R3wbvhPfBeeB+8Hz4AH4QPwYfhI/BR+Bh8HD4Bn4RPwafh
M/BZ+Bx8Hr4AX4QvwZfhK/BV+Bp8Hb4B34Rvwbfhf+E78F34HnwffgA/hB/B
j+En8FP4GfwcfgG/hF/Br+E38Fv4Hfwe/gB/hD/Bn+Ev8Ff4G/wd/gH/B/+E
f8G/4T+w2fO/DgOHhcPB4eEIcEQ4EhwZjgJHhaPB0eEYcEw4FhwbjgPHhePB
8eEEcEL4LzgRnBhOAieFk8HJ4RTw33BKOBWcGk4Dp4XTwenhDHBGOBOcGc4C
Z4WzwdnhHHBOOBecG84D54XzwfnhAnBBuBBcGC4CF4WLwcXhErDAJeFScGm4
DFwWLgeXhyvAFeFKcGW4ClwVrgZXh2vANeFacG24DlwXrgfXhxvADeFGcGO4
CdwUbgY3h1vALeFWcGu4DdwWbge3hzvAHeFOcGe4C9wV7gZ3h3vAPeFecG+4
D/wP3BfuB/eHB8AD4UHwYHgIPBQeBg+HR8Aj4VHwaHgMPBYeB4+HJ8AT4Unw
ZHgKPBWeBk+HZ8Az4VnwbHgOPBeeB8+HF8AL4UXwYngJvBReBi+HV8Ar4VXw
angNvBZeB6+HN8Ab4U3wZngL7IG9sA/2wwE4CDtwCN4Kb4O3wzvgnfAueDe8
B94L74P3wwfgg/Ah+DB8BD4KH4OPwyfgk/Ap+DR8Bj4Ln4PPwxfgi/Al+DJ8
Bb4KX4Ovwzfgm/At+Db8L3wHvgvfg+/DD+CH8CP4MfwEfgo/g5/DL+CX8Cv4
NfwGfgu/g9/DH+CP8Cf4M/wF/gp/g7/DP+D/4J/wL/g3/Ac2e//XYeCwcDg4
PBwBjghHgiPDUeCocDQ4OhwDjgnHgmPDceC4cDw4PpwATgj/BSeCE8NJ4KRw
Mjg5nAL+G04Jp4JTw2ngtHA6OD2cAc4IZ4Izw1ngrHA2ODucA84J54Jzw3ng
vHA+OD9cAC4IF4ILw0XgonAxuDhcAha4JFwKLg2XgcvC5eDycAW4IlwJrgxX
gavC1eDqcA24JlwLrg3XgevC9eD6cAO4IdwIbgw3gZvCzeDmcAu4JdwKbg23
gdvC7eD2cAe4I9wJ7gx3gbvC3eDucA+4J9wL7g33gf+B+8L94P7wAHggPAge
DA+Bh8LD4OHwCHgkPAoeDY+Bx8Lj4PHwBHgiPAmeDE+Bp8LT4OnwDHgmPAue
Dc+B58Lz4PnwAnghvAheDC+Bl8LL4OXwCnglvApeDa+B18Lr4PXwBngjvAne
DG+BPbAX9sF+OAAHYQcOwVvhbfB2eAe8E94F74b3wHvhffB++AB8ED4EH4aP
wEfhY/Bx+AR8Ej4Fn4bPwGfhc/B5+AJ8Eb4EX4avwFfha/B1+AZ8E74F34b/
he/Ad+F78H34AfwQfgQ/hp/AT+Fn8HP4BfwSfgW/ht/Ab+F38Hv4A/wR/gR/
hr/AX+Fv8Hf4B/wf/BP+Bf+G/8Bm3/86DBwWDgeHhyPAEeFIcGQ4ChwVjgZH
h2PAMeFYcGw4DhwXjgfHhxPACeG/4ERwYjgJnBROBieHU8B/wynhVHBqOA2c
Fk4Hp4czwBnhTHBmOAucFc4GZ4dzwDnhXHBuOA+cF84H54cLwAXhQnBhuAhc
FC4GF4dLwAKXhEvBpeEycFm4HFwergBXhCvBleEqcFW4GlwdrgHXhGvBteE6
cF24HlwfbgA3hBvBjeEmcFO4GdwcbgG3hFvBreE2cFu4Hdwe7gB3hDvBneEu
cFe4G9wd7gH3hHvBveE+8D9wX7gf3B8eAA+EB8GD4SHwUHgYPBweAY+ER8Gj
4THwWHgcPB6eAE+EJ8GT4SnwVHgaPB2eAc+EZ8Gz4TnwXHgePB9eAC+EF8GL
4SXwUngZvBxeAa+EV8Gr4TXwWngdvB7eAG+EN8Gb4S2wB/bCPtgPB+Ag7MAh
eCu8Dd4O74B3wrvg3fAeeC+8D94PH4APwofgw/AR+Ch8DD4On4BPwqfg0/AZ
+Cx8Dj4PX4Avwpfgy/AV+Cp8Db4O34Bvwrfg2/C/8B34LnwPvg8/gB/Cj+DH
8BP4KfwMfg6/gF/Cr+DX8Bv4LfwOfg9/gD/Cn+DP8Bf4K/wN/g7/gP+Df8K/
4N/wH9js/x8Ph00YdNiERYdNOHTYhEeHTQR02EREh00kdNhERodNFHTYREWH
TTR02ERHh00MdNjERIdNLHTYxEaHTRx02MRFh008dNjER4dNAnTYJESHzV/o
sEmEDpvE6LBJgg6bpOiwSYYOm+TosEmBDpu/0WGTEh02qdBhkxodNmnQYZMW
HTbp0GGTHh02GdBhkxEdNpnQYZMZHTZZ0GGTFR022dBhkx0dNjnQYZMTHTa5
0GGTGx02edBhkxcdNvnQYZMfHTYF0GFTEB02hdBhUxgdNkXQYVMUHTbF0GFT
HB02JdBhI+iwKYkOm1LosCmNDpsy6LApiw6bcuiwKY8OmwrosKmIDptK6LCp
jA6bKuiwqYoOm2rosKmODpsa6LCpiQ6bWuiwqY0OmzrosKmLDpt66LCpjw6b
BuiwaYgOm0bosGmMDpsm6LBpig6bZuiwaY4OmxbosGmJDptW6LBpjQ6bNuiw
aYsOm3bosGmPDpsO6LDpiA6bTuiw6YwOmy7osOmKDptu6LDpjg6bHuiw6YkO
m17osOmNDps+6LD5Bx02fdFh0w8dNv3RYTMAHTYD0WEzCB02g9FhMwQdNkPR
YTMMHTbD0WEzAh02I9FhMwodNqPRYTMGHTZj0WEzDh0249FhMwEdNhPRYTMJ
HTaT0WEzBR02U9FhMw0dNtPRYTMDHTYz0WEzCx02s9FhMwcdNnPRYTMPHTbz
0WGzAB02C9FhswgdNovRYbMEHTZL0WGzDB02y9FhswIdNivRYbMKHTar0WGz
Bh02a9Fhsw4dNuvRYbMBHTYb0WGzCR02m9FhswUdNh502HjRYeNDh40fHTYB
dNgE0WHjoMMmhA6breiw2YYOm+3osNmBDpud6LDZhQ6b3eiw2YMOm73osNmH
Dpv96LA5gA6bg+iwOYQOm8PosDmCDpuj6LA5hg6b4+iwOYEOm5PosDmFDpvT
6LA5gw6bs+iwOYcOm/PosLmADpuL6LC5hA6by+iwuYIOm6vosLmGDpvr6LC5
gQ6bm+iwuYUOm9vosPkXHTZ30GFzFx0299Bhcx8dNg/QYfMQHTaP0GHzGB02
T9Bh8xQdNs/QYfMcHTYv0GHzEh02r9Bh8xodNm/QYfMWHTbv0GHzHh02H9Bh
8xEdNp/QYfMZHTZf0GHzFR0239Bh8x0dNj/QYfMfOmx+osPmFzpsfqPD5g86
bAf8/3bYhEGHTVh02IRDh014dNhEQIdNRHTYREKHTWR02ERBh01UdNhEQ4dN
dHTYxECHTUx02MRCh01sdNjEQYdNXHTYxEOHTXx02CRAh01CdNj8hQ6bROiw
SYwOmyTosEmKDptk6LBJjg6bFOiw+RsdNinRYZMKHTap0WGTBh02adFhkw4d
NunRYZMBHTYZ0WGTCR02mdFhkwUdNlnRYZMNHTbZ0WGTAx02OdFhkwsdNrnR
YZMHHTZ50WGTDx02+dFhUwAdNgXRYVMIHTaF0WFTBB02RdFhUwwdNsXRYVMC
HTaCDpuS6LAphQ6b0uiwKYMOm7LosCmHDpvy6LCpgA6biuiwqYQOm8rosKmC
Dpuq6LCphg6b6uiwqYEOm5rosKmFDpva6LCpgw6buuiwqYcOm/rosGmADpuG
6LBphA6bxuiwaYIOm6bosGmGDpvm6LBpgQ6bluiwaYUOm9bosGmDDpu26LBp
hw6b9uiw6YAOm47osOmEDpvO6LDpgg6bruiw6YYOm+7osOmBDpue6LDphQ6b
3uiw6YMOm3/QYdMXHTb90GHTHx02A9BhMxAdNoPQYTMYHTZD0GEzFB02w9Bh
MxwdNiPQYTMSHTaj0GEzGh02Y9BhMxYdNuPQYTMeHTYT0GEzER02k9BhMxkd
NlPQYTMVHTbT0GEzHR02M9BhMxMdNrPQYTMbHTZz0GEzFx0289BhMx8dNgvQ
YbMQHTaL0GGzGB02S9BhsxQdNsvQYbMcHTYr0GGzEh02q9BhsxodNmvQYbMW
HTbr0GGzHh02G9BhsxEdNpvQYbMZHTZb0GHjQYeNFx02PnTY+NFhE0CHTRAd
Ng46bELosNmKDptt6LDZjg6bHeiw2YkOm13osNmNDps96LDZiw6bfeiw2Y8O
mwPosDmIDptD6LA5jA6bI+iwOYoOm2PosDmODpsT6LA5iQ6bU+iwOY0OmzPo
sDmLDptz6LA5jw6bC+iwuYgOm0vosLmMDpsr6LC5ig6ba+iwuY4OmxvosLmJ
Dptb6LC5jQ6bf9FhcwcdNnfRYXMPHTb30WHzAB02D9Fh8wgdNo/RYfMEHTZP
0WHzDB02z9Fh8wIdNi/RYfMKHTav0WHzBh02b9Fh8w4dNu/RYfMBHTYf0WHz
CR02n9Fh8wUdNl/RYfMNHTbf0WHzAx02/6HD5ic6bH6hw+Y3Omz+oMN2gP9v
h00YdNiERYdNOHTYhEeHTQR02EREh00kdNhERodNFHTYREWHTTR02ERHh00M
dNjERIdNLHTYxEaHTRx02MRFh008dNjER4dNAnTYJESHzV/osEmEDpvE6LBJ
gg6bpOiwSYYOm+TosEmBDpu/0WGTEh02qdBhkxodNmnQYZMWHTbp0GGTHh02
GdBhkxEdNpnQYZMZHTZZ0GGTFR022dBhkx0dNjnQYZMTHTa50GGTGx02edBh
kxcdNvnQYZMfHTYF0GFTEB02hdBhUxgdNkXQYVMUHTbF0GFTHB02JdBhI+iw
KYkOm1LosCmNDpsy6LApiw6bcuiwKY8OmwrosKmIDptK6LCpjA6bKuiwqYoO
m2rosKmODpsa6LCpiQ6bWuiwqY0OmzrosKmLDpt66LCpjw6bBuiwaYgOm0bo
sGmMDpsm6LBpig6bZuiwaY4OmxbosGmJDptW6LBpjQ6bNuiwaYsOm3bosGmP
DpsO6LDpiA6bTuiw6YwOmy7osOmKDptu6LDpjg6bHuiw6YkOm17osOmNDps+
6LD5Bx02fdFh0w8dNv3RYTMAHTYD0WEzCB02g9FhMwQdNkPRYTMMHTbD0WEz
Ah02I9FhMwodNqPRYTMGHTZj0WEzDh0249FhMwEdNhPRYTMJHTaT0WEzBR02
U9FhMw0dNtPRYTMDHTYz0WEzCx02s9FhMwcdNnPRYTMPHTbz0WGzAB02C9Fh
swgdNovRYbMEHTZL0WGzDB02y9FhswIdNivRYbMKHTar/6+rusoCggAAILg2
drdgYXe3qGCBiihid3e3CGJeBFEMFLu7u7u7O1HRT5zPfXOAxekm4nRX4nST
cLqrcLqrcbrJON01ON21ON11ON31ON0UnO4GnO5GnG4qTncTTnczTncLTncr
TncbTnc7TncHTncnTncXTnc3TncPTncvTncfTnc/TvcATvcgTvcQTvcwTvcI
TvcoTvcYTvc4TvcETvckTvcUTvc0TvcMTvcsTvccTvc8TvcCTvciTvcSTvcy
TvcKTvcqTvcaTvc6TvcGTvcmTvcWTvc2TvcOTvcuTvceTvc+TvcBTvchTvcR
TvcxTvcJTvcpTvcZTvc5TvcFTvclTvcVTvc1TvcNTvctTvcdTvc9TvcDTvcj
TvcTTvczTvcLTvcrTvcbTvc7TvcHTvcnTjcNp/sLp/sbp/sHp5uO0/8N+v9O
NxNONzNONwtONytONxtONztONwdONwCnmxOnmwunmxunmwenmxenmw+nmx+n
WwCnWxCnWwinWxinWwSnWxSnWwynWxynWwKnWxKnWwqnWxqnWwanG4jTDcLp
lsXplsPplsfpVsDpVsTpBuN0K+F0K+N0q+B0q+J0q+F0q+N0a+B0a+J0a+F0
a+N06+B06+J06+F06+N0G+B0G+J0G+F0G+N0m+B0m+J0m+F0m+N0W+B0W+J0
W+F0W+N0Q3C6bXC6bXG67XC6oTjdMJxue5xuB5xuR5xuJ5xuZ5xuOE43Aqfb
BafbFafbDacbidPtjtONwun2wOn2xOlG43R74XRjcLq9cbp9cLp9cbr9cLr9
cboDcLoDcbqDcLqDcbpDcLpDcbrDcLrDcbojcLojcbqjcLqjcbpjcLpjcbrj
cLrjcboTcLoTcbqTcLqTcbpTcLpTcbrTcLrTcbozcLozcbqzcLqzcbpzcLpz
cbrzcLrzcboLcLqxON2FON04nG48TncRTjcBp7sYp7sEp7sUp7sMp7scp7sC
n6H/BcEyykw=
         "]]}}}, {}, {}, {{}, {}}, {{}, {}}}, {
    DisplayFunction -> Identity, PlotRangePadding -> {{
        Scaled[0.02], 
        Scaled[0.02]}, {0, 0}}, AxesOrigin -> {0., 0}, 
     PlotRange -> {{0., 10001.}, {-0.5, 1}}, PlotRangeClipping -> True, 
     ImagePadding -> All, DisplayFunction -> Identity, AspectRatio -> 
     NCache[GoldenRatio^(-1), 0.6180339887498948], Axes -> {True, True}, 
     AxesLabel -> {None, None}, AxesOrigin -> {0., 0}, Background -> 
     GrayLevel[1], BaseStyle -> {FontSize -> 16}, DisplayFunction :> Identity,
      Frame -> {{True, False}, {True, False}}, FrameLabel -> {{
        FormBox[
        "\"\\!\\(\\*SubscriptBox[\\(p\\), \\(1\\)]\\), \\!\\(\\*SubscriptBox[\
\\(p\\), \\(2\\)]\\), D\"", TraditionalForm], None}, {
        FormBox["\"Time\"", TraditionalForm], None}}, 
     FrameTicks -> {{Automatic, Automatic}, {Automatic, Automatic}}, 
     GridLines -> {None, None}, GridLinesStyle -> Directive[
       GrayLevel[0.5, 0.4]], ImageSize -> 500, LabelStyle -> Directive[
       GrayLevel[0]], 
     Method -> {"CoordinatesToolOptions" -> {"DisplayFunction" -> ({
           (Identity[#]& )[
            Part[#, 1]], 
           (Identity[#]& )[
            Part[#, 2]]}& ), "CopiedValueFunction" -> ({
           (Identity[#]& )[
            Part[#, 1]], 
           (Identity[#]& )[
            Part[#, 2]]}& )}}, PlotRange -> {{0., 10001.}, {-0.5, 1}}, 
     PlotRangeClipping -> True, PlotRangePadding -> {{
        Scaled[0.02], 
        Scaled[0.02]}, {0, 0}}, Ticks -> {Automatic, Automatic}}],FormBox[
    FormBox[
     TemplateBox[{
      "\"\\!\\(\\*SubscriptBox[\\(\.1dp\\), \\(1\\)]\\)\"", 
       "\"\\!\\(\\*SubscriptBox[\\(\.1dp\\), \\(2\\)]\\)\"", "\"\.1dD\""}, 
      "PointLegend", DisplayFunction -> (FormBox[
        StyleBox[
         StyleBox[
          PaneBox[
           TagBox[
            GridBox[{{
               TagBox[
                GridBox[{{
                   GraphicsBox[{{
                    Directive[
                    EdgeForm[
                    Directive[
                    Opacity[0.3], 
                    GrayLevel[0]]], 
                    PointSize[0.05], 
                    AbsoluteThickness[1.6], FontSize -> 16, 
                    Thickness[Large], 
                    RGBColor[
                    NCache[
                    Rational[2, 3], 0.6666666666666666], 0, 0]], {
                    LineBox[{{0, 10}, {20, 10}}]}}, {
                    Directive[
                    EdgeForm[
                    Directive[
                    Opacity[0.3], 
                    GrayLevel[0]]], 
                    PointSize[0.05], 
                    AbsoluteThickness[1.6], FontSize -> 16, 
                    Thickness[Large], 
                    RGBColor[
                    NCache[
                    Rational[2, 3], 0.6666666666666666], 0, 0]], {}}}, 
                    AspectRatio -> Full, ImageSize -> {20, 10}, 
                    PlotRangePadding -> None, ImagePadding -> Automatic, 
                    BaselinePosition -> (Scaled[0.1] -> Baseline)], #}, {
                   GraphicsBox[{{
                    Directive[
                    EdgeForm[
                    Directive[
                    Opacity[0.3], 
                    GrayLevel[0]]], 
                    PointSize[0.05], 
                    AbsoluteThickness[1.6], FontSize -> 16, 
                    Thickness[Large], 
                    RGBColor[1, 0, 0]], {
                    LineBox[{{0, 10}, {20, 10}}]}}, {
                    Directive[
                    EdgeForm[
                    Directive[
                    Opacity[0.3], 
                    GrayLevel[0]]], 
                    PointSize[0.05], 
                    AbsoluteThickness[1.6], FontSize -> 16, 
                    Thickness[Large], 
                    RGBColor[1, 0, 0]], {}}}, AspectRatio -> Full, 
                    ImageSize -> {20, 10}, PlotRangePadding -> None, 
                    ImagePadding -> Automatic, 
                    BaselinePosition -> (Scaled[0.1] -> Baseline)], #2}, {
                   GraphicsBox[{{
                    Directive[
                    EdgeForm[
                    Directive[
                    Opacity[0.3], 
                    GrayLevel[0]]], 
                    PointSize[0.05], 
                    AbsoluteThickness[1.6], FontSize -> 16, 
                    Thickness[Large], 
                    RGBColor[1, 0.5, 0]], {
                    LineBox[{{0, 10}, {20, 10}}]}}, {
                    Directive[
                    EdgeForm[
                    Directive[
                    Opacity[0.3], 
                    GrayLevel[0]]], 
                    PointSize[0.05], 
                    AbsoluteThickness[1.6], FontSize -> 16, 
                    Thickness[Large], 
                    RGBColor[1, 0.5, 0]], {}}}, AspectRatio -> Full, 
                    ImageSize -> {20, 10}, PlotRangePadding -> None, 
                    ImagePadding -> Automatic, 
                    BaselinePosition -> (Scaled[0.1] -> Baseline)], #3}}, 
                 GridBoxAlignment -> {
                  "Columns" -> {Center, Left}, "Rows" -> {{Baseline}}}, 
                 AutoDelete -> False, 
                 GridBoxDividers -> {
                  "Columns" -> {{False}}, "Rows" -> {{False}}}, 
                 GridBoxItemSize -> {"Columns" -> {{All}}, "Rows" -> {{All}}},
                  GridBoxSpacings -> {
                  "Columns" -> {{0.5}}, "Rows" -> {{0.8}}}], "Grid"]}}, 
             GridBoxAlignment -> {"Columns" -> {{Left}}, "Rows" -> {{Top}}}, 
             AutoDelete -> False, 
             GridBoxItemSize -> {
              "Columns" -> {{Automatic}}, "Rows" -> {{Automatic}}}, 
             GridBoxSpacings -> {"Columns" -> {{1}}, "Rows" -> {{0}}}], 
            "Grid"], Alignment -> Left, AppearanceElements -> None, 
           ImageMargins -> {{5, 5}, {5, 5}}, ImageSizeAction -> 
           "ResizeToFit"], LineIndent -> 0, StripOnInput -> False], {
          Directive[
           GrayLevel[0]], FontFamily -> "Arial"}, Background -> Automatic, 
         StripOnInput -> False], TraditionalForm]& ), 
      InterpretationFunction :> (RowBox[{"PointLegend", "[", 
         RowBox[{
           RowBox[{"{", 
             RowBox[{
               RowBox[{"Directive", "[", 
                 RowBox[{
                   RowBox[{"PointSize", "[", "0.002777777777777778`", "]"}], 
                   ",", 
                   RowBox[{"AbsoluteThickness", "[", "1.6`", "]"}], ",", 
                   RowBox[{"FontSize", "\[Rule]", "16"}], ",", 
                   RowBox[{"Thickness", "[", "Large", "]"}], ",", 
                   InterpretationBox[
                    ButtonBox[
                    TooltipBox[
                    GraphicsBox[{{
                    GrayLevel[0], 
                    RectangleBox[{0, 0}]}, {
                    GrayLevel[0], 
                    RectangleBox[{1, -1}]}, {
                    RGBColor[
                    Rational[2, 3], 0, 0], 
                    RectangleBox[{0, -1}, {2, 1}]}}, AspectRatio -> 1, Frame -> 
                    True, FrameStyle -> RGBColor[0.4444444444444444, 0., 0.], 
                    FrameTicks -> None, PlotRangePadding -> None, ImageSize -> 
                    Dynamic[{
                    Automatic, 
                    1.35 (CurrentValue["FontCapHeight"]/AbsoluteCurrentValue[
                    Magnification])}]], "RGBColor[2/3, 0, 0]"], Appearance -> 
                    None, BaseStyle -> {}, BaselinePosition -> Baseline, 
                    DefaultBaseStyle -> {}, ButtonFunction :> 
                    With[{Typeset`box$ = EvaluationBox[]}, 
                    If[
                    Not[
                    AbsoluteCurrentValue["Deployed"]], 
                    SelectionMove[Typeset`box$, All, Expression]; 
                    FrontEnd`Private`$ColorSelectorInitialAlpha = 1; 
                    FrontEnd`Private`$ColorSelectorInitialColor = RGBColor[
                    Rational[2, 3], 0, 0]; 
                    FrontEnd`Private`$ColorSelectorUseMakeBoxes = True; 
                    MathLink`CallFrontEnd[
                    FrontEnd`AttachCell[Typeset`box$, 
                    FrontEndResource["RGBColorValueSelector"], {
                    0, {Left, Bottom}}, {Left, Top}, 
                    "ClosingActions" -> {
                    "SelectionDeparture", "ParentChanged", 
                    "EvaluatorQuit"}]]]], BaseStyle -> Inherited, Evaluator -> 
                    Automatic, Method -> "Preemptive"], 
                    RGBColor[
                    Rational[2, 3], 0, 0], Editable -> False, Selectable -> 
                    False]}], "]"}], ",", 
               RowBox[{"Directive", "[", 
                 RowBox[{
                   RowBox[{"PointSize", "[", "0.002777777777777778`", "]"}], 
                   ",", 
                   RowBox[{"AbsoluteThickness", "[", "1.6`", "]"}], ",", 
                   RowBox[{"FontSize", "\[Rule]", "16"}], ",", 
                   RowBox[{"Thickness", "[", "Large", "]"}], ",", 
                   InterpretationBox[
                    ButtonBox[
                    TooltipBox[
                    GraphicsBox[{{
                    GrayLevel[0], 
                    RectangleBox[{0, 0}]}, {
                    GrayLevel[0], 
                    RectangleBox[{1, -1}]}, {
                    RGBColor[1, 0, 0], 
                    RectangleBox[{0, -1}, {2, 1}]}}, AspectRatio -> 1, Frame -> 
                    True, FrameStyle -> RGBColor[0.6666666666666666, 0., 0.], 
                    FrameTicks -> None, PlotRangePadding -> None, ImageSize -> 
                    Dynamic[{
                    Automatic, 
                    1.35 (CurrentValue["FontCapHeight"]/AbsoluteCurrentValue[
                    Magnification])}]], "RGBColor[1, 0, 0]"], Appearance -> 
                    None, BaseStyle -> {}, BaselinePosition -> Baseline, 
                    DefaultBaseStyle -> {}, ButtonFunction :> 
                    With[{Typeset`box$ = EvaluationBox[]}, 
                    If[
                    Not[
                    AbsoluteCurrentValue["Deployed"]], 
                    SelectionMove[Typeset`box$, All, Expression]; 
                    FrontEnd`Private`$ColorSelectorInitialAlpha = 1; 
                    FrontEnd`Private`$ColorSelectorInitialColor = 
                    RGBColor[1, 0, 0]; 
                    FrontEnd`Private`$ColorSelectorUseMakeBoxes = True; 
                    MathLink`CallFrontEnd[
                    FrontEnd`AttachCell[Typeset`box$, 
                    FrontEndResource["RGBColorValueSelector"], {
                    0, {Left, Bottom}}, {Left, Top}, 
                    "ClosingActions" -> {
                    "SelectionDeparture", "ParentChanged", 
                    "EvaluatorQuit"}]]]], BaseStyle -> Inherited, Evaluator -> 
                    Automatic, Method -> "Preemptive"], 
                    RGBColor[1, 0, 0], Editable -> False, Selectable -> 
                    False]}], "]"}], ",", 
               RowBox[{"Directive", "[", 
                 RowBox[{
                   RowBox[{"PointSize", "[", "0.002777777777777778`", "]"}], 
                   ",", 
                   RowBox[{"AbsoluteThickness", "[", "1.6`", "]"}], ",", 
                   RowBox[{"FontSize", "\[Rule]", "16"}], ",", 
                   RowBox[{"Thickness", "[", "Large", "]"}], ",", 
                   InterpretationBox[
                    ButtonBox[
                    TooltipBox[
                    GraphicsBox[{{
                    GrayLevel[0], 
                    RectangleBox[{0, 0}]}, {
                    GrayLevel[0], 
                    RectangleBox[{1, -1}]}, {
                    RGBColor[1, 0.5, 0], 
                    RectangleBox[{0, -1}, {2, 1}]}}, AspectRatio -> 1, Frame -> 
                    True, FrameStyle -> 
                    RGBColor[0.6666666666666666, 0.33333333333333337`, 0.], 
                    FrameTicks -> None, PlotRangePadding -> None, ImageSize -> 
                    Dynamic[{
                    Automatic, 
                    1.35 (CurrentValue["FontCapHeight"]/AbsoluteCurrentValue[
                    Magnification])}]], "RGBColor[1, 0.5, 0]"], Appearance -> 
                    None, BaseStyle -> {}, BaselinePosition -> Baseline, 
                    DefaultBaseStyle -> {}, ButtonFunction :> 
                    With[{Typeset`box$ = EvaluationBox[]}, 
                    If[
                    Not[
                    AbsoluteCurrentValue["Deployed"]], 
                    SelectionMove[Typeset`box$, All, Expression]; 
                    FrontEnd`Private`$ColorSelectorInitialAlpha = 1; 
                    FrontEnd`Private`$ColorSelectorInitialColor = 
                    RGBColor[1, 0.5, 0]; 
                    FrontEnd`Private`$ColorSelectorUseMakeBoxes = True; 
                    MathLink`CallFrontEnd[
                    FrontEnd`AttachCell[Typeset`box$, 
                    FrontEndResource["RGBColorValueSelector"], {
                    0, {Left, Bottom}}, {Left, Top}, 
                    "ClosingActions" -> {
                    "SelectionDeparture", "ParentChanged", 
                    "EvaluatorQuit"}]]]], BaseStyle -> Inherited, Evaluator -> 
                    Automatic, Method -> "Preemptive"], 
                    RGBColor[1, 0.5, 0], Editable -> False, Selectable -> 
                    False]}], "]"}]}], "}"}], ",", 
           RowBox[{"{", 
             RowBox[{#, ",", #2, ",", #3}], "}"}], ",", 
           RowBox[{"LegendMarkers", "\[Rule]", 
             RowBox[{"{", 
               RowBox[{
                 RowBox[{"{", 
                   RowBox[{"False", ",", "Automatic"}], "}"}], ",", 
                 RowBox[{"{", 
                   RowBox[{"False", ",", "Automatic"}], "}"}], ",", 
                 RowBox[{"{", 
                   RowBox[{"False", ",", "Automatic"}], "}"}]}], "}"}]}], ",", 
           RowBox[{"Joined", "\[Rule]", 
             RowBox[{"{", 
               RowBox[{"True", ",", "True", ",", "True"}], "}"}]}], ",", 
           RowBox[{"LabelStyle", "\[Rule]", 
             RowBox[{"Directive", "[", 
               InterpretationBox[
                ButtonBox[
                 TooltipBox[
                  GraphicsBox[{{
                    GrayLevel[0], 
                    RectangleBox[{0, 0}]}, {
                    GrayLevel[0], 
                    RectangleBox[{1, -1}]}, {
                    GrayLevel[0], 
                    RectangleBox[{0, -1}, {2, 1}]}}, AspectRatio -> 1, Frame -> 
                   True, FrameStyle -> GrayLevel[0.], FrameTicks -> None, 
                   PlotRangePadding -> None, ImageSize -> 
                   Dynamic[{
                    Automatic, 
                    1.35 (CurrentValue["FontCapHeight"]/AbsoluteCurrentValue[
                    Magnification])}]], "GrayLevel[0]"], Appearance -> None, 
                 BaseStyle -> {}, BaselinePosition -> Baseline, 
                 DefaultBaseStyle -> {}, ButtonFunction :> 
                 With[{Typeset`box$ = EvaluationBox[]}, 
                   If[
                    Not[
                    AbsoluteCurrentValue["Deployed"]], 
                    SelectionMove[Typeset`box$, All, Expression]; 
                    FrontEnd`Private`$ColorSelectorInitialAlpha = 1; 
                    FrontEnd`Private`$ColorSelectorInitialColor = 
                    GrayLevel[0]; 
                    FrontEnd`Private`$ColorSelectorUseMakeBoxes = True; 
                    MathLink`CallFrontEnd[
                    FrontEnd`AttachCell[Typeset`box$, 
                    FrontEndResource["GrayLevelColorValueSelector"], {
                    0, {Left, Bottom}}, {Left, Top}, 
                    "ClosingActions" -> {
                    "SelectionDeparture", "ParentChanged", 
                    "EvaluatorQuit"}]]]], BaseStyle -> Inherited, Evaluator -> 
                 Automatic, Method -> "Preemptive"], 
                GrayLevel[0], Editable -> False, Selectable -> False], 
               "]"}]}], ",", 
           RowBox[{"LegendLayout", "\[Rule]", "\"Column\""}]}], "]"}]& ), 
      Editable -> True], TraditionalForm], TraditionalForm]},
  "Legended",
  DisplayFunction->(GridBox[{{
      TagBox[
       ItemBox[
        PaneBox[
         TagBox[#, "SkipImageSizeLevel"], Alignment -> {Center, Baseline}, 
         BaselinePosition -> Baseline], DefaultBaseStyle -> "Labeled"], 
       "SkipImageSizeLevel"], 
      ItemBox[#2, DefaultBaseStyle -> "LabeledLabel"]}}, 
    GridBoxAlignment -> {"Columns" -> {{Center}}, "Rows" -> {{Center}}}, 
    AutoDelete -> False, GridBoxItemSize -> Automatic, 
    BaselinePosition -> {1, 1}]& ),
  Editable->True,
  InterpretationFunction->(RowBox[{"Legended", "[", 
     RowBox[{#, ",", 
       RowBox[{"Placed", "[", 
         RowBox[{#2, ",", "After"}], "]"}]}], "]"}]& )]], "Output",
 CellChangeTimes->{
  3.7841297310859947`*^9, {3.784129788425707*^9, 3.784129859007763*^9}, {
   3.784129982842705*^9, 3.784130159713478*^9}, {3.784130198585412*^9, 
   3.784130300811627*^9}, {3.784130342982514*^9, 3.7841303980938253`*^9}, {
   3.784130491362355*^9, 3.7841305291712017`*^9}, {3.784130578142893*^9, 
   3.784130609608779*^9}, {3.784131803132287*^9, 3.7841320757840767`*^9}, {
   3.784132113930995*^9, 3.7841322072711353`*^9}, {3.784132332612514*^9, 
   3.7841324327987633`*^9}, {3.784133333662496*^9, 3.784133355177431*^9}, {
   3.784133397206237*^9, 3.784133438934868*^9}, {3.784133526410112*^9, 
   3.7841335891229486`*^9}, {3.797073007193153*^9, 3.797073021853978*^9}, {
   3.797158880627006*^9, 3.797158992459118*^9}, 3.797159250842238*^9, 
   3.79716129569328*^9, {3.797250579819188*^9, 3.797250585978199*^9}, 
   3.7972506441492567`*^9, {3.7972506800167313`*^9, 3.797250701837942*^9}, {
   3.797250751200498*^9, 3.797250757082087*^9}, {3.797250791187615*^9, 
   3.797250861127639*^9}, {3.7972508931752787`*^9, 3.7972510208193607`*^9}, {
   3.797251056449251*^9, 3.797251110507641*^9}, 3.797251312326831*^9, {
   3.797251438860332*^9, 3.797251470326002*^9}, {3.797251541810361*^9, 
   3.797251553497328*^9}, {3.797251706217948*^9, 3.797251725376356*^9}, {
   3.797251774150902*^9, 3.79725183090545*^9}, {3.797251871465699*^9, 
   3.7972518949277773`*^9}, {3.7972522340572844`*^9, 
   3.7972523208034277`*^9}, {3.7972524574628487`*^9, 3.797252466580134*^9}, 
   3.7972524968009653`*^9, {3.797252546706859*^9, 3.797252568146152*^9}, 
   3.797252632702654*^9, {3.797252709387294*^9, 3.797252738525979*^9}, 
   3.797252770245305*^9, {3.7972528126216516`*^9, 3.7972528255490103`*^9}, {
   3.797252924079645*^9, 3.7972529666722813`*^9}, {3.7972530298658857`*^9, 
   3.7972530984609423`*^9}, {3.79725316833349*^9, 3.797253229322706*^9}, {
   3.797253262449732*^9, 3.7972533114920187`*^9}, {3.797253440931348*^9, 
   3.797253461979347*^9}, {3.7972534935946836`*^9, 3.7972535415876627`*^9}, {
   3.7972536059172707`*^9, 3.797253705994782*^9}, {3.797253746477786*^9, 
   3.797253837715612*^9}},ExpressionUUID->"02fd5dbd-a0b7-4c0b-a65c-\
93bc80ad92a7"],

Cell[BoxData[
 TagBox[
  RowBox[{"(", "\[NoBreak]", GridBox[{
     {"\<\"\\!\\(\\*SubscriptBox[\\(\.1dp\\), \\(1\\)]\\)\"\>", \
"\<\"\\!\\(\\*SubscriptBox[\\(\.1dp\\), \\(2\\)]\\)\"\>", "\<\"D\"\>"},
     {"0.01`", "0.01`", "0"},
     {"0.16376483920787133`", "0.16376483920787133`", "0.02708624480539195`"}
    },
    GridBoxAlignment->{
     "Columns" -> {{Center}}, "ColumnsIndexed" -> {}, "Rows" -> {{Baseline}}, 
      "RowsIndexed" -> {}},
    GridBoxSpacings->{"Columns" -> {
        Offset[0.27999999999999997`], {
         Offset[0.7]}, 
        Offset[0.27999999999999997`]}, "ColumnsIndexed" -> {}, "Rows" -> {
        Offset[0.2], {
         Offset[0.4]}, 
        Offset[0.2]}, "RowsIndexed" -> {}}], "\[NoBreak]", ")"}],
  Function[BoxForm`e$, 
   MatrixForm[BoxForm`e$]]]], "Output",
 CellChangeTimes->{
  3.7841297310859947`*^9, {3.784129788425707*^9, 3.784129859007763*^9}, {
   3.784129982842705*^9, 3.784130159713478*^9}, {3.784130198585412*^9, 
   3.784130300811627*^9}, {3.784130342982514*^9, 3.7841303980938253`*^9}, {
   3.784130491362355*^9, 3.7841305291712017`*^9}, {3.784130578142893*^9, 
   3.784130609608779*^9}, {3.784131803132287*^9, 3.7841320757840767`*^9}, {
   3.784132113930995*^9, 3.7841322072711353`*^9}, {3.784132332612514*^9, 
   3.7841324327987633`*^9}, {3.784133333662496*^9, 3.784133355177431*^9}, {
   3.784133397206237*^9, 3.784133438934868*^9}, {3.784133526410112*^9, 
   3.7841335891229486`*^9}, {3.797073007193153*^9, 3.797073021853978*^9}, {
   3.797158880627006*^9, 3.797158992459118*^9}, 3.797159250842238*^9, 
   3.79716129569328*^9, {3.797250579819188*^9, 3.797250585978199*^9}, 
   3.7972506441492567`*^9, {3.7972506800167313`*^9, 3.797250701837942*^9}, {
   3.797250751200498*^9, 3.797250757082087*^9}, {3.797250791187615*^9, 
   3.797250861127639*^9}, {3.7972508931752787`*^9, 3.7972510208193607`*^9}, {
   3.797251056449251*^9, 3.797251110507641*^9}, 3.797251312326831*^9, {
   3.797251438860332*^9, 3.797251470326002*^9}, {3.797251541810361*^9, 
   3.797251553497328*^9}, {3.797251706217948*^9, 3.797251725376356*^9}, {
   3.797251774150902*^9, 3.79725183090545*^9}, {3.797251871465699*^9, 
   3.7972518949277773`*^9}, {3.7972522340572844`*^9, 
   3.7972523208034277`*^9}, {3.7972524574628487`*^9, 3.797252466580134*^9}, 
   3.7972524968009653`*^9, {3.797252546706859*^9, 3.797252568146152*^9}, 
   3.797252632702654*^9, {3.797252709387294*^9, 3.797252738525979*^9}, 
   3.797252770245305*^9, {3.7972528126216516`*^9, 3.7972528255490103`*^9}, {
   3.797252924079645*^9, 3.7972529666722813`*^9}, {3.7972530298658857`*^9, 
   3.7972530984609423`*^9}, {3.79725316833349*^9, 3.797253229322706*^9}, {
   3.797253262449732*^9, 3.7972533114920187`*^9}, {3.797253440931348*^9, 
   3.797253461979347*^9}, {3.7972534935946836`*^9, 3.7972535415876627`*^9}, {
   3.7972536059172707`*^9, 3.797253705994782*^9}, {3.797253746477786*^9, 
   3.7972538377333803`*^9}},ExpressionUUID->"445f490e-05e1-478b-a208-\
b518d0fe61b4"]
}, Open  ]],

Cell[CellGroupData[{

Cell[BoxData[
 RowBox[{"1", "-", 
  TagBox[
   RowBox[{"(", "\[NoBreak]", 
    TagBox[GridBox[{
       {"c"},
       {
        FractionBox[
         RowBox[{"s", " ", 
          RowBox[{"(", 
           RowBox[{
            RowBox[{"-", "1"}], "+", "e", "+", 
            RowBox[{"2", " ", "s"}]}], ")"}]}], 
         RowBox[{
          RowBox[{"(", 
           RowBox[{
            RowBox[{"-", "1"}], "+", "s"}], ")"}], " ", 
          RowBox[{"(", 
           RowBox[{"e", "+", 
            RowBox[{"2", " ", "s"}]}], ")"}]}]]},
       {
        FractionBox[
         RowBox[{"s", " ", 
          RowBox[{"(", 
           RowBox[{
            RowBox[{"-", "1"}], "+", "e", "+", 
            RowBox[{"2", " ", "s"}]}], ")"}]}], 
         RowBox[{
          RowBox[{"(", 
           RowBox[{
            RowBox[{"-", "1"}], "+", "s"}], ")"}], " ", 
          RowBox[{"(", 
           RowBox[{"e", "+", 
            RowBox[{"2", " ", "s"}]}], ")"}]}]]},
       {
        FractionBox[
         RowBox[{
          RowBox[{"(", 
           RowBox[{
            RowBox[{"-", "1"}], "+", "e", "+", 
            RowBox[{"2", " ", "s"}]}], ")"}], " ", 
          RowBox[{"(", 
           RowBox[{
            RowBox[{"e", " ", 
             SuperscriptBox[
              RowBox[{"(", 
               RowBox[{
                RowBox[{"-", "1"}], "+", "r"}], ")"}], "2"]}], "+", 
            RowBox[{"r", " ", 
             RowBox[{"(", 
              RowBox[{"2", "-", 
               RowBox[{"4", " ", "s"}]}], ")"}]}], "+", 
            RowBox[{"2", " ", "s"}], "+", 
            RowBox[{
             SuperscriptBox["r", "2"], " ", 
             RowBox[{"(", 
              RowBox[{
               RowBox[{"-", "1"}], "+", 
               RowBox[{"2", " ", "s"}]}], ")"}]}]}], ")"}]}], 
         RowBox[{
          SuperscriptBox[
           RowBox[{"(", 
            RowBox[{
             RowBox[{"-", "1"}], "+", "r"}], ")"}], "2"], " ", 
          RowBox[{"(", 
           RowBox[{
            SuperscriptBox["e", "2"], "+", 
            RowBox[{"4", " ", 
             RowBox[{"(", 
              RowBox[{
               RowBox[{"-", "1"}], "+", "s"}], ")"}], " ", "s"}], "+", 
            RowBox[{"e", " ", 
             RowBox[{"(", 
              RowBox[{
               RowBox[{"-", "2"}], "+", 
               RowBox[{"4", " ", "s"}]}], ")"}]}]}], ")"}]}]]}
      },
      GridBoxAlignment->{
       "Columns" -> {{Center}}, "ColumnsIndexed" -> {}, 
        "Rows" -> {{Baseline}}, "RowsIndexed" -> {}},
      GridBoxSpacings->{"Columns" -> {
          Offset[0.27999999999999997`], {
           Offset[0.5599999999999999]}, 
          Offset[0.27999999999999997`]}, "ColumnsIndexed" -> {}, "Rows" -> {
          Offset[0.2], {
           Offset[0.4]}, 
          Offset[0.2]}, "RowsIndexed" -> {}}],
     Column], "\[NoBreak]", ")"}],
   Function[BoxForm`e$, 
    MatrixForm[BoxForm`e$]]]}]], "Input",
 CellChangeTimes->{
  3.797253023248127*^9, {3.7972532837712*^9, 
   3.7972532838942413`*^9}},ExpressionUUID->"52ca5af4-f5f7-44bc-bc2e-\
172698b49eae"],

Cell[BoxData[
 RowBox[{"{", 
  RowBox[{
  "0.464286`", ",", "0.5357142857142858`", ",", "0.5357142857142858`", ",", 
   "0.4609713997607172`"}], "}"}]], "Output",
 CellChangeTimes->{
  3.797252486564274*^9, 3.797252516629428*^9, 3.797252753793955*^9, 
   3.7972528185536633`*^9, 3.7972528514693737`*^9, 3.797252974959669*^9, {
   3.797253025500815*^9, 3.7972530329455137`*^9}, 3.797253090807658*^9, 
   3.797253161876363*^9, 3.797253235651181*^9, {3.797253270065372*^9, 
   3.797253315218655*^9}, 3.7972534444197817`*^9, {3.797253501609971*^9, 
   3.7972535232775297`*^9}, {3.7972535819753857`*^9, 3.797253608006024*^9}, 
   3.797253695940854*^9, 
   3.797253731897142*^9},ExpressionUUID->"e9f33c91-1494-4776-bd12-\
d68a07cde53f"]
}, Open  ]],

Cell[CellGroupData[{

Cell[BoxData[
 RowBox[{"{", 
  RowBox[{
   RowBox[{"-", 
    FractionBox[
     RowBox[{"e", "+", "s"}], 
     RowBox[{
      RowBox[{"(", 
       RowBox[{
        RowBox[{"-", "1"}], "+", "s"}], ")"}], " ", 
      RowBox[{"(", 
       RowBox[{"e", "+", 
        RowBox[{"2", " ", "s"}]}], ")"}]}]]}], ",", 
   FractionBox[
    RowBox[{"e", "+", "s"}], 
    RowBox[{
     RowBox[{"(", 
      RowBox[{"1", "-", "s"}], ")"}], " ", 
     RowBox[{"(", 
      RowBox[{"e", "+", 
       RowBox[{"2", " ", "s"}]}], ")"}]}]]}], "}"}]], "Input",
 CellChangeTimes->{{3.79725244864291*^9, 
  3.797252451898265*^9}},ExpressionUUID->"d8370a3d-abb5-4193-aff2-\
595ccc4e2632"],

Cell[BoxData[
 RowBox[{"{", 
  RowBox[{"0.5357142857142858`", ",", "0.5357142857142858`"}], 
  "}"}]], "Output",
 CellChangeTimes->{
  3.797252219064452*^9, 3.797252259433601*^9, 3.797252311347238*^9, {
   3.797252435280348*^9, 3.7972524698758907`*^9}, 3.797252522915576*^9, 
   3.797253185920005*^9, 3.797253273506871*^9, 
   3.7972536171804743`*^9},ExpressionUUID->"bdd1a26f-797d-4916-9ebf-\
734732292c9e"]
}, Open  ]],

Cell[CellGroupData[{

Cell[BoxData[
 FractionBox[
  RowBox[{
   RowBox[{"2", "s"}], "+", "e", "-", "r"}], 
  RowBox[{
   RowBox[{"(", 
    RowBox[{"1", "-", "r"}], ")"}], 
   RowBox[{"(", 
    RowBox[{
     RowBox[{"4", 
      RowBox[{"(", 
       RowBox[{"1", "-", "s"}], ")"}], "s"}], "+", 
     RowBox[{"2", "e", 
      RowBox[{"(", 
       RowBox[{"1", "-", 
        RowBox[{"2", "s"}]}], ")"}]}], "-", 
     SuperscriptBox["e", "2"]}], ")"}]}]]], "Input",
 CellChangeTimes->{{3.797252614398841*^9, 3.797252627045092*^9}, {
  3.79725266778376*^9, 3.797252667986225*^9}, {3.7972528694691563`*^9, 
  3.797252903978939*^9}},ExpressionUUID->"b49e7eb7-e7b9-495a-b32f-\
140ea4beb261"],

Cell[BoxData["0.5357143230857673`"], "Output",
 CellChangeTimes->{3.797252904457365*^9, 3.797252979587524*^9, 
  3.797253455646914*^9, 3.797253498764319*^9, 3.7972535351596327`*^9, 
  3.7972536119711113`*^9, 3.797253681501865*^9, 
  3.797253716415745*^9},ExpressionUUID->"73628242-9b9e-4fee-a8aa-\
b4f1903f35ff"]
}, Open  ]],

Cell[CellGroupData[{

Cell[BoxData[
 FractionBox[
  RowBox[{"-", "e"}], 
  RowBox[{"1", "-", "s", "-", "e"}]]], "Input",
 CellChangeTimes->{{3.797252793532721*^9, 
  3.79725280255035*^9}},ExpressionUUID->"3d020477-b778-4922-8f31-\
558afea4149b"],

Cell[BoxData["0.0588235294117647`"], "Output",
 CellChangeTimes->{3.797252802883437*^9, 3.797252911797391*^9, 
  3.797253077206111*^9, 3.797253301589065*^9, 3.79725354857895*^9, 
  3.79725368397388*^9, 
  3.79725371481444*^9},ExpressionUUID->"b5d9b7ea-e400-45cb-9f22-053c7816c44f"]
}, Open  ]],

Cell[BoxData[
 RowBox[{
  RowBox[{"s", "=."}], ";", 
  RowBox[{"s1", "=."}], ";", 
  RowBox[{"s2", "=."}], ";", 
  RowBox[{"e", "=."}], ";", 
  RowBox[{"c", "=."}], ";", 
  RowBox[{"r", "=."}], ";"}]], "Input",ExpressionUUID->"2c873edb-ff6e-4b06-\
99b3-7b7d214a7a5f"],

Cell[BoxData[
 RowBox[{
  RowBox[{"\[CapitalDelta]p1p2D", "=", " ", 
   RowBox[{"p1p2Dt1", "-", "p1p2Dt0"}]}], ";"}]], "Input",ExpressionUUID->\
"9920d2a0-bdbb-44bf-95ee-b531b865ddf5"],

Cell[BoxData[
 RowBox[{
  RowBox[{"DpListDListd\[Epsilon]", "=", 
   RowBox[{
    RowBox[{
     RowBox[{"D", "[", 
      RowBox[{
       RowBox[{"p1p2Dt1", "/.", 
        RowBox[{"{", 
         RowBox[{
          RowBox[{"p1", "\[Rule]", 
           RowBox[{"p", "+", 
            RowBox[{"\[Epsilon]", " ", "dp1"}]}]}], ",", 
          RowBox[{"p2", "\[Rule]", 
           RowBox[{"p", "+", 
            RowBox[{"\[Epsilon]", " ", "dp2"}]}]}], ",", 
          RowBox[{"d", "\[Rule]", 
           RowBox[{"0", "+", 
            RowBox[{"\[Epsilon]", " ", "dd"}]}]}]}], "}"}]}], ",", 
       "\[Epsilon]"}], "]"}], "/.", 
     RowBox[{"\[Epsilon]", "\[Rule]", "0"}]}], "//", "Simplify"}]}], 
  ";"}]], "Input",
 CellChangeTimes->{{3.78394196263288*^9, 3.783941982150875*^9}, 
   3.7839420479226923`*^9, {3.783942078292729*^9, 3.783942086479597*^9}, {
   3.783942188354272*^9, 3.783942260091056*^9}, 3.783942324046689*^9, 
   3.783947585618531*^9, 3.7840294887175827`*^9, {3.7969796938655577`*^9, 
   3.796979702111218*^9}, {3.797159431194745*^9, 3.79715944546259*^9}, {
   3.797253364290718*^9, 
   3.797253367621252*^9}},ExpressionUUID->"99777e78-8e4a-4258-8ce1-\
2b34aefb030c"],

Cell["Stability matrix", "Text",
 CellChangeTimes->{{3.7969801576544027`*^9, 3.796980164983289*^9}, {
  3.796981572306189*^9, 
  3.796981577506762*^9}},ExpressionUUID->"3c811276-25c9-425a-9280-\
6ce989570411"],

Cell[CellGroupData[{

Cell[BoxData[
 RowBox[{
  RowBox[{"SM", "=", 
   RowBox[{
    RowBox[{
     RowBox[{"D", "[", 
      RowBox[{"DpListDListd\[Epsilon]", ",", "#"}], "]"}], "&"}], "/@", 
    RowBox[{"{", 
     RowBox[{"dp1", ",", " ", "dp2", ",", "dd"}], "}"}]}]}], ";", 
  RowBox[{
   RowBox[{"SM", "//", "Simplify"}], "//", "MatrixForm"}]}]], "Input",
 CellGroupingRules->{GroupTogetherGrouping, 10000.},
 CellChangeTimes->{{3.4904461112637997`*^9, 3.4904461278548*^9}, {
   3.4904462442698*^9, 3.4904462556938*^9}, {3.4904466003468*^9, 
   3.4904466038808002`*^9}, {3.4904467060628*^9, 3.4904467429997997`*^9}, {
   3.4904468390528*^9, 3.4904468589407997`*^9}, {3.4904468972408*^9, 
   3.4904468985018*^9}, {3.4904478528988*^9, 3.4904478537748003`*^9}, {
   3.4905017405972133`*^9, 3.490501772777213*^9}, 3.490513936645*^9, {
   3.4978740841372004`*^9, 3.4978740887542*^9}, {3.4978741360481997`*^9, 
   3.4978741459322*^9}, {3.4978752241232*^9, 3.4978752255952*^9}, {
   3.4978753535212*^9, 3.4978753703901997`*^9}, {3.498285603211*^9, 
   3.498285611124*^9}, {3.5044431668974*^9, 3.5044431714294*^9}, {
   3.504871003567*^9, 3.504871005501*^9}, 3.5070200063038*^9, {
   3.783680396588192*^9, 3.783680410091461*^9}, {3.7836811066334753`*^9, 
   3.7836811190950527`*^9}, 3.7839422998393707`*^9, {3.783942331953071*^9, 
   3.783942399465423*^9}, {3.797159457329032*^9, 
   3.797159457507477*^9}},ExpressionUUID->"8888d006-8060-4478-8048-\
5c4f5a4055c1"],

Cell[BoxData[
 TagBox[
  RowBox[{"(", "\[NoBreak]", GridBox[{
     {
      FractionBox[
       RowBox[{
        RowBox[{"-", "1"}], "+", 
        RowBox[{
         RowBox[{"(", 
          RowBox[{
           RowBox[{"-", "1"}], "+", "c"}], ")"}], " ", "e", " ", 
         RowBox[{"(", 
          RowBox[{
           RowBox[{"-", "1"}], "+", "s2"}], ")"}]}], "+", "s2", "-", 
        RowBox[{"c", " ", "s2"}], "+", 
        RowBox[{"s1", " ", 
         RowBox[{"(", 
          RowBox[{"2", "-", "c", "-", 
           RowBox[{"2", " ", "s2"}], "+", 
           RowBox[{"2", " ", "c", " ", "s2"}]}], ")"}]}]}], 
       RowBox[{
        RowBox[{"-", "1"}], "+", "e", "+", 
        RowBox[{"2", " ", "s1"}]}]], "0", "0"},
     {"0", 
      FractionBox[
       RowBox[{
        RowBox[{"-", "1"}], "+", 
        RowBox[{
         RowBox[{"(", 
          RowBox[{
           RowBox[{"-", "1"}], "+", "c"}], ")"}], " ", "e", " ", 
         RowBox[{"(", 
          RowBox[{
           RowBox[{"-", "1"}], "+", "s2"}], ")"}]}], "+", "s2", "-", 
        RowBox[{"c", " ", "s2"}], "+", 
        RowBox[{"s1", " ", 
         RowBox[{"(", 
          RowBox[{"2", "-", "c", "-", 
           RowBox[{"2", " ", "s2"}], "+", 
           RowBox[{"2", " ", "c", " ", "s2"}]}], ")"}]}]}], 
       RowBox[{
        RowBox[{"-", "1"}], "+", "e", "+", 
        RowBox[{"2", " ", "s1"}]}]], "0"},
     {
      FractionBox[
       RowBox[{
        RowBox[{"(", 
         RowBox[{
          RowBox[{"-", "1"}], "+", "r"}], ")"}], " ", 
        RowBox[{"(", 
         RowBox[{
          RowBox[{
           RowBox[{"(", 
            RowBox[{
             RowBox[{"-", "1"}], "+", "c"}], ")"}], " ", 
           SuperscriptBox["e", "2"]}], "+", "s2", "-", 
          RowBox[{"2", " ", "s1", " ", "s2"}], "+", 
          RowBox[{
           RowBox[{"(", 
            RowBox[{
             RowBox[{"-", "1"}], "+", "c"}], ")"}], " ", "e", " ", 
           RowBox[{"(", 
            RowBox[{
             RowBox[{"-", "1"}], "+", 
             RowBox[{"2", " ", "s1"}], "+", "s2"}], ")"}]}], "+", 
          RowBox[{"c", " ", 
           RowBox[{"(", 
            RowBox[{
             RowBox[{"-", "s1"}], "-", "s2", "+", 
             RowBox[{"2", " ", "s1", " ", "s2"}]}], ")"}]}]}], ")"}]}], 
       RowBox[{
        RowBox[{"-", "1"}], "+", "e", "+", 
        RowBox[{"2", " ", "s1"}]}]], 
      FractionBox[
       RowBox[{
        RowBox[{"(", 
         RowBox[{
          RowBox[{"-", "1"}], "+", "r"}], ")"}], " ", 
        RowBox[{"(", 
         RowBox[{
          RowBox[{
           RowBox[{"(", 
            RowBox[{
             RowBox[{"-", "1"}], "+", "c"}], ")"}], " ", 
           SuperscriptBox["e", "2"]}], "+", "s2", "-", 
          RowBox[{"2", " ", "s1", " ", "s2"}], "+", 
          RowBox[{
           RowBox[{"(", 
            RowBox[{
             RowBox[{"-", "1"}], "+", "c"}], ")"}], " ", "e", " ", 
           RowBox[{"(", 
            RowBox[{
             RowBox[{"-", "1"}], "+", 
             RowBox[{"2", " ", "s1"}], "+", "s2"}], ")"}]}], "+", 
          RowBox[{"c", " ", 
           RowBox[{"(", 
            RowBox[{
             RowBox[{"-", "s1"}], "-", "s2", "+", 
             RowBox[{"2", " ", "s1", " ", "s2"}]}], ")"}]}]}], ")"}]}], 
       RowBox[{
        RowBox[{"-", "1"}], "+", "e", "+", 
        RowBox[{"2", " ", "s1"}]}]], 
      RowBox[{
       SuperscriptBox[
        RowBox[{"(", 
         RowBox[{
          RowBox[{"-", "1"}], "+", "r"}], ")"}], "2"], " ", 
       RowBox[{"(", 
        RowBox[{
         RowBox[{"-", 
          FractionBox["c", 
           RowBox[{
            RowBox[{"-", "1"}], "+", "e", "+", 
            RowBox[{"2", " ", "s1"}]}]]}], "+", 
         RowBox[{
          RowBox[{"(", 
           RowBox[{
            RowBox[{"-", "1"}], "+", "c"}], ")"}], " ", 
          RowBox[{"(", 
           RowBox[{
            RowBox[{"-", "1"}], "+", "e", "+", 
            RowBox[{"2", " ", "s2"}]}], ")"}]}]}], ")"}]}]}
    },
    GridBoxAlignment->{
     "Columns" -> {{Center}}, "ColumnsIndexed" -> {}, "Rows" -> {{Baseline}}, 
      "RowsIndexed" -> {}},
    GridBoxSpacings->{"Columns" -> {
        Offset[0.27999999999999997`], {
         Offset[0.7]}, 
        Offset[0.27999999999999997`]}, "ColumnsIndexed" -> {}, "Rows" -> {
        Offset[0.2], {
         Offset[0.4]}, 
        Offset[0.2]}, "RowsIndexed" -> {}}], "\[NoBreak]", ")"}],
  Function[BoxForm`e$, 
   MatrixForm[BoxForm`e$]]]], "Output",
 CellGroupingRules->{GroupTogetherGrouping, 10000.},
 CellChangeTimes->{{3.4904467340038*^9, 3.4904467436028*^9}, {
   3.4904468401888*^9, 3.4904468592528*^9}, 3.4904468993168*^9, {
   3.4904478545888*^9, 3.4904478759978*^9}, 3.4904487763538*^9, 
   3.4904488090518*^9, 3.4904488491618*^9, 3.4904492293148003`*^9, {
   3.4905016950542135`*^9, 3.490501712907213*^9}, {3.4905017452662134`*^9, 
   3.4905017734502134`*^9}, {3.490501843397213*^9, 3.4905018722092133`*^9}, 
   3.4905020124242134`*^9, 3.490513637709*^9, {3.490513672922*^9, 
   3.490513682741*^9}, {3.490513743487*^9, 3.4905137566289997`*^9}, 
   3.4905138239849997`*^9, {3.490513856223*^9, 3.4905138738450003`*^9}, 
   3.4905139522539997`*^9, {3.4905140012019997`*^9, 3.490514054028*^9}, 
   3.490516943502*^9, 3.4905220048199997`*^9, 3.495110990444132*^9, 
   3.495111561451132*^9, {3.495111987899132*^9, 3.495112029411132*^9}, 
   3.4951121476181316`*^9, 3.495123460989132*^9, 3.4951250836481314`*^9, 
   3.4978730602832003`*^9, {3.4978731193101997`*^9, 3.4978731284212*^9}, 
   3.4978732065392*^9, 3.4978734664672003`*^9, 3.4978735986422*^9, 
   3.4978736841401997`*^9, {3.4978737255532*^9, 3.4978737401022*^9}, 
   3.4978740933241997`*^9, {3.4978741281521997`*^9, 3.4978741611052*^9}, 
   3.4978745139402*^9, {3.4978751842382*^9, 3.4978752269782*^9}, {
   3.4978753475292*^9, 3.4978753580151997`*^9}, 3.498285342611*^9, 
   3.4982854703929996`*^9, {3.49828561219*^9, 3.49828563274*^9}, 
   3.498287897118*^9, 3.498287931822*^9, 3.49828812854*^9, 3.498884716559*^9, 
   3.498891519867*^9, {3.504871007965*^9, 3.504871025541*^9}, 
   3.504871087436*^9, 3.504871301084*^9, 3.5048714056549997`*^9, {
   3.504872290922*^9, 3.5048723060220003`*^9}, 3.504872580986*^9, {
   3.5048726556*^9, 3.504872682808*^9}, 3.504873875608*^9, 
   3.5048741435629997`*^9, {3.504874174043*^9, 3.5048741897720003`*^9}, 
   3.504874454578*^9, 3.504876449998*^9, 3.5049338749734*^9, 
   3.5049406400952*^9, 3.5049411560872*^9, 3.5050219148213997`*^9, 
   3.505209497804984*^9, 3.5070200063038*^9, 3.508673347828622*^9, 
   3.508673396173022*^9, 3.5086763467042217`*^9, 3.5116881891654*^9, 
   3.5133361064997997`*^9, 3.520534942326766*^9, 3.520876370719976*^9, 
   3.523650029383816*^9, 3.783681277991205*^9, 3.783845626994039*^9, 
   3.783846905403021*^9, 3.7839424019756804`*^9, 3.783942582486068*^9, 
   3.783945773047463*^9, 3.783945892099681*^9, 3.783947642378315*^9, 
   3.7839478158483143`*^9, 3.7840288756408243`*^9, 3.7840290102221622`*^9, 
   3.7840295953928328`*^9, 3.784029667525351*^9, 3.7841018616734133`*^9, 
   3.784105588215555*^9, 3.784105797349658*^9, 3.784455924556292*^9, 
   3.78445603330474*^9, 3.784456352098521*^9, 3.793294822972102*^9, 
   3.796979022242028*^9, 3.796979595810521*^9, 3.796981568136133*^9, 
   3.797159460686573*^9, {3.797161296248336*^9, 3.7971613233485193`*^9}, 
   3.7972465603499403`*^9, {3.797249524022592*^9, 3.797249534062605*^9}, 
   3.797251597956048*^9, 
   3.797253009260673*^9},ExpressionUUID->"fd91d0c9-ed12-4a65-a880-\
bea7c3a12b27"]
}, Open  ]],

Cell["Eigenvalues of the stability matrix", "Text",
 CellChangeTimes->{{3.7969801576544027`*^9, 3.796980164983289*^9}, {
  3.796981572306189*^9, 
  3.796981601945582*^9}},ExpressionUUID->"65a53598-2a6f-40ab-a64f-\
cf0dd45f24b0"],

Cell[BoxData[
 RowBox[{"EVls", "=", 
  RowBox[{
   RowBox[{"Eigenvalues", "[", "SM", "]"}], "//", "Simplify"}]}]], "Input",
 CellGroupingRules->{GroupTogetherGrouping, 10000.},
 CellChangeTimes->{
  3.5070200063038*^9, {3.5133361152078*^9, 3.5133361208728*^9}, {
   3.7839424204516077`*^9, 3.783942464637885*^9}, 3.783947773510405*^9, {
   3.784456324840972*^9, 3.784456332153254*^9}, 
   3.793304365701583*^9},ExpressionUUID->"abd68eca-58eb-4eb5-9216-\
3fe11d878939"],

Cell[BoxData[
 RowBox[{"{", 
  RowBox[{
   FractionBox[
    RowBox[{
     RowBox[{"-", "1"}], "+", 
     RowBox[{
      RowBox[{"(", 
       RowBox[{
        RowBox[{"-", "1"}], "+", "c"}], ")"}], " ", "e", " ", 
      RowBox[{"(", 
       RowBox[{
        RowBox[{"-", "1"}], "+", "s2"}], ")"}]}], "+", "s2", "-", 
     RowBox[{"c", " ", "s2"}], "+", 
     RowBox[{"s1", " ", 
      RowBox[{"(", 
       RowBox[{"2", "-", "c", "-", 
        RowBox[{"2", " ", "s2"}], "+", 
        RowBox[{"2", " ", "c", " ", "s2"}]}], ")"}]}]}], 
    RowBox[{
     RowBox[{"-", "1"}], "+", "e", "+", 
     RowBox[{"2", " ", "s1"}]}]], ",", 
   FractionBox[
    RowBox[{
     RowBox[{"-", "1"}], "+", 
     RowBox[{
      RowBox[{"(", 
       RowBox[{
        RowBox[{"-", "1"}], "+", "c"}], ")"}], " ", "e", " ", 
      RowBox[{"(", 
       RowBox[{
        RowBox[{"-", "1"}], "+", "s2"}], ")"}]}], "+", "s2", "-", 
     RowBox[{"c", " ", "s2"}], "+", 
     RowBox[{"s1", " ", 
      RowBox[{"(", 
       RowBox[{"2", "-", "c", "-", 
        RowBox[{"2", " ", "s2"}], "+", 
        RowBox[{"2", " ", "c", " ", "s2"}]}], ")"}]}]}], 
    RowBox[{
     RowBox[{"-", "1"}], "+", "e", "+", 
     RowBox[{"2", " ", "s1"}]}]], ",", 
   FractionBox[
    RowBox[{
     SuperscriptBox[
      RowBox[{"(", 
       RowBox[{
        RowBox[{"-", "1"}], "+", "r"}], ")"}], "2"], " ", 
     RowBox[{"(", 
      RowBox[{
       RowBox[{"-", "1"}], "+", 
       RowBox[{
        RowBox[{"(", 
         RowBox[{
          RowBox[{"-", "1"}], "+", "c"}], ")"}], " ", 
        SuperscriptBox["e", "2"]}], "+", 
       RowBox[{"2", " ", "s2"}], "-", 
       RowBox[{"2", " ", "c", " ", "s2"}], "+", 
       RowBox[{"2", " ", 
        RowBox[{"(", 
         RowBox[{
          RowBox[{"-", "1"}], "+", "c"}], ")"}], " ", "e", " ", 
        RowBox[{"(", 
         RowBox[{
          RowBox[{"-", "1"}], "+", "s1", "+", "s2"}], ")"}]}], "+", 
       RowBox[{"2", " ", 
        RowBox[{"(", 
         RowBox[{
          RowBox[{"-", "1"}], "+", "c"}], ")"}], " ", "s1", " ", 
        RowBox[{"(", 
         RowBox[{
          RowBox[{"-", "1"}], "+", 
          RowBox[{"2", " ", "s2"}]}], ")"}]}]}], ")"}]}], 
    RowBox[{
     RowBox[{"-", "1"}], "+", "e", "+", 
     RowBox[{"2", " ", "s1"}]}]]}], "}"}]], "Output",
 CellChangeTimes->{
  3.783947815999262*^9, 3.7840288757801857`*^9, 3.784029010352353*^9, 
   3.784029595515432*^9, 3.784029667664983*^9, 3.7841018618552523`*^9, 
   3.784105588405246*^9, 3.784105797533733*^9, 3.784456036568676*^9, {
   3.7844563335913563`*^9, 3.78445635485608*^9}, 3.793294834253662*^9, 
   3.7969795334455633`*^9, {3.7969795927120256`*^9, 3.7969796003042192`*^9}, 
   3.797159470226491*^9, {3.7971612962795362`*^9, 3.797161325419457*^9}, 
   3.797246560389821*^9, {3.797249524092855*^9, 3.797249534094537*^9}, 
   3.7972516002605133`*^9, 
   3.797253011349029*^9},ExpressionUUID->"c44f4b85-5674-4981-a295-\
f34d5756029d"],

Cell["\<\
Condition for niche proportions (c) when p1, p2 unstable near 1.\
\>", "Text",
 CellChangeTimes->{{3.7969801576544027`*^9, 3.796980164983289*^9}, {
  3.796981572306189*^9, 3.7969817766265078`*^9}, {3.797251611438455*^9, 
  3.797251613785242*^9}},ExpressionUUID->"389e3231-0d5e-411a-a285-\
b74e2b431ee0"],

Cell[BoxData[
 RowBox[{
  RowBox[{"ConditionsC", "=", 
   RowBox[{"Flatten", "[", 
    RowBox[{"c", "/.", 
     RowBox[{"Table", "[", 
      RowBox[{
       RowBox[{
        RowBox[{"Solve", "[", 
         RowBox[{
          RowBox[{
           RowBox[{"(", 
            RowBox[{
             RowBox[{
             "EVls", "\[LeftDoubleBracket]", "i", "\[RightDoubleBracket]"}], "/.", 
             RowBox[{"{", 
              RowBox[{
               RowBox[{"s1", "\[Rule]", "s"}], ",", 
               RowBox[{"s2", "\[Rule]", "s"}]}], "}"}]}], ")"}], "\[Equal]", 
           "1"}], ",", "c"}], "]"}], "//", "Simplify"}], ",", 
       RowBox[{"{", 
        RowBox[{"i", ",", "0", ",", 
         RowBox[{"Length", "[", "EVls", "]"}]}], "}"}]}], "]"}]}], "]"}]}], 
  ";"}]], "Input",
 CellChangeTimes->{{3.783942633156378*^9, 3.783942648234975*^9}, {
   3.7839457932015133`*^9, 3.783945849606163*^9}, {3.783945897977419*^9, 
   3.783945926591084*^9}, {3.793304380970882*^9, 3.793304388545896*^9}, 
   3.796981836213533*^9, {3.797251628144053*^9, 
   3.797251652184699*^9}},ExpressionUUID->"1a355d43-9656-48d2-b594-\
b22771a5eeb9"],

Cell[CellGroupData[{

Cell[BoxData[
 RowBox[{"ConditionsC", "//", "MatrixForm"}]], "Input",
 CellChangeTimes->{{3.796981842041415*^9, 
  3.7969818431356077`*^9}},ExpressionUUID->"91e3830c-c7d9-49a6-a2ce-\
b987ce5e3e0b"],

Cell[BoxData[
 TagBox[
  RowBox[{"(", "\[NoBreak]", 
   TagBox[GridBox[{
      {"c"},
      {
       FractionBox[
        RowBox[{"s", " ", 
         RowBox[{"(", 
          RowBox[{
           RowBox[{"-", "1"}], "+", "e", "+", 
           RowBox[{"2", " ", "s"}]}], ")"}]}], 
        RowBox[{
         RowBox[{"(", 
          RowBox[{
           RowBox[{"-", "1"}], "+", "s"}], ")"}], " ", 
         RowBox[{"(", 
          RowBox[{"e", "+", 
           RowBox[{"2", " ", "s"}]}], ")"}]}]]},
      {
       FractionBox[
        RowBox[{"s", " ", 
         RowBox[{"(", 
          RowBox[{
           RowBox[{"-", "1"}], "+", "e", "+", 
           RowBox[{"2", " ", "s"}]}], ")"}]}], 
        RowBox[{
         RowBox[{"(", 
          RowBox[{
           RowBox[{"-", "1"}], "+", "s"}], ")"}], " ", 
         RowBox[{"(", 
          RowBox[{"e", "+", 
           RowBox[{"2", " ", "s"}]}], ")"}]}]]},
      {
       FractionBox[
        RowBox[{
         RowBox[{"(", 
          RowBox[{
           RowBox[{"-", "1"}], "+", "e", "+", 
           RowBox[{"2", " ", "s"}]}], ")"}], " ", 
         RowBox[{"(", 
          RowBox[{
           RowBox[{"e", " ", 
            SuperscriptBox[
             RowBox[{"(", 
              RowBox[{
               RowBox[{"-", "1"}], "+", "r"}], ")"}], "2"]}], "+", 
           RowBox[{"r", " ", 
            RowBox[{"(", 
             RowBox[{"2", "-", 
              RowBox[{"4", " ", "s"}]}], ")"}]}], "+", 
           RowBox[{"2", " ", "s"}], "+", 
           RowBox[{
            SuperscriptBox["r", "2"], " ", 
            RowBox[{"(", 
             RowBox[{
              RowBox[{"-", "1"}], "+", 
              RowBox[{"2", " ", "s"}]}], ")"}]}]}], ")"}]}], 
        RowBox[{
         SuperscriptBox[
          RowBox[{"(", 
           RowBox[{
            RowBox[{"-", "1"}], "+", "r"}], ")"}], "2"], " ", 
         RowBox[{"(", 
          RowBox[{
           SuperscriptBox["e", "2"], "+", 
           RowBox[{"4", " ", 
            RowBox[{"(", 
             RowBox[{
              RowBox[{"-", "1"}], "+", "s"}], ")"}], " ", "s"}], "+", 
           RowBox[{"e", " ", 
            RowBox[{"(", 
             RowBox[{
              RowBox[{"-", "2"}], "+", 
              RowBox[{"4", " ", "s"}]}], ")"}]}]}], ")"}]}]]}
     },
     GridBoxAlignment->{
      "Columns" -> {{Center}}, "ColumnsIndexed" -> {}, "Rows" -> {{Baseline}},
        "RowsIndexed" -> {}},
     GridBoxSpacings->{"Columns" -> {
         Offset[0.27999999999999997`], {
          Offset[0.5599999999999999]}, 
         Offset[0.27999999999999997`]}, "ColumnsIndexed" -> {}, "Rows" -> {
         Offset[0.2], {
          Offset[0.4]}, 
         Offset[0.2]}, "RowsIndexed" -> {}}],
    Column], "\[NoBreak]", ")"}],
  Function[BoxForm`e$, 
   MatrixForm[BoxForm`e$]]]], "Output",
 CellChangeTimes->{
  3.7969818434003687`*^9, 3.797159481467938*^9, 3.797161296338064*^9, 
   3.797161334267107*^9, 3.797246560467037*^9, {3.79724952427483*^9, 
   3.797249534176433*^9}, {3.79725162603272*^9, 3.797251655741666*^9}, 
   3.797253014586421*^9},ExpressionUUID->"d5b2722a-8e59-4b5d-8a24-\
0e8331e15f5c"]
}, Open  ]]
}, Closed]],

Cell[CellGroupData[{

Cell["Stability", "Subsection",
 CellChangeTimes->{{3.4978728052092*^9, 3.4978728062952003`*^9}, {
  3.5049640940896*^9, 3.5049641098758*^9}, {3.5049641457742*^9, 
  3.5049641470508003`*^9}},ExpressionUUID->"ffa78869-1d5b-42ca-9bb1-\
f4fb8155b3cf"],

Cell[BoxData[
 RowBox[{
  RowBox[{"s", "=."}], ";", 
  RowBox[{"s1", "=."}], ";", 
  RowBox[{"s2", "=."}], ";", 
  RowBox[{"e", "=."}], ";", 
  RowBox[{"c", "=."}], ";", 
  RowBox[{"r", "=."}], ";"}]], "Input",
 CellGroupingRules->{GroupTogetherGrouping, 10000.},
 CellChangeTimes->{{3.489816181551*^9, 3.489816254367*^9}, {3.489816344427*^9,
    3.489816353729*^9}, {3.489816894631*^9, 3.489816929926*^9}, {
   3.489816968586*^9, 3.489817000881*^9}, {3.489817078248*^9, 
   3.489817087613*^9}, {3.4898171448640003`*^9, 3.489817156788*^9}, 
   3.4898175429*^9, {3.489817641343*^9, 3.489817643242*^9}, 
   3.489817745477*^9, {3.4898248449309998`*^9, 3.48982484517*^9}, {
   3.489825539344*^9, 3.4898255428929996`*^9}, {3.489825669186*^9, 
   3.48982572554*^9}, {3.489825880802*^9, 3.489825903354*^9}, {
   3.489825965248*^9, 3.4898260455880003`*^9}, 3.4898261873*^9, 
   3.4898262374230003`*^9, 3.4898266150690002`*^9, {3.489826661218*^9, 
   3.489826706053*^9}, {3.489827094576*^9, 3.489827104291*^9}, {
   3.489827187999*^9, 3.4898271958380003`*^9}, {3.489827298896*^9, 
   3.489827350979*^9}, {3.489829989519*^9, 3.48983001217*^9}, {
   3.489830088916*^9, 3.489830096658*^9}, {3.489840755472*^9, 
   3.489840763618*^9}, {3.489843922696*^9, 3.489843950894*^9}, {
   3.489843991072*^9, 3.489844045024*^9}, {3.4898440814820004`*^9, 
   3.489844144727*^9}, 3.489845567994*^9, {3.489845751807*^9, 
   3.489845779204*^9}, {3.489845814712*^9, 3.4898458189309998`*^9}, {
   3.48984588756*^9, 3.489845891587*^9}, {3.489845946376*^9, 
   3.489845969083*^9}, {3.489846066138*^9, 3.489846076296*^9}, {
   3.489846217217*^9, 3.48984624624*^9}, {3.4898462800179996`*^9, 
   3.489846303156*^9}, 3.489895668211*^9, {3.489895939567*^9, 
   3.489895944587*^9}, {3.48989609554*^9, 3.4898960969639997`*^9}, {
   3.4898963182720003`*^9, 3.489896336193*^9}, {3.4898967489560003`*^9, 
   3.489896749209*^9}, 3.48989685124*^9, {3.489897030653*^9, 
   3.489897038381*^9}, {3.489897528913*^9, 3.489897552598*^9}, {
   3.48989770145*^9, 3.4898977019119997`*^9}, {3.48989778212*^9, 
   3.4898977853570004`*^9}, {3.489898358641*^9, 3.4898983955039997`*^9}, {
   3.4898992474849997`*^9, 3.4898992828380003`*^9}, {3.489899403171*^9, 
   3.489899411854*^9}, {3.48990047155*^9, 3.489900564847*^9}, 
   3.489901080833*^9, {3.489901126755*^9, 3.489901159808*^9}, {
   3.489902059469*^9, 3.489902070047*^9}, {3.4899021738859997`*^9, 
   3.489902177323*^9}, {3.489902216223*^9, 3.4899022213050003`*^9}, {
   3.489903186724*^9, 3.489903193948*^9}, {3.489903289783*^9, 
   3.489903299314*^9}, 3.4899033612679996`*^9, {3.489903400948*^9, 
   3.489903459834*^9}, {3.489903520983*^9, 3.489903533348*^9}, {
   3.4899035827139997`*^9, 3.489903603984*^9}, {3.489904192541*^9, 
   3.489904239811*^9}, {3.489905291281*^9, 3.489905303512*^9}, {
   3.489909981293*^9, 3.489910006533*^9}, {3.489910621918*^9, 
   3.489910634583*^9}, {3.4899107028059998`*^9, 3.489910726632*^9}, {
   3.489910803244*^9, 3.489910842466*^9}, {3.489910878301*^9, 
   3.48991094963*^9}, {3.489911283229*^9, 3.489911313308*^9}, 
   3.4899116270369997`*^9, {3.489911667138*^9, 3.489911996309*^9}, {
   3.489912035573*^9, 3.4899120357*^9}, {3.489912083281*^9, 
   3.4899121255179996`*^9}, {3.4899129763929996`*^9, 3.489913181424*^9}, {
   3.489913341593*^9, 3.4899133735439997`*^9}, {3.48991340637*^9, 
   3.489913426349*^9}, {3.489913461513*^9, 3.489913469083*^9}, 
   3.489913551525*^9, {3.489913598633*^9, 3.489913656834*^9}, {
   3.489913731083*^9, 3.48991378833*^9}, {3.489913910699*^9, 
   3.4899139120959997`*^9}, {3.489915435224*^9, 3.489915435428*^9}, {
   3.4899155033129997`*^9, 3.4899155894630003`*^9}, {3.489915639023*^9, 
   3.489915657744*^9}, {3.48991616542*^9, 3.489916297291*^9}, {
   3.489916427969*^9, 3.489916757363*^9}, {3.489916807999*^9, 
   3.48991684906*^9}, {3.4899169059820004`*^9, 3.489916909033*^9}, {
   3.489919045835*^9, 3.489919081916*^9}, {3.4899204339049997`*^9, 
   3.4899204432320004`*^9}, 3.489920478043*^9, 3.489989630398*^9, {
   3.489989844859*^9, 3.489989851811*^9}, {3.4899935707799997`*^9, 
   3.489993583178*^9}, {3.489993632822*^9, 3.4899936357860003`*^9}, {
   3.4899943574630003`*^9, 3.489994363557*^9}, {3.4951091827881317`*^9, 
   3.4951092193961315`*^9}, {3.4951093866081314`*^9, 
   3.4951094360331316`*^9}, {3.4951097243231316`*^9, 
   3.4951097281891317`*^9}, {3.4951237068171315`*^9, 3.495123755640132*^9}, {
   3.4951237920851316`*^9, 3.4951238250161314`*^9}, {3.495182964501*^9, 
   3.495183025523*^9}, {3.495183291967*^9, 3.495183432896*^9}, {
   3.495183494402*^9, 3.495183537407*^9}, {3.495183727634*^9, 
   3.495183787473*^9}, {3.495183852025*^9, 3.495183892389*^9}, {
   3.495183923954*^9, 3.4951840454*^9}, {3.4951840794779997`*^9, 
   3.495184094852*^9}, {3.495184130574*^9, 3.495184249183*^9}, {
   3.495184314509*^9, 3.4951843189040003`*^9}, {3.4951843589779997`*^9, 
   3.495184365826*^9}, {3.495266515759*^9, 3.495266517594*^9}, {
   3.495266784777*^9, 3.495266848314*^9}, {3.497611377678*^9, 
   3.497611501854*^9}, {3.4976116129572*^9, 3.497611648884*^9}, {
   3.497611908624*^9, 3.4976119426476*^9}, {3.4976119828332*^9, 
   3.4976120150004*^9}, {3.4976120550144*^9, 3.4976120573543997`*^9}, {
   3.4976121007896*^9, 3.4976121734076*^9}, {3.4976137392518*^9, 
   3.4976139000248003`*^9}, {3.4976140240028*^9, 3.4976140319558*^9}, {
   3.4976144728268003`*^9, 3.4976144945878*^9}, {3.4976145880118*^9, 
   3.4976146329488*^9}, {3.4976146657598*^9, 3.4976146766308002`*^9}, {
   3.4976148640278*^9, 3.4976149035938*^9}, 3.4976149886678*^9, {
   3.4976151576358*^9, 3.4976151831858*^9}, {3.4977799439740133`*^9, 
   3.497780153004013*^9}, {3.497780299603013*^9, 3.4977803351180134`*^9}, {
   3.4977803715500135`*^9, 3.497780502219013*^9}, {3.497786789287013*^9, 
   3.4977868183940134`*^9}, {3.497787132378013*^9, 3.4977871794480133`*^9}, {
   3.497787234169013*^9, 3.4977872948820133`*^9}, {3.4978660883372*^9, 
   3.4978662417752*^9}, {3.4978672163812*^9, 3.4978674814642*^9}, {
   3.4978675188772*^9, 3.4978675853032*^9}, {3.4978705221252003`*^9, 
   3.4978706916932*^9}, {3.4978707987882*^9, 3.4978708380442*^9}, {
   3.4978708713632*^9, 3.4978708893282003`*^9}, {3.4978709268372*^9, 
   3.4978710074122*^9}, {3.4978712164362*^9, 3.4978712524882*^9}, {
   3.4978749738402*^9, 3.4978749901472*^9}, {3.4978750543302*^9, 
   3.4978750552542*^9}, {3.4978751221382*^9, 3.4978751224262*^9}, {
   3.4978754352771997`*^9, 3.4978754556722*^9}, {3.4982852975030003`*^9, 
   3.4982853084*^9}, {3.498285675336*^9, 3.498285686928*^9}, {
   3.4988164924267845`*^9, 3.4988165031937847`*^9}, {3.4988300700686216`*^9, 
   3.4988300749086213`*^9}, {3.4988303549436216`*^9, 
   3.4988303569576216`*^9}, {3.49898019*^9, 3.498980194074*^9}, 
   3.498986910218*^9, 3.4989874083050003`*^9, {3.498991797226*^9, 
   3.4989918001940002`*^9}, 3.498994417959*^9, {3.500811015854*^9, 
   3.500811020602*^9}, {3.500812576153*^9, 3.5008125796879997`*^9}, {
   3.500898851141*^9, 3.500898869851*^9}, {3.500898905638*^9, 
   3.500898905675*^9}, {3.500899647275*^9, 3.500899658314*^9}, 
   3.50098164826*^9, 3.503054278846425*^9, 3.5049411358032*^9, 
   3.5070200063008003`*^9, {3.52053437600557*^9, 3.5205344122727623`*^9}, 
   3.520593708916346*^9, {3.783333510342765*^9, 3.78333353711508*^9}, {
   3.783333568981456*^9, 3.783333603363226*^9}, {3.7833336374883213`*^9, 
   3.7833336409118013`*^9}, {3.7833357076361303`*^9, 3.783335755321587*^9}, {
   3.783335821220521*^9, 3.783335843488467*^9}, {3.783335921738175*^9, 
   3.783335944683161*^9}, {3.7834155238559093`*^9, 3.7834155243734703`*^9}, {
   3.783667430431234*^9, 3.783667444053294*^9}, {3.7836678819710712`*^9, 
   3.783667891258337*^9}, {3.783668213146263*^9, 3.7836682135355043`*^9}, 
   3.7836731281040087`*^9, {3.7838341570226727`*^9, 3.783834171215447*^9}, {
   3.7838343033990183`*^9, 3.7838343037996483`*^9}, {3.783834394088702*^9, 
   3.7838343946436653`*^9}, {3.783843240022437*^9, 3.783843263592491*^9}, {
   3.783844889813734*^9, 3.7838448901678658`*^9}, {3.7838449788259277`*^9, 
   3.78384498274572*^9}, {3.783845041913794*^9, 3.783845042291998*^9}, 
   3.7838453310109262`*^9, {3.7838471260557137`*^9, 3.783847135208859*^9}, {
   3.783942556390108*^9, 3.7839425577226257`*^9}, {3.7839458657523403`*^9, 
   3.783945866398451*^9}, 3.784029451660471*^9, {3.784029620761093*^9, 
   3.7840296267786818`*^9}, {3.784455801152692*^9, 3.784455805299728*^9}, {
   3.793294738814581*^9, 3.793294740901576*^9}, 
   3.797159142186533*^9},ExpressionUUID->"4c7f4c53-f314-49a4-8034-\
164e72a3440b"],

Cell[BoxData[
 RowBox[{
  RowBox[{"pop", "=", 
   RowBox[{"MakePop", "[", 
    RowBox[{"{", 
     RowBox[{"p1", ",", "p2", ",", "d", ",", "0"}], "}"}], "]"}]}], 
  ";"}]], "Input",
 CellChangeTimes->{
  3.78384498527707*^9, 3.783845315214336*^9, {3.784028732047526*^9, 
   3.78402873254206*^9}, 3.797159128395396*^9, {3.797762540199094*^9, 
   3.797762540691531*^9}},ExpressionUUID->"74a813ec-86da-4701-a400-\
8ddc8c1b563d"],

Cell[BoxData[
 RowBox[{
  RowBox[{"pp", "=", 
   RowBox[{"IteratePop", "[", 
    RowBox[{
    "s1", ",", "s2", ",", "e", ",", "c", ",", "pop", ",", "1", ",", "r"}], 
    "]"}]}], ";"}]], "Input",
 CellChangeTimes->{{3.783844997749442*^9, 3.783845035470045*^9}, 
   3.783845317827055*^9, {3.784028734882695*^9, 3.784028735332541*^9}, {
   3.784105555051152*^9, 3.784105555504407*^9}, {3.7844558119830503`*^9, 
   3.784455831412051*^9}, {3.7932947558221083`*^9, 3.7932947569057007`*^9}, {
   3.7971591539727983`*^9, 
   3.797159169833981*^9}},ExpressionUUID->"ff42a2ec-c19a-4710-97ca-\
f122b56f2780"],

Cell[CellGroupData[{

Cell[BoxData[
 RowBox[{
  RowBox[{"p1p2Dt0", "=", 
   RowBox[{"p1p2D", "[", 
    RowBox[{"pp", "\[LeftDoubleBracket]", "1", "\[RightDoubleBracket]"}], 
    "]"}]}], ";"}]], "Input",
 CellGroupingRules->{GroupTogetherGrouping, 10000.},
 CellChangeTimes->{{3.4903531090480003`*^9, 3.490353114413*^9}, {
   3.490354884999*^9, 3.4903548914709997`*^9}, {3.4904334467567997`*^9, 
   3.4904334720397997`*^9}, 3.490513789867*^9, 3.490521976389*^9, {
   3.4978753822632*^9, 3.4978753894652*^9}, 3.4978754268431997`*^9, 
   3.4978754691652*^9, 3.4988301853616214`*^9, {3.4988303191826215`*^9, 
   3.4988303281486216`*^9}, {3.498888566184*^9, 3.498888567196*^9}, {
   3.5006209549874177`*^9, 3.500620982479418*^9}, {3.5006210497078176`*^9, 
   3.5006210521830177`*^9}, {3.5006213181366177`*^9, 3.500621330373418*^9}, {
   3.5006234624726176`*^9, 3.5006234629446173`*^9}, 3.5070200063018*^9, {
   3.5116876025954*^9, 3.5116876423494*^9}, 3.5116878883484*^9, {
   3.783336092334934*^9, 3.783336097863188*^9}, {3.797159175994289*^9, 
   3.797159182012048*^9}},ExpressionUUID->"cdf1a395-ac46-42ec-9cdc-\
f242995a7bbc"],

Cell[BoxData[
 RowBox[{
  RowBox[{"p1p2Dt1", "=", 
   RowBox[{"p1p2D", "[", 
    RowBox[{"pp", "\[LeftDoubleBracket]", 
     RowBox[{"-", "1"}], "\[RightDoubleBracket]"}], "]"}]}], ";"}]], "Input",
 CellGroupingRules->{GroupTogetherGrouping, 10000.},
 CellChangeTimes->{{3.479025884968326*^9, 3.479025888222706*^9}, {
   3.479026045543724*^9, 3.479026045661965*^9}, {3.4900846831438723`*^9, 
   3.4900846866398726`*^9}, 3.490085629006872*^9, {3.4900858856818724`*^9, 
   3.4900858869968724`*^9}, {3.490351493007*^9, 3.490351523014*^9}, {
   3.490353092796*^9, 3.490353106226*^9}, {3.490354839743*^9, 
   3.490354843668*^9}, {3.4903549281619997`*^9, 3.490354937211*^9}, {
   3.4904334582138*^9, 3.4904334782288*^9}, 3.4905138113190002`*^9, 
   3.490521978366*^9, 3.4951116952181315`*^9, {3.495111835050132*^9, 
   3.495111835741132*^9}, {3.4978753932632*^9, 3.4978753957832003`*^9}, 
   3.4978754305452003`*^9, 3.4978754774821997`*^9, 3.4988301879086213`*^9, {
   3.498830324510621*^9, 3.4988303315516214`*^9}, 3.498888572361*^9, {
   3.5006234676392174`*^9, 3.5006234743758173`*^9}, 3.5052054505551844`*^9, 
   3.5070200063018*^9, {3.5116876220383997`*^9, 3.5116876518564*^9}, {
   3.5116878059294*^9, 3.5116878066804*^9}, {3.5116878829044*^9, 
   3.5116878848204*^9}, 3.5116881243414*^9, 3.520593804618147*^9, {
   3.783336086732418*^9, 3.78333608956096*^9}, {3.797159179263068*^9, 
   3.797159183621945*^9}},ExpressionUUID->"36c5854a-f3a1-4cc9-879f-\
0d684e82473b"],

Cell[BoxData[
 RowBox[{
  RowBox[{"\[CapitalDelta]p1p2D", "=", " ", 
   RowBox[{"p1p2Dt1", "-", "p1p2Dt0"}]}], ";"}]], "Input",
 CellGroupingRules->{GroupTogetherGrouping, 10000.},
 CellChangeTimes->{{3.4904289633608*^9, 3.4904290026668*^9}, {
   3.4904299764217997`*^9, 3.4904299779818*^9}, {3.4904300727248*^9, 
   3.4904300961837997`*^9}, 3.4904306047278*^9, {3.4904306434628*^9, 
   3.4904306458087997`*^9}, {3.4904311047998*^9, 3.4904311288087997`*^9}, {
   3.4904334836378*^9, 3.4904335234378*^9}, {3.4904351307338*^9, 
   3.4904351355108*^9}, {3.4904456744788*^9, 3.4904457057708*^9}, {
   3.4904457709448*^9, 3.4904457838958*^9}, {3.4904487603018*^9, 
   3.4904487619768*^9}, {3.4904488306518*^9, 3.4904488438887997`*^9}, {
   3.4905138377720003`*^9, 3.490513869271*^9}, 3.4951116798681316`*^9, {
   3.4978727333892*^9, 3.4978727545772*^9}, {3.4978728605852003`*^9, 
   3.4978730283732*^9}, {3.4978730793932*^9, 3.4978732023152*^9}, {
   3.4978732441322002`*^9, 3.4978733098901997`*^9}, {3.4978734848372*^9, 
   3.4978735091672*^9}, {3.498284842795*^9, 3.498284843837*^9}, 
   3.4988298088396215`*^9, {3.4988299938356214`*^9, 3.4988299968816214`*^9}, {
   3.498830119048621*^9, 3.4988301271156216`*^9}, {3.4988301945636215`*^9, 
   3.4988301974406214`*^9}, 3.4988900948459997`*^9, {3.4988904895889997`*^9, 
   3.4988904930880003`*^9}, {3.4988905574189997`*^9, 3.498890558021*^9}, {
   3.498892836922*^9, 3.4988928384560003`*^9}, {3.498892898014*^9, 
   3.4988929123719997`*^9}, 3.500898800692*^9, 3.5048719416730003`*^9, {
   3.504872099936*^9, 3.504872102994*^9}, 3.5070200063018*^9, 
   3.783336423539722*^9, {3.783336456827653*^9, 3.783336457958024*^9}, {
   3.783336835732718*^9, 3.7833368358666887`*^9}, {3.783336938707693*^9, 
   3.783336947954426*^9}, {3.783336991811884*^9, 3.783336993130702*^9}, {
   3.783337043702688*^9, 3.783337095041335*^9}, {3.783415552047986*^9, 
   3.783415554265912*^9}, {3.7834156605650673`*^9, 3.783415676470665*^9}, {
   3.783667453069333*^9, 3.783667460405834*^9}, {3.7836678531364594`*^9, 
   3.783667869764451*^9}, {3.7836732726073027`*^9, 3.783673274689508*^9}, {
   3.78367756453202*^9, 3.783677564697515*^9}, {3.783677850164126*^9, 
   3.783677850241921*^9}, {3.7838453510531387`*^9, 3.783845351520186*^9}, {
   3.783845499166601*^9, 3.78384556622731*^9}, {3.783845683950716*^9, 
   3.7838456938877277`*^9}, {3.783845799890654*^9, 3.7838458032290487`*^9}, {
   3.7838458877029543`*^9, 3.783845909553939*^9}, {3.783846773888173*^9, 
   3.783846804452529*^9}, {3.783846987847109*^9, 3.783846990181197*^9}, {
   3.78384707489642*^9, 3.783847075456862*^9}, {3.7838471477535152`*^9, 
   3.783847165624494*^9}, {3.783941837977025*^9, 3.783941839871972*^9}, {
   3.783941921418124*^9, 3.783941924014299*^9}, {3.784029478333894*^9, 
   3.784029482474279*^9}, {3.784455886623664*^9, 3.784455887752563*^9}, {
   3.796979711296341*^9, 3.796979711652444*^9}, {3.7971591908118267`*^9, 
   3.797159202811286*^9}, {3.797159268887919*^9, 
   3.797159288822342*^9}},ExpressionUUID->"2fa96dbd-00a7-4158-aa74-\
786deb9512e3"]
}, Open  ]],

Cell[CellGroupData[{

Cell[TextData[Cell[BoxData[
 FormBox[
  RowBox[{
   RowBox[{
    RowBox[{
    "Instability", " ", "of", " ", "monomorphic", " ", "equilibria", " ", 
     "p1"}], "\[Rule]", "1"}], ",", " ", 
   RowBox[{"p2", " ", "\[Rule]", "1"}]}], 
  TraditionalForm]],ExpressionUUID->"4aa39084-7930-49ea-8c10-ab2a7c40cbe0"]], \
"Subsubsection",
 CellChangeTimes->{{3.784027493354804*^9, 3.7840275012159033`*^9}, {
   3.793304199347728*^9, 3.793304202336154*^9}, 3.793304321106756*^9, {
   3.7969812960968924`*^9, 3.796981336881823*^9}, {3.7969814909279537`*^9, 
   3.796981524309597*^9}, {3.797159404862494*^9, 
   3.797159411584969*^9}},ExpressionUUID->"1e5d822a-756a-444d-a272-\
6daa83444a34"],

Cell[BoxData[
 RowBox[{
  RowBox[{"DpListDListd\[Epsilon]", "=", 
   RowBox[{
    RowBox[{
     RowBox[{"D", "[", 
      RowBox[{
       RowBox[{"p1p2Dt1", "/.", 
        RowBox[{"{", 
         RowBox[{
          RowBox[{"p1", "\[Rule]", 
           RowBox[{"1", "+", 
            RowBox[{"\[Epsilon]", " ", "dp1"}]}]}], ",", 
          RowBox[{"p2", "\[Rule]", 
           RowBox[{"1", "+", 
            RowBox[{"\[Epsilon]", " ", "dp2"}]}]}], ",", 
          RowBox[{"d", "\[Rule]", 
           RowBox[{"0", "+", 
            RowBox[{"\[Epsilon]", " ", "dd"}]}]}]}], "}"}]}], ",", 
       "\[Epsilon]"}], "]"}], "/.", 
     RowBox[{"\[Epsilon]", "\[Rule]", "0"}]}], "//", "Simplify"}]}], 
  ";"}]], "Input",
 CellChangeTimes->{{3.78394196263288*^9, 3.783941982150875*^9}, 
   3.7839420479226923`*^9, {3.783942078292729*^9, 3.783942086479597*^9}, {
   3.783942188354272*^9, 3.783942260091056*^9}, 3.783942324046689*^9, 
   3.783947585618531*^9, 3.7840294887175827`*^9, {3.7969796938655577`*^9, 
   3.796979702111218*^9}, {3.797159431194745*^9, 
   3.79715944546259*^9}},ExpressionUUID->"b62180e5-974e-4bdd-aec9-\
0be932d73467"],

Cell["\[LineSeparator]Stability matrix", "Text",
 CellChangeTimes->{{3.7969801576544027`*^9, 3.796980164983289*^9}, {
   3.796981572306189*^9, 3.796981577506762*^9}, 
   3.7977625572795753`*^9},ExpressionUUID->"44a51fd1-eb10-411d-b2cc-\
64e5db5d5842"],

Cell[CellGroupData[{

Cell[BoxData[
 RowBox[{
  RowBox[{"SM", "=", 
   RowBox[{
    RowBox[{
     RowBox[{"D", "[", 
      RowBox[{"DpListDListd\[Epsilon]", ",", "#"}], "]"}], "&"}], "/@", 
    RowBox[{"{", 
     RowBox[{"dp1", ",", " ", "dp2", ",", "dd"}], "}"}]}]}], ";", 
  RowBox[{
   RowBox[{"SM", "//", "Simplify"}], "//", "MatrixForm"}]}]], "Input",
 CellGroupingRules->{GroupTogetherGrouping, 10000.},
 CellChangeTimes->{{3.4904461112637997`*^9, 3.4904461278548*^9}, {
   3.4904462442698*^9, 3.4904462556938*^9}, {3.4904466003468*^9, 
   3.4904466038808002`*^9}, {3.4904467060628*^9, 3.4904467429997997`*^9}, {
   3.4904468390528*^9, 3.4904468589407997`*^9}, {3.4904468972408*^9, 
   3.4904468985018*^9}, {3.4904478528988*^9, 3.4904478537748003`*^9}, {
   3.4905017405972133`*^9, 3.490501772777213*^9}, 3.490513936645*^9, {
   3.4978740841372004`*^9, 3.4978740887542*^9}, {3.4978741360481997`*^9, 
   3.4978741459322*^9}, {3.4978752241232*^9, 3.4978752255952*^9}, {
   3.4978753535212*^9, 3.4978753703901997`*^9}, {3.498285603211*^9, 
   3.498285611124*^9}, {3.5044431668974*^9, 3.5044431714294*^9}, {
   3.504871003567*^9, 3.504871005501*^9}, 3.5070200063038*^9, {
   3.783680396588192*^9, 3.783680410091461*^9}, {3.7836811066334753`*^9, 
   3.7836811190950527`*^9}, 3.7839422998393707`*^9, {3.783942331953071*^9, 
   3.783942399465423*^9}, {3.797159457329032*^9, 
   3.797159457507477*^9}},ExpressionUUID->"e9eab66e-3b37-458d-8b1d-\
1b74c816c9da"],

Cell[BoxData[
 TagBox[
  RowBox[{"(", "\[NoBreak]", GridBox[{
     {
      FractionBox[
       RowBox[{
        RowBox[{"-", "1"}], "+", 
        RowBox[{
         RowBox[{"(", 
          RowBox[{
           RowBox[{"-", "1"}], "+", "c"}], ")"}], " ", "e", " ", 
         RowBox[{"(", 
          RowBox[{
           RowBox[{"-", "1"}], "+", "s2"}], ")"}]}], "+", "s2", "-", 
        RowBox[{"c", " ", "s2"}], "+", 
        RowBox[{"s1", " ", 
         RowBox[{"(", 
          RowBox[{"2", "-", "c", "-", 
           RowBox[{"2", " ", "s2"}], "+", 
           RowBox[{"2", " ", "c", " ", "s2"}]}], ")"}]}]}], 
       RowBox[{
        RowBox[{"-", "1"}], "+", "e", "+", 
        RowBox[{"2", " ", "s1"}]}]], "0", "0"},
     {"0", 
      FractionBox[
       RowBox[{
        RowBox[{"-", "1"}], "+", 
        RowBox[{
         RowBox[{"(", 
          RowBox[{
           RowBox[{"-", "1"}], "+", "c"}], ")"}], " ", "e", " ", 
         RowBox[{"(", 
          RowBox[{
           RowBox[{"-", "1"}], "+", "s2"}], ")"}]}], "+", "s2", "-", 
        RowBox[{"c", " ", "s2"}], "+", 
        RowBox[{"s1", " ", 
         RowBox[{"(", 
          RowBox[{"2", "-", "c", "-", 
           RowBox[{"2", " ", "s2"}], "+", 
           RowBox[{"2", " ", "c", " ", "s2"}]}], ")"}]}]}], 
       RowBox[{
        RowBox[{"-", "1"}], "+", "e", "+", 
        RowBox[{"2", " ", "s1"}]}]], "0"},
     {
      FractionBox[
       RowBox[{
        RowBox[{
         RowBox[{"-", 
          RowBox[{"(", 
           RowBox[{
            RowBox[{"-", "1"}], "+", "c"}], ")"}]}], " ", 
         SuperscriptBox["e", "2"]}], "+", 
        RowBox[{
         RowBox[{"(", 
          RowBox[{
           RowBox[{"-", "1"}], "+", 
           RowBox[{"2", " ", "s1"}]}], ")"}], " ", "s2"}], "-", 
        RowBox[{
         RowBox[{"(", 
          RowBox[{
           RowBox[{"-", "1"}], "+", "c"}], ")"}], " ", "e", " ", 
         RowBox[{"(", 
          RowBox[{
           RowBox[{"-", "1"}], "+", 
           RowBox[{"2", " ", "s1"}], "+", "s2"}], ")"}]}], "+", 
        RowBox[{"c", " ", 
         RowBox[{"(", 
          RowBox[{"s1", "+", "s2", "-", 
           RowBox[{"2", " ", "s1", " ", "s2"}]}], ")"}]}]}], 
       RowBox[{
        RowBox[{"-", "1"}], "+", "e", "+", 
        RowBox[{"2", " ", "s1"}]}]], 
      FractionBox[
       RowBox[{
        RowBox[{
         RowBox[{"-", 
          RowBox[{"(", 
           RowBox[{
            RowBox[{"-", "1"}], "+", "c"}], ")"}]}], " ", 
         SuperscriptBox["e", "2"]}], "+", 
        RowBox[{
         RowBox[{"(", 
          RowBox[{
           RowBox[{"-", "1"}], "+", 
           RowBox[{"2", " ", "s1"}]}], ")"}], " ", "s2"}], "-", 
        RowBox[{
         RowBox[{"(", 
          RowBox[{
           RowBox[{"-", "1"}], "+", "c"}], ")"}], " ", "e", " ", 
         RowBox[{"(", 
          RowBox[{
           RowBox[{"-", "1"}], "+", 
           RowBox[{"2", " ", "s1"}], "+", "s2"}], ")"}]}], "+", 
        RowBox[{"c", " ", 
         RowBox[{"(", 
          RowBox[{"s1", "+", "s2", "-", 
           RowBox[{"2", " ", "s1", " ", "s2"}]}], ")"}]}]}], 
       RowBox[{
        RowBox[{"-", "1"}], "+", "e", "+", 
        RowBox[{"2", " ", "s1"}]}]], 
      RowBox[{
       RowBox[{"(", 
        RowBox[{"1", "-", "r"}], ")"}], " ", 
       RowBox[{"(", 
        RowBox[{
         RowBox[{"-", 
          FractionBox["c", 
           RowBox[{
            RowBox[{"-", "1"}], "+", "e", "+", 
            RowBox[{"2", " ", "s1"}]}]]}], "+", 
         RowBox[{
          RowBox[{"(", 
           RowBox[{
            RowBox[{"-", "1"}], "+", "c"}], ")"}], " ", 
          RowBox[{"(", 
           RowBox[{
            RowBox[{"-", "1"}], "+", "e", "+", 
            RowBox[{"2", " ", "s2"}]}], ")"}]}]}], ")"}]}]}
    },
    GridBoxAlignment->{
     "Columns" -> {{Center}}, "ColumnsIndexed" -> {}, "Rows" -> {{Baseline}}, 
      "RowsIndexed" -> {}},
    GridBoxSpacings->{"Columns" -> {
        Offset[0.27999999999999997`], {
         Offset[0.7]}, 
        Offset[0.27999999999999997`]}, "ColumnsIndexed" -> {}, "Rows" -> {
        Offset[0.2], {
         Offset[0.4]}, 
        Offset[0.2]}, "RowsIndexed" -> {}}], "\[NoBreak]", ")"}],
  Function[BoxForm`e$, 
   MatrixForm[BoxForm`e$]]]], "Output",
 CellGroupingRules->{GroupTogetherGrouping, 10000.},
 CellChangeTimes->{{3.4904467340038*^9, 3.4904467436028*^9}, {
   3.4904468401888*^9, 3.4904468592528*^9}, 3.4904468993168*^9, {
   3.4904478545888*^9, 3.4904478759978*^9}, 3.4904487763538*^9, 
   3.4904488090518*^9, 3.4904488491618*^9, 3.4904492293148003`*^9, {
   3.4905016950542135`*^9, 3.490501712907213*^9}, {3.4905017452662134`*^9, 
   3.4905017734502134`*^9}, {3.490501843397213*^9, 3.4905018722092133`*^9}, 
   3.4905020124242134`*^9, 3.490513637709*^9, {3.490513672922*^9, 
   3.490513682741*^9}, {3.490513743487*^9, 3.4905137566289997`*^9}, 
   3.4905138239849997`*^9, {3.490513856223*^9, 3.4905138738450003`*^9}, 
   3.4905139522539997`*^9, {3.4905140012019997`*^9, 3.490514054028*^9}, 
   3.490516943502*^9, 3.4905220048199997`*^9, 3.495110990444132*^9, 
   3.495111561451132*^9, {3.495111987899132*^9, 3.495112029411132*^9}, 
   3.4951121476181316`*^9, 3.495123460989132*^9, 3.4951250836481314`*^9, 
   3.4978730602832003`*^9, {3.4978731193101997`*^9, 3.4978731284212*^9}, 
   3.4978732065392*^9, 3.4978734664672003`*^9, 3.4978735986422*^9, 
   3.4978736841401997`*^9, {3.4978737255532*^9, 3.4978737401022*^9}, 
   3.4978740933241997`*^9, {3.4978741281521997`*^9, 3.4978741611052*^9}, 
   3.4978745139402*^9, {3.4978751842382*^9, 3.4978752269782*^9}, {
   3.4978753475292*^9, 3.4978753580151997`*^9}, 3.498285342611*^9, 
   3.4982854703929996`*^9, {3.49828561219*^9, 3.49828563274*^9}, 
   3.498287897118*^9, 3.498287931822*^9, 3.49828812854*^9, 3.498884716559*^9, 
   3.498891519867*^9, {3.504871007965*^9, 3.504871025541*^9}, 
   3.504871087436*^9, 3.504871301084*^9, 3.5048714056549997`*^9, {
   3.504872290922*^9, 3.5048723060220003`*^9}, 3.504872580986*^9, {
   3.5048726556*^9, 3.504872682808*^9}, 3.504873875608*^9, 
   3.5048741435629997`*^9, {3.504874174043*^9, 3.5048741897720003`*^9}, 
   3.504874454578*^9, 3.504876449998*^9, 3.5049338749734*^9, 
   3.5049406400952*^9, 3.5049411560872*^9, 3.5050219148213997`*^9, 
   3.505209497804984*^9, 3.5070200063038*^9, 3.508673347828622*^9, 
   3.508673396173022*^9, 3.5086763467042217`*^9, 3.5116881891654*^9, 
   3.5133361064997997`*^9, 3.520534942326766*^9, 3.520876370719976*^9, 
   3.523650029383816*^9, 3.783681277991205*^9, 3.783845626994039*^9, 
   3.783846905403021*^9, 3.7839424019756804`*^9, 3.783942582486068*^9, 
   3.783945773047463*^9, 3.783945892099681*^9, 3.783947642378315*^9, 
   3.7839478158483143`*^9, 3.7840288756408243`*^9, 3.7840290102221622`*^9, 
   3.7840295953928328`*^9, 3.784029667525351*^9, 3.7841018616734133`*^9, 
   3.784105588215555*^9, 3.784105797349658*^9, 3.784455924556292*^9, 
   3.78445603330474*^9, 3.784456352098521*^9, 3.793294822972102*^9, 
   3.796979022242028*^9, 3.796979595810521*^9, 3.796981568136133*^9, 
   3.797159460686573*^9, {3.797161296248336*^9, 3.7971613233485193`*^9}, 
   3.7972465603499403`*^9, {3.797249524022592*^9, 3.797249534062605*^9}, 
   3.797251597956048*^9, 3.797253009260673*^9, {3.797762558999222*^9, 
   3.797762580536985*^9}, 
   3.7977626278962507`*^9},ExpressionUUID->"58f0317d-cea2-4b61-b45e-\
667b34283793"]
}, Open  ]],

Cell["Eigenvalues of the stability matrix", "Text",
 CellChangeTimes->{{3.7969801576544027`*^9, 3.796980164983289*^9}, {
  3.796981572306189*^9, 
  3.796981601945582*^9}},ExpressionUUID->"05a16600-3e02-46d3-8015-\
05c2d5cff974"],

Cell[BoxData[
 RowBox[{"EVls", "=", 
  RowBox[{
   RowBox[{"Eigenvalues", "[", "SM", "]"}], "//", "Simplify"}]}]], "Input",
 CellGroupingRules->{GroupTogetherGrouping, 10000.},
 CellChangeTimes->{
  3.5070200063038*^9, {3.5133361152078*^9, 3.5133361208728*^9}, {
   3.7839424204516077`*^9, 3.783942464637885*^9}, 3.783947773510405*^9, {
   3.784456324840972*^9, 3.784456332153254*^9}, 
   3.793304365701583*^9},ExpressionUUID->"37aa2fe3-89af-438a-acc4-\
13ad5ca74489"],

Cell[BoxData[
 RowBox[{"{", 
  RowBox[{
   FractionBox[
    RowBox[{
     RowBox[{"-", "1"}], "+", 
     RowBox[{
      RowBox[{"(", 
       RowBox[{
        RowBox[{"-", "1"}], "+", "c"}], ")"}], " ", "e", " ", 
      RowBox[{"(", 
       RowBox[{
        RowBox[{"-", "1"}], "+", "s2"}], ")"}]}], "+", "s2", "-", 
     RowBox[{"c", " ", "s2"}], "+", 
     RowBox[{"s1", " ", 
      RowBox[{"(", 
       RowBox[{"2", "-", "c", "-", 
        RowBox[{"2", " ", "s2"}], "+", 
        RowBox[{"2", " ", "c", " ", "s2"}]}], ")"}]}]}], 
    RowBox[{
     RowBox[{"-", "1"}], "+", "e", "+", 
     RowBox[{"2", " ", "s1"}]}]], ",", 
   FractionBox[
    RowBox[{
     RowBox[{"-", "1"}], "+", 
     RowBox[{
      RowBox[{"(", 
       RowBox[{
        RowBox[{"-", "1"}], "+", "c"}], ")"}], " ", "e", " ", 
      RowBox[{"(", 
       RowBox[{
        RowBox[{"-", "1"}], "+", "s2"}], ")"}]}], "+", "s2", "-", 
     RowBox[{"c", " ", "s2"}], "+", 
     RowBox[{"s1", " ", 
      RowBox[{"(", 
       RowBox[{"2", "-", "c", "-", 
        RowBox[{"2", " ", "s2"}], "+", 
        RowBox[{"2", " ", "c", " ", "s2"}]}], ")"}]}]}], 
    RowBox[{
     RowBox[{"-", "1"}], "+", "e", "+", 
     RowBox[{"2", " ", "s1"}]}]], ",", 
   RowBox[{"-", 
    FractionBox[
     RowBox[{
      RowBox[{"(", 
       RowBox[{
        RowBox[{"-", "1"}], "+", "r"}], ")"}], " ", 
      RowBox[{"(", 
       RowBox[{
        RowBox[{"-", "1"}], "+", 
        RowBox[{
         RowBox[{"(", 
          RowBox[{
           RowBox[{"-", "1"}], "+", "c"}], ")"}], " ", 
         SuperscriptBox["e", "2"]}], "+", 
        RowBox[{"2", " ", "s2"}], "-", 
        RowBox[{"2", " ", "c", " ", "s2"}], "+", 
        RowBox[{"2", " ", 
         RowBox[{"(", 
          RowBox[{
           RowBox[{"-", "1"}], "+", "c"}], ")"}], " ", "e", " ", 
         RowBox[{"(", 
          RowBox[{
           RowBox[{"-", "1"}], "+", "s1", "+", "s2"}], ")"}]}], "+", 
        RowBox[{"2", " ", 
         RowBox[{"(", 
          RowBox[{
           RowBox[{"-", "1"}], "+", "c"}], ")"}], " ", "s1", " ", 
         RowBox[{"(", 
          RowBox[{
           RowBox[{"-", "1"}], "+", 
           RowBox[{"2", " ", "s2"}]}], ")"}]}]}], ")"}]}], 
     RowBox[{
      RowBox[{"-", "1"}], "+", "e", "+", 
      RowBox[{"2", " ", "s1"}]}]]}]}], "}"}]], "Output",
 CellChangeTimes->{
  3.783947815999262*^9, 3.7840288757801857`*^9, 3.784029010352353*^9, 
   3.784029595515432*^9, 3.784029667664983*^9, 3.7841018618552523`*^9, 
   3.784105588405246*^9, 3.784105797533733*^9, 3.784456036568676*^9, {
   3.7844563335913563`*^9, 3.78445635485608*^9}, 3.793294834253662*^9, 
   3.7969795334455633`*^9, {3.7969795927120256`*^9, 3.7969796003042192`*^9}, 
   3.797159470226491*^9, {3.7971612962795362`*^9, 3.797161325419457*^9}, 
   3.797246560389821*^9, {3.797249524092855*^9, 3.797249534094537*^9}, 
   3.7972516002605133`*^9, 3.797253011349029*^9, {3.7977625618105917`*^9, 
   3.79776258310631*^9}, 
   3.797762630194359*^9},ExpressionUUID->"125c26ff-ef71-4165-8ab6-\
057ce01fe6a7"],

Cell["\<\
Condition for niche proportions (c) when p1, p2 unstable near 1.\
\>", "Text",
 CellChangeTimes->{{3.7969801576544027`*^9, 3.796980164983289*^9}, {
  3.796981572306189*^9, 3.7969817766265078`*^9}, {3.797251611438455*^9, 
  3.797251613785242*^9}},ExpressionUUID->"3c456fa8-5ebd-4518-9a8b-\
5670d1771b21"],

Cell[BoxData[
 RowBox[{
  RowBox[{"ConditionsC", "=", 
   RowBox[{"Flatten", "[", 
    RowBox[{"c", "/.", 
     RowBox[{"Table", "[", 
      RowBox[{
       RowBox[{
        RowBox[{"Solve", "[", 
         RowBox[{
          RowBox[{
           RowBox[{"(", 
            RowBox[{
             RowBox[{
             "EVls", "\[LeftDoubleBracket]", "i", "\[RightDoubleBracket]"}], "/.", 
             RowBox[{"{", 
              RowBox[{
               RowBox[{"s1", "\[Rule]", "s"}], ",", 
               RowBox[{"s2", "\[Rule]", "s"}]}], "}"}]}], ")"}], "\[Equal]", 
           "1"}], ",", "c"}], "]"}], "//", "Simplify"}], ",", 
       RowBox[{"{", 
        RowBox[{"i", ",", "0", ",", 
         RowBox[{"Length", "[", "EVls", "]"}]}], "}"}]}], "]"}]}], "]"}]}], 
  ";"}]], "Input",
 CellChangeTimes->{{3.783942633156378*^9, 3.783942648234975*^9}, {
   3.7839457932015133`*^9, 3.783945849606163*^9}, {3.783945897977419*^9, 
   3.783945926591084*^9}, {3.793304380970882*^9, 3.793304388545896*^9}, 
   3.796981836213533*^9, {3.797251628144053*^9, 
   3.797251652184699*^9}},ExpressionUUID->"7e9ddf2b-ca25-4b18-b5d8-\
84842f65ad25"],

Cell[CellGroupData[{

Cell[BoxData[
 RowBox[{"ConditionsC", "//", "MatrixForm"}]], "Input",
 CellChangeTimes->{{3.796981842041415*^9, 
  3.7969818431356077`*^9}},ExpressionUUID->"230f1325-2815-4c88-9fd3-\
209f69756576"],

Cell[BoxData[
 TagBox[
  RowBox[{"(", "\[NoBreak]", 
   TagBox[GridBox[{
      {"c"},
      {
       FractionBox[
        RowBox[{"s", " ", 
         RowBox[{"(", 
          RowBox[{
           RowBox[{"-", "1"}], "+", "e", "+", 
           RowBox[{"2", " ", "s"}]}], ")"}]}], 
        RowBox[{
         RowBox[{"(", 
          RowBox[{
           RowBox[{"-", "1"}], "+", "s"}], ")"}], " ", 
         RowBox[{"(", 
          RowBox[{"e", "+", 
           RowBox[{"2", " ", "s"}]}], ")"}]}]]},
      {
       FractionBox[
        RowBox[{"s", " ", 
         RowBox[{"(", 
          RowBox[{
           RowBox[{"-", "1"}], "+", "e", "+", 
           RowBox[{"2", " ", "s"}]}], ")"}]}], 
        RowBox[{
         RowBox[{"(", 
          RowBox[{
           RowBox[{"-", "1"}], "+", "s"}], ")"}], " ", 
         RowBox[{"(", 
          RowBox[{"e", "+", 
           RowBox[{"2", " ", "s"}]}], ")"}]}]]},
      {
       FractionBox[
        RowBox[{
         RowBox[{"(", 
          RowBox[{
           RowBox[{"-", "1"}], "+", "e", "+", 
           RowBox[{"2", " ", "s"}]}], ")"}], " ", 
         RowBox[{"(", 
          RowBox[{
           RowBox[{"e", " ", 
            RowBox[{"(", 
             RowBox[{
              RowBox[{"-", "1"}], "+", "r"}], ")"}]}], "-", 
           RowBox[{"2", " ", "s"}], "+", 
           RowBox[{"r", " ", 
            RowBox[{"(", 
             RowBox[{
              RowBox[{"-", "1"}], "+", 
              RowBox[{"2", " ", "s"}]}], ")"}]}]}], ")"}]}], 
        RowBox[{
         RowBox[{"(", 
          RowBox[{
           RowBox[{"-", "1"}], "+", "r"}], ")"}], " ", 
         RowBox[{"(", 
          RowBox[{
           SuperscriptBox["e", "2"], "+", 
           RowBox[{"4", " ", 
            RowBox[{"(", 
             RowBox[{
              RowBox[{"-", "1"}], "+", "s"}], ")"}], " ", "s"}], "+", 
           RowBox[{"e", " ", 
            RowBox[{"(", 
             RowBox[{
              RowBox[{"-", "2"}], "+", 
              RowBox[{"4", " ", "s"}]}], ")"}]}]}], ")"}]}]]}
     },
     GridBoxAlignment->{
      "Columns" -> {{Center}}, "ColumnsIndexed" -> {}, "Rows" -> {{Baseline}},
        "RowsIndexed" -> {}},
     GridBoxSpacings->{"Columns" -> {
         Offset[0.27999999999999997`], {
          Offset[0.5599999999999999]}, 
         Offset[0.27999999999999997`]}, "ColumnsIndexed" -> {}, "Rows" -> {
         Offset[0.2], {
          Offset[0.4]}, 
         Offset[0.2]}, "RowsIndexed" -> {}}],
    Column], "\[NoBreak]", ")"}],
  Function[BoxForm`e$, 
   MatrixForm[BoxForm`e$]]]], "Output",
 CellChangeTimes->{
  3.7969818434003687`*^9, 3.797159481467938*^9, 3.797161296338064*^9, 
   3.797161334267107*^9, 3.797246560467037*^9, {3.79724952427483*^9, 
   3.797249534176433*^9}, {3.79725162603272*^9, 3.797251655741666*^9}, 
   3.797253014586421*^9, 
   3.7977626368527393`*^9},ExpressionUUID->"3e2f164e-786d-42b4-804a-\
8fb7b2e57895"]
}, Open  ]],

Cell["\<\
The leading eigenvalue and its corresponding condition was numerically \
identified for each recombination regime evaluated.\
\>", "Text",
 CellChangeTimes->{{3.7969801576544027`*^9, 3.796980164983289*^9}, {
  3.796981572306189*^9, 3.796981825735798*^9}, {3.79698186673067*^9, 
  3.796981889606127*^9}},ExpressionUUID->"fa105979-1b67-49b2-9d13-\
514af53f4e40"]
}, Closed]],

Cell[CellGroupData[{

Cell[TextData[Cell[BoxData[
 FormBox[
  RowBox[{
   RowBox[{
    RowBox[{
    "Instability", " ", "of", " ", "monomorphic", " ", "equilibria", " ", 
     "p1"}], "\[Rule]", "0"}], ",", " ", 
   RowBox[{"p2", " ", "\[Rule]", "0"}]}], 
  TraditionalForm]],ExpressionUUID->"d5335163-2ef5-4bc5-abe6-5d1ae2a66fcb"]], \
"Subsubsection",
 CellChangeTimes->{{3.784027493354804*^9, 3.7840275012159033`*^9}, {
   3.793304199347728*^9, 3.793304202336154*^9}, 3.793304321106756*^9, {
   3.7969812960968924`*^9, 3.796981336881823*^9}, {3.7969814909279537`*^9, 
   3.796981524309597*^9}, {3.797159404862494*^9, 3.797159411584969*^9}, {
   3.797159519281588*^9, 
   3.797159523674365*^9}},ExpressionUUID->"0be5ba58-c6ed-4387-9dc8-\
f96e072e5b02"],

Cell[BoxData[
 RowBox[{
  RowBox[{"DpListDListd\[Epsilon]", "=", 
   RowBox[{
    RowBox[{
     RowBox[{"D", "[", 
      RowBox[{
       RowBox[{"p1p2Dt1", "/.", 
        RowBox[{"{", 
         RowBox[{
          RowBox[{"p1", "\[Rule]", 
           RowBox[{"0", "+", 
            RowBox[{"\[Epsilon]", " ", "dp1"}]}]}], ",", 
          RowBox[{"p2", "\[Rule]", 
           RowBox[{"0", "+", 
            RowBox[{"\[Epsilon]", " ", "dp2"}]}]}], ",", 
          RowBox[{"d", "\[Rule]", 
           RowBox[{"0", "+", 
            RowBox[{"\[Epsilon]", " ", "dd"}]}]}]}], "}"}]}], ",", 
       "\[Epsilon]"}], "]"}], "/.", 
     RowBox[{"\[Epsilon]", "\[Rule]", "0"}]}], "//", "Simplify"}]}], 
  ";"}]], "Input",
 CellChangeTimes->{{3.78394196263288*^9, 3.783941982150875*^9}, 
   3.7839420479226923`*^9, {3.783942078292729*^9, 3.783942086479597*^9}, {
   3.783942188354272*^9, 3.783942260091056*^9}, 3.783942324046689*^9, 
   3.783947585618531*^9, 3.7840294887175827`*^9, {3.7969796938655577`*^9, 
   3.796979702111218*^9}, {3.797159431194745*^9, 3.79715944546259*^9}, {
   3.797159526126614*^9, 
   3.797159528795455*^9}},ExpressionUUID->"864c30cb-d4da-4b0b-aa3b-\
c1bde1742429"],

Cell["Stability matrix", "Text",
 CellChangeTimes->{{3.7969801576544027`*^9, 3.796980164983289*^9}, {
  3.796981572306189*^9, 
  3.796981577506762*^9}},ExpressionUUID->"fd11ccbc-1f4e-4b34-be65-\
1da6a5f1058c"],

Cell[CellGroupData[{

Cell[BoxData[
 RowBox[{
  RowBox[{"SM", "=", 
   RowBox[{
    RowBox[{
     RowBox[{"D", "[", 
      RowBox[{"DpListDListd\[Epsilon]", ",", "#"}], "]"}], "&"}], "/@", 
    RowBox[{"{", 
     RowBox[{"dp1", ",", " ", "dp2", ",", "dd"}], "}"}]}]}], ";", 
  RowBox[{
   RowBox[{"SM", "//", "Simplify"}], "//", "MatrixForm"}]}]], "Input",
 CellGroupingRules->{GroupTogetherGrouping, 10000.},
 CellChangeTimes->{{3.4904461112637997`*^9, 3.4904461278548*^9}, {
   3.4904462442698*^9, 3.4904462556938*^9}, {3.4904466003468*^9, 
   3.4904466038808002`*^9}, {3.4904467060628*^9, 3.4904467429997997`*^9}, {
   3.4904468390528*^9, 3.4904468589407997`*^9}, {3.4904468972408*^9, 
   3.4904468985018*^9}, {3.4904478528988*^9, 3.4904478537748003`*^9}, {
   3.4905017405972133`*^9, 3.490501772777213*^9}, 3.490513936645*^9, {
   3.4978740841372004`*^9, 3.4978740887542*^9}, {3.4978741360481997`*^9, 
   3.4978741459322*^9}, {3.4978752241232*^9, 3.4978752255952*^9}, {
   3.4978753535212*^9, 3.4978753703901997`*^9}, {3.498285603211*^9, 
   3.498285611124*^9}, {3.5044431668974*^9, 3.5044431714294*^9}, {
   3.504871003567*^9, 3.504871005501*^9}, 3.5070200063038*^9, {
   3.783680396588192*^9, 3.783680410091461*^9}, {3.7836811066334753`*^9, 
   3.7836811190950527`*^9}, 3.7839422998393707`*^9, {3.783942331953071*^9, 
   3.783942399465423*^9}, {3.797159457329032*^9, 
   3.797159457507477*^9}},ExpressionUUID->"156f89b2-26fe-481f-9cb8-\
3ca9d9944f13"],

Cell[BoxData[
 TagBox[
  RowBox[{"(", "\[NoBreak]", GridBox[{
     {
      FractionBox[
       RowBox[{
        RowBox[{"-", "1"}], "+", "s2", "+", 
        RowBox[{"c", " ", 
         RowBox[{"(", 
          RowBox[{"e", "+", "s1", "-", 
           RowBox[{"e", " ", "s1"}], "+", "s2", "-", 
           RowBox[{"2", " ", "s1", " ", "s2"}]}], ")"}]}]}], 
       RowBox[{
        RowBox[{"-", "1"}], "+", "e", "+", 
        RowBox[{"2", " ", "s2"}]}]], "0", "0"},
     {"0", 
      FractionBox[
       RowBox[{
        RowBox[{"-", "1"}], "+", "s2", "+", 
        RowBox[{"c", " ", 
         RowBox[{"(", 
          RowBox[{"e", "+", "s1", "-", 
           RowBox[{"e", " ", "s1"}], "+", "s2", "-", 
           RowBox[{"2", " ", "s1", " ", "s2"}]}], ")"}]}]}], 
       RowBox[{
        RowBox[{"-", "1"}], "+", "e", "+", 
        RowBox[{"2", " ", "s2"}]}]], "0"},
     {
      FractionBox[
       RowBox[{
        RowBox[{"-", "s2"}], "+", 
        RowBox[{"c", " ", 
         RowBox[{"(", 
          RowBox[{
           RowBox[{"-", 
            SuperscriptBox["e", "2"]}], "+", "s1", "+", "s2", "-", 
           RowBox[{"2", " ", "s1", " ", "s2"}], "-", 
           RowBox[{"e", " ", 
            RowBox[{"(", 
             RowBox[{
              RowBox[{"-", "1"}], "+", "s1", "+", 
              RowBox[{"2", " ", "s2"}]}], ")"}]}]}], ")"}]}]}], 
       RowBox[{
        RowBox[{"-", "1"}], "+", "e", "+", 
        RowBox[{"2", " ", "s2"}]}]], 
      FractionBox[
       RowBox[{
        RowBox[{"-", "s2"}], "+", 
        RowBox[{"c", " ", 
         RowBox[{"(", 
          RowBox[{
           RowBox[{"-", 
            SuperscriptBox["e", "2"]}], "+", "s1", "+", "s2", "-", 
           RowBox[{"2", " ", "s1", " ", "s2"}], "-", 
           RowBox[{"e", " ", 
            RowBox[{"(", 
             RowBox[{
              RowBox[{"-", "1"}], "+", "s1", "+", 
              RowBox[{"2", " ", "s2"}]}], ")"}]}]}], ")"}]}]}], 
       RowBox[{
        RowBox[{"-", "1"}], "+", "e", "+", 
        RowBox[{"2", " ", "s2"}]}]], 
      RowBox[{
       RowBox[{"(", 
        RowBox[{"1", "-", "r"}], ")"}], " ", 
       RowBox[{"(", 
        RowBox[{
         RowBox[{
          RowBox[{"-", "c"}], " ", 
          RowBox[{"(", 
           RowBox[{
            RowBox[{"-", "1"}], "+", "e", "+", 
            RowBox[{"2", " ", "s1"}]}], ")"}]}], "+", 
         FractionBox[
          RowBox[{
           RowBox[{"-", "1"}], "+", "c"}], 
          RowBox[{
           RowBox[{"-", "1"}], "+", "e", "+", 
           RowBox[{"2", " ", "s2"}]}]]}], ")"}]}]}
    },
    GridBoxAlignment->{
     "Columns" -> {{Center}}, "ColumnsIndexed" -> {}, "Rows" -> {{Baseline}}, 
      "RowsIndexed" -> {}},
    GridBoxSpacings->{"Columns" -> {
        Offset[0.27999999999999997`], {
         Offset[0.7]}, 
        Offset[0.27999999999999997`]}, "ColumnsIndexed" -> {}, "Rows" -> {
        Offset[0.2], {
         Offset[0.4]}, 
        Offset[0.2]}, "RowsIndexed" -> {}}], "\[NoBreak]", ")"}],
  Function[BoxForm`e$, 
   MatrixForm[BoxForm`e$]]]], "Output",
 CellGroupingRules->{GroupTogetherGrouping, 10000.},
 CellChangeTimes->{{3.4904467340038*^9, 3.4904467436028*^9}, {
   3.4904468401888*^9, 3.4904468592528*^9}, 3.4904468993168*^9, {
   3.4904478545888*^9, 3.4904478759978*^9}, 3.4904487763538*^9, 
   3.4904488090518*^9, 3.4904488491618*^9, 3.4904492293148003`*^9, {
   3.4905016950542135`*^9, 3.490501712907213*^9}, {3.4905017452662134`*^9, 
   3.4905017734502134`*^9}, {3.490501843397213*^9, 3.4905018722092133`*^9}, 
   3.4905020124242134`*^9, 3.490513637709*^9, {3.490513672922*^9, 
   3.490513682741*^9}, {3.490513743487*^9, 3.4905137566289997`*^9}, 
   3.4905138239849997`*^9, {3.490513856223*^9, 3.4905138738450003`*^9}, 
   3.4905139522539997`*^9, {3.4905140012019997`*^9, 3.490514054028*^9}, 
   3.490516943502*^9, 3.4905220048199997`*^9, 3.495110990444132*^9, 
   3.495111561451132*^9, {3.495111987899132*^9, 3.495112029411132*^9}, 
   3.4951121476181316`*^9, 3.495123460989132*^9, 3.4951250836481314`*^9, 
   3.4978730602832003`*^9, {3.4978731193101997`*^9, 3.4978731284212*^9}, 
   3.4978732065392*^9, 3.4978734664672003`*^9, 3.4978735986422*^9, 
   3.4978736841401997`*^9, {3.4978737255532*^9, 3.4978737401022*^9}, 
   3.4978740933241997`*^9, {3.4978741281521997`*^9, 3.4978741611052*^9}, 
   3.4978745139402*^9, {3.4978751842382*^9, 3.4978752269782*^9}, {
   3.4978753475292*^9, 3.4978753580151997`*^9}, 3.498285342611*^9, 
   3.4982854703929996`*^9, {3.49828561219*^9, 3.49828563274*^9}, 
   3.498287897118*^9, 3.498287931822*^9, 3.49828812854*^9, 3.498884716559*^9, 
   3.498891519867*^9, {3.504871007965*^9, 3.504871025541*^9}, 
   3.504871087436*^9, 3.504871301084*^9, 3.5048714056549997`*^9, {
   3.504872290922*^9, 3.5048723060220003`*^9}, 3.504872580986*^9, {
   3.5048726556*^9, 3.504872682808*^9}, 3.504873875608*^9, 
   3.5048741435629997`*^9, {3.504874174043*^9, 3.5048741897720003`*^9}, 
   3.504874454578*^9, 3.504876449998*^9, 3.5049338749734*^9, 
   3.5049406400952*^9, 3.5049411560872*^9, 3.5050219148213997`*^9, 
   3.505209497804984*^9, 3.5070200063038*^9, 3.508673347828622*^9, 
   3.508673396173022*^9, 3.5086763467042217`*^9, 3.5116881891654*^9, 
   3.5133361064997997`*^9, 3.520534942326766*^9, 3.520876370719976*^9, 
   3.523650029383816*^9, 3.783681277991205*^9, 3.783845626994039*^9, 
   3.783846905403021*^9, 3.7839424019756804`*^9, 3.783942582486068*^9, 
   3.783945773047463*^9, 3.783945892099681*^9, 3.783947642378315*^9, 
   3.7839478158483143`*^9, 3.7840288756408243`*^9, 3.7840290102221622`*^9, 
   3.7840295953928328`*^9, 3.784029667525351*^9, 3.7841018616734133`*^9, 
   3.784105588215555*^9, 3.784105797349658*^9, 3.784455924556292*^9, 
   3.78445603330474*^9, 3.784456352098521*^9, 3.793294822972102*^9, 
   3.796979022242028*^9, 3.796979595810521*^9, 3.796981568136133*^9, 
   3.797159460686573*^9, 3.7971595323054028`*^9, 3.7971612965108643`*^9, {
   3.79724656057742*^9, 3.797246584888723*^9}, {3.797249524324903*^9, 
   3.797249534296006*^9}, 
   3.797762644735038*^9},ExpressionUUID->"69e5c7a6-a852-49f2-b19d-\
976400b0e80d"]
}, Open  ]],

Cell["Eigenvalues of the stability matrix", "Text",
 CellChangeTimes->{{3.7969801576544027`*^9, 3.796980164983289*^9}, {
  3.796981572306189*^9, 
  3.796981601945582*^9}},ExpressionUUID->"74cb6ee0-c753-495f-8959-\
5d054cff579b"],

Cell[BoxData[
 RowBox[{"EVls", "=", 
  RowBox[{
   RowBox[{"Eigenvalues", "[", "SM", "]"}], "//", "Simplify"}]}]], "Input",
 CellGroupingRules->{GroupTogetherGrouping, 10000.},
 CellChangeTimes->{
  3.5070200063038*^9, {3.5133361152078*^9, 3.5133361208728*^9}, {
   3.7839424204516077`*^9, 3.783942464637885*^9}, 3.783947773510405*^9, {
   3.784456324840972*^9, 3.784456332153254*^9}, 
   3.793304365701583*^9},ExpressionUUID->"361930c6-5e44-44ab-b01f-\
19a866d0ccd6"],

Cell[BoxData[
 RowBox[{"{", 
  RowBox[{
   FractionBox[
    RowBox[{
     RowBox[{"-", "1"}], "+", "s2", "+", 
     RowBox[{"c", " ", 
      RowBox[{"(", 
       RowBox[{"e", "+", "s1", "-", 
        RowBox[{"e", " ", "s1"}], "+", "s2", "-", 
        RowBox[{"2", " ", "s1", " ", "s2"}]}], ")"}]}]}], 
    RowBox[{
     RowBox[{"-", "1"}], "+", "e", "+", 
     RowBox[{"2", " ", "s2"}]}]], ",", 
   FractionBox[
    RowBox[{
     RowBox[{"-", "1"}], "+", "s2", "+", 
     RowBox[{"c", " ", 
      RowBox[{"(", 
       RowBox[{"e", "+", "s1", "-", 
        RowBox[{"e", " ", "s1"}], "+", "s2", "-", 
        RowBox[{"2", " ", "s1", " ", "s2"}]}], ")"}]}]}], 
    RowBox[{
     RowBox[{"-", "1"}], "+", "e", "+", 
     RowBox[{"2", " ", "s2"}]}]], ",", 
   FractionBox[
    RowBox[{
     RowBox[{"(", 
      RowBox[{
       RowBox[{"-", "1"}], "+", "r"}], ")"}], " ", 
     RowBox[{"(", 
      RowBox[{"1", "+", 
       RowBox[{"c", " ", 
        RowBox[{"(", 
         RowBox[{
          SuperscriptBox["e", "2"], "-", 
          RowBox[{"2", " ", "s1"}], "-", 
          RowBox[{"2", " ", "s2"}], "+", 
          RowBox[{"4", " ", "s1", " ", "s2"}], "+", 
          RowBox[{"2", " ", "e", " ", 
           RowBox[{"(", 
            RowBox[{
             RowBox[{"-", "1"}], "+", "s1", "+", "s2"}], ")"}]}]}], ")"}]}]}],
       ")"}]}], 
    RowBox[{
     RowBox[{"-", "1"}], "+", "e", "+", 
     RowBox[{"2", " ", "s2"}]}]]}], "}"}]], "Output",
 CellChangeTimes->{
  3.783947815999262*^9, 3.7840288757801857`*^9, 3.784029010352353*^9, 
   3.784029595515432*^9, 3.784029667664983*^9, 3.7841018618552523`*^9, 
   3.784105588405246*^9, 3.784105797533733*^9, 3.784456036568676*^9, {
   3.7844563335913563`*^9, 3.78445635485608*^9}, 3.793294834253662*^9, 
   3.7969795334455633`*^9, {3.7969795927120256`*^9, 3.7969796003042192`*^9}, 
   3.797159470226491*^9, 3.797159534317594*^9, 3.7971612965593863`*^9, {
   3.797246560600556*^9, 3.7972465849406567`*^9}, {3.797249524370679*^9, 
   3.797249534349566*^9}, 
   3.7977626464544363`*^9},ExpressionUUID->"4ca46eda-3143-4632-91f1-\
602faa960fb2"],

Cell["\<\
Condition for niche proportions (c) when p1, p2 unstable near 0.\
\>", "Text",
 CellChangeTimes->{{3.7969801576544027`*^9, 3.796980164983289*^9}, {
  3.796981572306189*^9, 3.7969817766265078`*^9}, {3.797762823945868*^9, 
  3.7977628268814163`*^9}},ExpressionUUID->"c70b5024-c44b-4257-ae70-\
846cd92dfcca"],

Cell[BoxData[
 RowBox[{
  RowBox[{"ConditionsC", "=", 
   RowBox[{"Flatten", "[", 
    RowBox[{"c", "/.", 
     RowBox[{"Table", "[", 
      RowBox[{
       RowBox[{
        RowBox[{"Solve", "[", 
         RowBox[{
          RowBox[{
           RowBox[{"(", 
            RowBox[{
             RowBox[{
             "EVls", "\[LeftDoubleBracket]", "i", "\[RightDoubleBracket]"}], "/.", 
             RowBox[{"{", 
              RowBox[{
               RowBox[{"s1", "\[Rule]", "s"}], ",", 
               RowBox[{"s2", "\[Rule]", "s"}]}], "}"}]}], ")"}], "\[Equal]", 
           "1"}], ",", "c"}], "]"}], "//", "Simplify"}], ",", 
       RowBox[{"{", 
        RowBox[{"i", ",", "0", ",", 
         RowBox[{"Length", "[", "EVls", "]"}]}], "}"}]}], "]"}]}], "]"}]}], 
  ";"}]], "Input",
 CellChangeTimes->{{3.783942633156378*^9, 3.783942648234975*^9}, {
   3.7839457932015133`*^9, 3.783945849606163*^9}, {3.783945897977419*^9, 
   3.783945926591084*^9}, {3.793304380970882*^9, 3.793304388545896*^9}, 
   3.796981836213533*^9},ExpressionUUID->"6cbe1532-ee2c-4d6c-9b17-\
c947a8b0331e"],

Cell[CellGroupData[{

Cell[BoxData[
 RowBox[{
  RowBox[{"ConditionsC", "//", "Simplify"}], "//", "MatrixForm"}]], "Input",
 CellChangeTimes->{{3.796981842041415*^9, 3.7969818431356077`*^9}, {
   3.797161268832551*^9, 3.7971612709003143`*^9}, 
   3.7972465935738983`*^9},ExpressionUUID->"8a0d9563-840d-4720-8fd5-\
580e52ea158e"],

Cell[BoxData[
 TagBox[
  RowBox[{"(", "\[NoBreak]", 
   TagBox[GridBox[{
      {"c"},
      {
       RowBox[{"-", 
        FractionBox[
         RowBox[{"e", "+", "s"}], 
         RowBox[{
          RowBox[{"(", 
           RowBox[{
            RowBox[{"-", "1"}], "+", "s"}], ")"}], " ", 
          RowBox[{"(", 
           RowBox[{"e", "+", 
            RowBox[{"2", " ", "s"}]}], ")"}]}]]}]},
      {
       RowBox[{"-", 
        FractionBox[
         RowBox[{"e", "+", "s"}], 
         RowBox[{
          RowBox[{"(", 
           RowBox[{
            RowBox[{"-", "1"}], "+", "s"}], ")"}], " ", 
          RowBox[{"(", 
           RowBox[{"e", "+", 
            RowBox[{"2", " ", "s"}]}], ")"}]}]]}]},
      {
       FractionBox[
        RowBox[{"e", "-", "r", "+", 
         RowBox[{"2", " ", "s"}]}], 
        RowBox[{
         RowBox[{"(", 
          RowBox[{
           RowBox[{"-", "1"}], "+", "r"}], ")"}], " ", 
         RowBox[{"(", 
          RowBox[{
           SuperscriptBox["e", "2"], "+", 
           RowBox[{"4", " ", 
            RowBox[{"(", 
             RowBox[{
              RowBox[{"-", "1"}], "+", "s"}], ")"}], " ", "s"}], "+", 
           RowBox[{"e", " ", 
            RowBox[{"(", 
             RowBox[{
              RowBox[{"-", "2"}], "+", 
              RowBox[{"4", " ", "s"}]}], ")"}]}]}], ")"}]}]]}
     },
     GridBoxAlignment->{
      "Columns" -> {{Center}}, "ColumnsIndexed" -> {}, "Rows" -> {{Baseline}},
        "RowsIndexed" -> {}},
     GridBoxSpacings->{"Columns" -> {
         Offset[0.27999999999999997`], {
          Offset[0.5599999999999999]}, 
         Offset[0.27999999999999997`]}, "ColumnsIndexed" -> {}, "Rows" -> {
         Offset[0.2], {
          Offset[0.4]}, 
         Offset[0.2]}, "RowsIndexed" -> {}}],
    Column], "\[NoBreak]", ")"}],
  Function[BoxForm`e$, 
   MatrixForm[BoxForm`e$]]]], "Output",
 CellChangeTimes->{
  3.7969818434003687`*^9, 3.797159481467938*^9, 3.7971595373237762`*^9, {
   3.797161271484344*^9, 3.7971612966153183`*^9}, {3.797246560667492*^9, 
   3.7972465938337*^9}, {3.797249524437244*^9, 3.7972495344438543`*^9}, 
   3.797762649719122*^9},ExpressionUUID->"22acf7a7-ce3f-43f2-bf83-\
5a905495ced6"]
}, Open  ]],

Cell["\<\
The leading eigenvalue and its corresponding condition was numerically \
identified for each recombination regime evaluated.\
\>", "Text",
 CellChangeTimes->{{3.7969801576544027`*^9, 3.796980164983289*^9}, {
  3.796981572306189*^9, 3.796981825735798*^9}, {3.79698186673067*^9, 
  3.796981889606127*^9}},ExpressionUUID->"7aa2881e-4ee4-4b95-82c9-\
32be8aa5a8ef"]
}, Closed]],

Cell[CellGroupData[{

Cell["Threshold for transition between conditions", "Subsubsection",
 CellChangeTimes->{{3.784027493354804*^9, 3.7840275012159033`*^9}, {
   3.793304199347728*^9, 3.793304202336154*^9}, 3.793304321106756*^9, {
   3.7969812960968924`*^9, 3.796981336881823*^9}, {3.7969814909279537`*^9, 
   3.796981524309597*^9}, {3.797159404862494*^9, 3.797159411584969*^9}, {
   3.797159519281588*^9, 3.797159523674365*^9}, {3.797762780441526*^9, 
   3.797762799386167*^9}},ExpressionUUID->"757bef3b-a2c2-4da2-bdfe-\
2a61c178506a"],

Cell[CellGroupData[{

Cell[BoxData[
 RowBox[{
  RowBox[{"ConditionsC", "//", "Simplify"}], "//", "MatrixForm"}]], "Input",
 CellChangeTimes->{{3.796981842041415*^9, 3.7969818431356077`*^9}, {
   3.797161268832551*^9, 3.7971612709003143`*^9}, 
   3.7972465935738983`*^9},ExpressionUUID->"06cc4cfb-c654-4b8f-9759-\
6b7a10545881"],

Cell[BoxData[
 TagBox[
  RowBox[{"(", "\[NoBreak]", 
   TagBox[GridBox[{
      {"c"},
      {
       RowBox[{"-", 
        FractionBox[
         RowBox[{"e", "+", "s"}], 
         RowBox[{
          RowBox[{"(", 
           RowBox[{
            RowBox[{"-", "1"}], "+", "s"}], ")"}], " ", 
          RowBox[{"(", 
           RowBox[{"e", "+", 
            RowBox[{"2", " ", "s"}]}], ")"}]}]]}]},
      {
       RowBox[{"-", 
        FractionBox[
         RowBox[{"e", "+", "s"}], 
         RowBox[{
          RowBox[{"(", 
           RowBox[{
            RowBox[{"-", "1"}], "+", "s"}], ")"}], " ", 
          RowBox[{"(", 
           RowBox[{"e", "+", 
            RowBox[{"2", " ", "s"}]}], ")"}]}]]}]},
      {
       FractionBox[
        RowBox[{"e", "-", "r", "+", 
         RowBox[{"2", " ", "s"}]}], 
        RowBox[{
         RowBox[{"(", 
          RowBox[{
           RowBox[{"-", "1"}], "+", "r"}], ")"}], " ", 
         RowBox[{"(", 
          RowBox[{
           SuperscriptBox["e", "2"], "+", 
           RowBox[{"4", " ", 
            RowBox[{"(", 
             RowBox[{
              RowBox[{"-", "1"}], "+", "s"}], ")"}], " ", "s"}], "+", 
           RowBox[{"e", " ", 
            RowBox[{"(", 
             RowBox[{
              RowBox[{"-", "2"}], "+", 
              RowBox[{"4", " ", "s"}]}], ")"}]}]}], ")"}]}]]}
     },
     GridBoxAlignment->{
      "Columns" -> {{Center}}, "ColumnsIndexed" -> {}, "Rows" -> {{Baseline}},
        "RowsIndexed" -> {}},
     GridBoxSpacings->{"Columns" -> {
         Offset[0.27999999999999997`], {
          Offset[0.5599999999999999]}, 
         Offset[0.27999999999999997`]}, "ColumnsIndexed" -> {}, "Rows" -> {
         Offset[0.2], {
          Offset[0.4]}, 
         Offset[0.2]}, "RowsIndexed" -> {}}],
    Column], "\[NoBreak]", ")"}],
  Function[BoxForm`e$, 
   MatrixForm[BoxForm`e$]]]], "Output",
 CellChangeTimes->{
  3.7969818434003687`*^9, 3.797159481467938*^9, 3.7971595373237762`*^9, {
   3.797161271484344*^9, 3.7971612966153183`*^9}, {3.797246560667492*^9, 
   3.7972465938337*^9}, {3.797249524437244*^9, 3.7972495344438543`*^9}, 
   3.797762649719122*^9},ExpressionUUID->"96eddb48-5db0-43e7-bf7b-\
b15dcf88e631"]
}, Open  ]],

Cell[CellGroupData[{

Cell[BoxData[
 RowBox[{"Solve", "[", 
  RowBox[{
   RowBox[{
    RowBox[{
    "ConditionsC", "\[LeftDoubleBracket]", "2", "\[RightDoubleBracket]"}], 
    "\[Equal]", 
    RowBox[{
    "ConditionsC", "\[LeftDoubleBracket]", "4", "\[RightDoubleBracket]"}]}], 
   ",", "r"}], "]"}]], "Input",
 CellChangeTimes->{{3.797762863229023*^9, 
  3.79776288422416*^9}},ExpressionUUID->"e8e382ab-e585-4d51-9ee9-\
f275d6dc07d8"],

Cell[BoxData[
 RowBox[{"{", 
  RowBox[{"{", 
   RowBox[{"r", "\[Rule]", 
    FractionBox["e", 
     RowBox[{
      RowBox[{"-", "1"}], "+", "e", "+", "s"}]]}], "}"}], "}"}]], "Output",
 CellChangeTimes->{{3.797762878308786*^9, 
  3.797762884548313*^9}},ExpressionUUID->"21302d58-bdf8-40b2-a73c-\
7bce685ef8a3"]
}, Open  ]],

Cell[TextData[{
 "Below the recombination threshold above, stability of the system is \
determined by ",
 Cell[BoxData[
  RowBox[{"(", 
   FractionBox[
    RowBox[{"e", "-", "r", "+", 
     RowBox[{"2", " ", "s"}]}], 
    RowBox[{
     RowBox[{"(", 
      RowBox[{
       RowBox[{"-", "1"}], "+", "r"}], ")"}], " ", 
     RowBox[{"(", 
      RowBox[{
       SuperscriptBox["e", "2"], "+", 
       RowBox[{"4", " ", 
        RowBox[{"(", 
         RowBox[{
          RowBox[{"-", "1"}], "+", "s"}], ")"}], " ", "s"}], "+", 
       RowBox[{"e", " ", 
        RowBox[{"(", 
         RowBox[{
          RowBox[{"-", "2"}], "+", 
          RowBox[{"4", " ", "s"}]}], ")"}]}]}], ")"}]}]], ")"}]],
  CellChangeTimes->{
   3.7969818434003687`*^9, 3.797159481467938*^9, 3.7971595373237762`*^9, {
    3.797161271484344*^9, 3.7971612966153183`*^9}, {3.797246560667492*^9, 
    3.7972465938337*^9}, {3.797249524437244*^9, 3.7972495344438543`*^9}, 
    3.797762649719122*^9},ExpressionUUID->
  "36b5ed1a-ffe6-432c-9f3c-848e30be0138"],
 ". When the condition is exceeded, the stability is determined by the \
condition for free recombination ",
 Cell[BoxData[
  RowBox[{"(", 
   RowBox[{"-", 
    FractionBox[
     RowBox[{"e", "+", "s"}], 
     RowBox[{
      RowBox[{"(", 
       RowBox[{
        RowBox[{"-", "1"}], "+", "s"}], ")"}], " ", 
      RowBox[{"(", 
       RowBox[{"e", "+", 
        RowBox[{"2", " ", "s"}]}], ")"}]}]]}], ")"}]],
  CellChangeTimes->{
   3.7969818434003687`*^9, 3.797159481467938*^9, 3.7971595373237762`*^9, {
    3.797161271484344*^9, 3.7971612966153183`*^9}, {3.797246560667492*^9, 
    3.7972465938337*^9}, {3.797249524437244*^9, 3.7972495344438543`*^9}, 
    3.797762649719122*^9},ExpressionUUID->
  "7ada66ca-d47c-4e47-b827-b0b06b7d77fe"],
 "."
}], "Text",
 CellChangeTimes->{{3.7969801576544027`*^9, 3.796980164983289*^9}, {
  3.796981572306189*^9, 3.796981825735798*^9}, {3.79698186673067*^9, 
  3.796981889606127*^9}, {3.797762902679644*^9, 3.797763057855234*^9}, {
  3.7978415266877813`*^9, 
  3.797841528243684*^9}},ExpressionUUID->"857da2eb-876e-4d80-99df-\
2f64a840efc9"]
}, Closed]]
}, Closed]]
}, Open  ]],

Cell[CellGroupData[{

Cell[TextData[StyleBox["3 ecological loci", "Section"]], "Subtitle",
 CellChangeTimes->{{3.478860141671604*^9, 3.4788601507677107`*^9}, {
   3.478860666704265*^9, 3.478860667862955*^9}, {3.4788613518705378`*^9, 
   3.478861357277216*^9}, {3.4788620659789753`*^9, 3.4788620713990793`*^9}, {
   3.47892814229321*^9, 3.478928142946892*^9}, {3.4790244912338047`*^9, 
   3.47902450406437*^9}, {3.489603044052*^9, 3.489603045474*^9}, 
   3.7840275058141203`*^9, {3.7933044868682957`*^9, 3.793304510270569*^9}, {
   3.797072043941868*^9, 
   3.797072099171542*^9}},ExpressionUUID->"e046b398-e6e0-4c7d-be1d-\
8e9d78b3c906"],

Cell[CellGroupData[{

Cell["Definitions", "Subsection",
 CellChangeTimes->{{3.784027493354804*^9, 3.7840275012159033`*^9}, {
  3.797334204119877*^9, 3.797334205060686*^9}, {3.7973344065278683`*^9, 
  3.797334407554028*^9}},ExpressionUUID->"ec93831f-76b2-40f1-b5ab-\
35c56c05cc47"],

Cell[CellGroupData[{

Cell["Fitness definitions, ", "Item",
 CellChangeTimes->{{3.783338149037401*^9, 
  3.783338255877893*^9}},ExpressionUUID->"d2f19901-5227-4e0c-a09c-\
179fff8555a9"],

Cell["\<\
s1 = s2 = s, selection coefficient against maladapted genotype in niche I or \
II \
\>", "Item",
 CellChangeTimes->{{3.783338149037401*^9, 3.783338258967018*^9}, {
   3.7933040198232107`*^9, 3.7933040389889097`*^9}, {3.7933045489872227`*^9, 
   3.7933045522668552`*^9}, {3.797072451004278*^9, 3.7970724565180683`*^9}, 
   3.798407553976261*^9},ExpressionUUID->"43b11684-fc03-43a6-8a0b-\
45bebe0e7fdb"],

Cell["e1 = e2 = e, epistasis", "Item",
 CellChangeTimes->{{3.783338149037401*^9, 3.7833382827556543`*^9}, {
   3.783427106752674*^9, 3.78342717049617*^9}, {3.783427433552978*^9, 
   3.783427457658038*^9}, {3.783833672742083*^9, 3.783833672908023*^9}, {
   3.793304513597513*^9, 3.793304530738901*^9}, {3.793304566578471*^9, 
   3.793304571275021*^9}, 3.797072460130847*^9, {3.797763083056712*^9, 
   3.797763084514295*^9}},ExpressionUUID->"4b759995-dbc7-4c20-b752-\
0c4ffc5454b2"]
}, Open  ]],

Cell[BoxData[
 RowBox[{"ClearAll", ";"}]], "Input",
 CellChangeTimes->{{3.797350003142106*^9, 
  3.797350011462957*^9}},ExpressionUUID->"2207ed97-9331-4b3c-92b8-\
dd561adc8fe2"],

Cell[BoxData[
 RowBox[{
  RowBox[{"(*", 
   RowBox[{
    RowBox[{"fitness", " ", "definitions"}], ",", " ", 
    RowBox[{
    "fitnesses", " ", "normalized", " ", "for", " ", "the", " ", "2", " ", 
     "locus", " ", "model"}]}], "*)"}], "\[IndentingNewLine]", 
  RowBox[{
   RowBox[{
    RowBox[{
     RowBox[{
      RowBox[{"w1", "[", 
       RowBox[{"s1_", ",", "s2_", ",", "e_", ",", "e123_"}], "]"}], "[", 
      RowBox[{"{", 
       RowBox[{"x1_", ",", "x2_", ",", "x3_"}], "}"}], "]"}], ":=", 
     "\[IndentingNewLine]", 
     RowBox[{"(", 
      RowBox[{
       RowBox[{
        RowBox[{"(", 
         RowBox[{"1", "-", "x1"}], ")"}], 
        RowBox[{"(", 
         RowBox[{"1", "-", "x2"}], ")"}], 
        RowBox[{"(", 
         RowBox[{"1", "-", "x3"}], ")"}]}], "+", "\[IndentingNewLine]", 
       RowBox[{
        RowBox[{"(", 
         RowBox[{"1", "-", "x1"}], ")"}], 
        RowBox[{"(", 
         RowBox[{"1", "-", "x2"}], ")"}], 
        RowBox[{"(", "x3", ")"}], 
        RowBox[{"(", 
         RowBox[{"1", "-", 
          RowBox[{"2", 
           RowBox[{"s1", "/", "3"}]}]}], ")"}]}], "+", "\[IndentingNewLine]", 
       
       RowBox[{
        RowBox[{"(", 
         RowBox[{"1", "-", "x1"}], ")"}], 
        RowBox[{"(", "x2", ")"}], 
        RowBox[{"(", 
         RowBox[{"1", "-", "x3"}], ")"}], 
        RowBox[{"(", 
         RowBox[{"1", "-", 
          RowBox[{"2", 
           RowBox[{"s1", "/", "3"}]}]}], ")"}]}], "+", "\[IndentingNewLine]", 
       
       RowBox[{
        RowBox[{"(", "x1", ")"}], 
        RowBox[{"(", 
         RowBox[{"1", "-", "x2"}], ")"}], 
        RowBox[{"(", 
         RowBox[{"1", "-", "x3"}], ")"}], 
        RowBox[{"(", 
         RowBox[{"1", "-", 
          RowBox[{"2", 
           RowBox[{"s1", "/", "3"}]}]}], ")"}]}], "+", "\[IndentingNewLine]", 
       
       RowBox[{
        RowBox[{"(", "x1", ")"}], 
        RowBox[{"(", "x2", ")"}], 
        RowBox[{"(", 
         RowBox[{"1", "-", "x3"}], ")"}], 
        RowBox[{"(", 
         RowBox[{"1", "-", 
          RowBox[{"4", 
           RowBox[{"s1", "/", "3"}]}], "-", 
          RowBox[{"e", "/", "3"}]}], ")"}]}], "+", "\[IndentingNewLine]", 
       RowBox[{
        RowBox[{"(", "x1", ")"}], 
        RowBox[{"(", 
         RowBox[{"1", "-", "x2"}], ")"}], 
        RowBox[{"(", "x3", ")"}], 
        RowBox[{"(", 
         RowBox[{"1", "-", 
          RowBox[{"4", 
           RowBox[{"s1", "/", "3"}]}], "-", 
          RowBox[{"e", "/", "3"}]}], ")"}]}], "+", "\[IndentingNewLine]", 
       RowBox[{
        RowBox[{"(", 
         RowBox[{"1", "-", "x1"}], ")"}], 
        RowBox[{"(", "x2", ")"}], 
        RowBox[{"(", "x3", ")"}], 
        RowBox[{"(", 
         RowBox[{"1", "-", 
          RowBox[{"4", 
           RowBox[{"s1", "/", "3"}]}], "-", 
          RowBox[{"e", "/", "3"}]}], ")"}]}], "+", "\[IndentingNewLine]", 
       RowBox[{
        RowBox[{"(", "x1", ")"}], 
        RowBox[{"(", "x2", ")"}], 
        RowBox[{"(", "x3", ")"}], 
        RowBox[{"(", 
         RowBox[{"1", "-", 
          RowBox[{"2", "s1"}], "-", "e", "-", "e123"}], ")"}]}]}], ")"}]}], 
    ";"}], "  ", "\[IndentingNewLine]", 
   RowBox[{
    RowBox[{
     RowBox[{
      RowBox[{"w2", "[", 
       RowBox[{"s1_", ",", "s2_", ",", "e_", ",", "e123_"}], "]"}], "[", 
      RowBox[{"{", 
       RowBox[{"x1_", ",", "x2_", ",", "x3_"}], "}"}], "]"}], ":=", 
     "\[IndentingNewLine]", 
     RowBox[{"(", 
      RowBox[{
       RowBox[{
        RowBox[{"(", 
         RowBox[{"1", "-", "x1"}], ")"}], 
        RowBox[{"(", 
         RowBox[{"1", "-", "x2"}], ")"}], 
        RowBox[{"(", 
         RowBox[{"1", "-", "x3"}], ")"}], 
        RowBox[{"(", 
         RowBox[{"1", "-", 
          RowBox[{"2", "s2"}], "-", "e", "-", "e123"}], ")"}]}], "+", 
       "\[IndentingNewLine]", 
       RowBox[{
        RowBox[{"(", 
         RowBox[{"1", "-", "x1"}], ")"}], 
        RowBox[{"(", 
         RowBox[{"1", "-", "x2"}], ")"}], 
        RowBox[{"(", "x3", ")"}], 
        RowBox[{"(", 
         RowBox[{"1", "-", 
          RowBox[{"4", 
           RowBox[{"s2", "/", "3"}]}], "-", 
          RowBox[{"e", "/", "3"}]}], ")"}]}], "+", "\[IndentingNewLine]", 
       RowBox[{
        RowBox[{"(", 
         RowBox[{"1", "-", "x1"}], ")"}], 
        RowBox[{"(", "x2", ")"}], 
        RowBox[{"(", 
         RowBox[{"1", "-", "x3"}], ")"}], 
        RowBox[{"(", 
         RowBox[{"1", "-", 
          RowBox[{"4", 
           RowBox[{"s2", "/", "3"}]}], "-", 
          RowBox[{"e", "/", "3"}]}], ")"}]}], "+", "\[IndentingNewLine]", 
       RowBox[{
        RowBox[{"(", "x1", ")"}], 
        RowBox[{"(", 
         RowBox[{"1", "-", "x2"}], ")"}], 
        RowBox[{"(", 
         RowBox[{"1", "-", "x3"}], ")"}], 
        RowBox[{"(", 
         RowBox[{"1", "-", 
          RowBox[{"4", 
           RowBox[{"s2", "/", "3"}]}], "-", 
          RowBox[{"e", "/", "3"}]}], ")"}]}], "+", "\[IndentingNewLine]", 
       RowBox[{
        RowBox[{"(", "x1", ")"}], 
        RowBox[{"(", "x2", ")"}], 
        RowBox[{"(", 
         RowBox[{"1", "-", "x3"}], ")"}], 
        RowBox[{"(", 
         RowBox[{"1", "-", 
          RowBox[{"2", 
           RowBox[{"s2", "/", "3"}]}]}], ")"}]}], "+", "\[IndentingNewLine]", 
       
       RowBox[{
        RowBox[{"(", "x1", ")"}], 
        RowBox[{"(", 
         RowBox[{"1", "-", "x2"}], ")"}], 
        RowBox[{"(", "x3", ")"}], 
        RowBox[{"(", 
         RowBox[{"1", "-", 
          RowBox[{"2", 
           RowBox[{"s2", "/", "3"}]}]}], ")"}]}], "+", "\[IndentingNewLine]", 
       
       RowBox[{
        RowBox[{"(", 
         RowBox[{"1", "-", "x1"}], ")"}], 
        RowBox[{"(", "x2", ")"}], 
        RowBox[{"(", "x3", ")"}], 
        RowBox[{"(", 
         RowBox[{"1", "-", 
          RowBox[{"2", 
           RowBox[{"s2", "/", "3"}]}]}], ")"}]}], "+", "\[IndentingNewLine]", 
       
       RowBox[{
        RowBox[{"(", "x1", ")"}], 
        RowBox[{"(", "x2", ")"}], 
        RowBox[{"(", "x3", ")"}]}]}], ")"}]}], ";"}]}]}]], "Input",
 CellChangeTimes->{{3.478860677373967*^9, 3.4788606880247107`*^9}, 
   3.4788607198018007`*^9, {3.478860752741181*^9, 3.47886094312635*^9}, {
   3.478862854483809*^9, 3.478862866516068*^9}, {3.478863097593217*^9, 
   3.478863114183186*^9}, {3.4788632383648577`*^9, 3.478863248301126*^9}, {
   3.478863687155864*^9, 3.478863735947731*^9}, {3.4788704249176683`*^9, 
   3.478870427821356*^9}, {3.4788704992646313`*^9, 3.4788705391779757`*^9}, {
   3.4789258176433773`*^9, 3.478925822163268*^9}, {3.478926770782263*^9, 
   3.4789267716044893`*^9}, {3.4789268432791986`*^9, 3.478926861007687*^9}, {
   3.478935657786531*^9, 3.478935686466474*^9}, {3.4790245158958693`*^9, 
   3.479024527092319*^9}, {3.4790245928877573`*^9, 3.4790246372253304`*^9}, {
   3.479025150426546*^9, 3.479025152865643*^9}, {3.4896025238570004`*^9, 
   3.4896025883859997`*^9}, {3.489602693395*^9, 3.489602900799*^9}, {
   3.489739957709591*^9, 3.489740094646391*^9}, 3.4898159680559998`*^9, {
   3.4899125801280003`*^9, 3.4899126408120003`*^9}, {3.495442397074*^9, 
   3.495442620087*^9}, {3.495443038512*^9, 3.495443233434*^9}, {
   3.4976107686384*^9, 3.4976107731*^9}, {3.4976117200355997`*^9, 
   3.4976117479284*^9}, {3.4976118177072*^9, 3.4976118251952*^9}, 
   3.4976149650148*^9, {3.497786863851013*^9, 3.497786952058013*^9}, {
   3.4987993920286603`*^9, 3.498799444377895*^9}, {3.498799751333587*^9, 
   3.498799811451598*^9}, {3.5043421107046003`*^9, 3.5043421256684*^9}, {
   3.5061514117374*^9, 3.5061514394674*^9}, {3.508673089785022*^9, 
   3.508673126446222*^9}, 3.508676163265622*^9, {3.5116856598904*^9, 
   3.5116856647604*^9}, {3.5126825297376003`*^9, 3.5126825707033997`*^9}, 
   3.5133299960952*^9, {3.5133304475522003`*^9, 3.5133305371401997`*^9}, 
   3.5133312639484*^9, {3.5133337679206*^9, 3.5133337933166*^9}, {
   3.519643213519726*^9, 3.519643214567976*^9}, {3.797160570631216*^9, 
   3.797160570855691*^9}, {3.797763129267487*^9, 3.797763145361841*^9}, {
   3.797765839024013*^9, 
   3.79776584038557*^9}},ExpressionUUID->"ddfa22f7-447c-4963-ba49-\
c0fcbd573b36"],

Cell[BoxData[
 RowBox[{
  RowBox[{"(*", 
   RowBox[{
   "genotype", " ", "frequencies", " ", "in", " ", "the", " ", "next", " ", 
    "generation"}], "*)"}], "\[IndentingNewLine]", 
  RowBox[{
   RowBox[{
    RowBox[{"MakePop", "[", 
     RowBox[{"{", 
      RowBox[{
      "p1_", ",", "p2_", ",", "p3_", ",", "d12_", ",", "d13_", ",", "d23_", 
       ",", "d123_", ",", "r12_", ",", "r13_", ",", "r23_"}], "}"}], "]"}], ":=",
     "\[IndentingNewLine]", 
    RowBox[{"{", 
     RowBox[{
      RowBox[{
       RowBox[{
        RowBox[{"(", 
         RowBox[{"1", "-", "p1"}], ")"}], " ", 
        RowBox[{"(", 
         RowBox[{"1", "-", "p2"}], ")"}], " ", 
        RowBox[{"(", 
         RowBox[{"1", "-", "p3"}], ")"}]}], "+", "\[IndentingNewLine]", 
       RowBox[{
        RowBox[{"(", 
         RowBox[{"1", "-", "r12"}], ")"}], " ", "d12", " ", 
        RowBox[{"(", 
         RowBox[{"1", "-", "p3"}], ")"}]}], "+", "\[IndentingNewLine]", 
       RowBox[{
        RowBox[{"(", 
         RowBox[{"1", "-", "r13"}], ")"}], " ", "d13", " ", 
        RowBox[{"(", 
         RowBox[{"1", "-", "p2"}], ")"}]}], "+", "\[IndentingNewLine]", 
       RowBox[{
        RowBox[{"(", 
         RowBox[{"1", "-", "r23"}], ")"}], " ", "d23", " ", 
        RowBox[{"(", 
         RowBox[{"1", "-", "p1"}], ")"}]}], "-", "\[IndentingNewLine]", 
       RowBox[{
        RowBox[{"(", 
         RowBox[{"1", "-", "r12"}], ")"}], 
        RowBox[{"(", 
         RowBox[{"1", "-", "r13"}], ")"}], 
        RowBox[{"(", 
         RowBox[{"1", "-", "r23"}], ")"}], "d123"}]}], ",", 
      "\[IndentingNewLine]", 
      RowBox[{
       RowBox[{
        RowBox[{"(", 
         RowBox[{"1", "-", "p1"}], ")"}], " ", 
        RowBox[{"(", 
         RowBox[{"1", "-", "p2"}], ")"}], " ", "p3"}], "+", 
       "\[IndentingNewLine]", 
       RowBox[{
        RowBox[{"(", 
         RowBox[{"1", "-", "r12"}], ")"}], " ", "d12", " ", "p3"}], "-", 
       "\[IndentingNewLine]", 
       RowBox[{
        RowBox[{"(", 
         RowBox[{"1", "-", "r13"}], ")"}], " ", "d13", " ", 
        RowBox[{"(", 
         RowBox[{"1", "-", "p2"}], ")"}]}], "-", "\[IndentingNewLine]", 
       RowBox[{
        RowBox[{"(", 
         RowBox[{"1", "-", "r23"}], ")"}], " ", "d23", " ", 
        RowBox[{"(", 
         RowBox[{"1", "-", "p1"}], ")"}]}], "+", "\[IndentingNewLine]", 
       RowBox[{
        RowBox[{"(", 
         RowBox[{"1", "-", "r12"}], ")"}], 
        RowBox[{"(", 
         RowBox[{"1", "-", "r13"}], ")"}], 
        RowBox[{"(", 
         RowBox[{"1", "-", "r23"}], ")"}], "d123"}]}], ",", 
      "\[IndentingNewLine]", 
      RowBox[{
       RowBox[{
        RowBox[{"(", 
         RowBox[{"1", "-", "p1"}], ")"}], " ", "p2", " ", 
        RowBox[{"(", 
         RowBox[{"1", "-", "p3"}], ")"}]}], "-", "\[IndentingNewLine]", 
       RowBox[{
        RowBox[{"(", 
         RowBox[{"1", "-", "r12"}], ")"}], " ", "d12", " ", 
        RowBox[{"(", 
         RowBox[{"1", "-", "p3"}], ")"}]}], "+", "\[IndentingNewLine]", 
       RowBox[{
        RowBox[{"(", 
         RowBox[{"1", "-", "r13"}], ")"}], " ", "d13", " ", "p2"}], "-", 
       "\[IndentingNewLine]", 
       RowBox[{
        RowBox[{"(", 
         RowBox[{"1", "-", "r23"}], ")"}], " ", "d23", " ", 
        RowBox[{"(", 
         RowBox[{"1", "-", "p1"}], ")"}]}], "+", "\[IndentingNewLine]", 
       RowBox[{
        RowBox[{"(", 
         RowBox[{"1", "-", "r12"}], ")"}], 
        RowBox[{"(", 
         RowBox[{"1", "-", "r13"}], ")"}], 
        RowBox[{"(", 
         RowBox[{"1", "-", "r23"}], ")"}], "d123"}]}], ",", 
      "\[IndentingNewLine]", 
      RowBox[{
       RowBox[{"p1", " ", 
        RowBox[{"(", 
         RowBox[{"1", "-", "p2"}], ")"}], " ", 
        RowBox[{"(", 
         RowBox[{"1", "-", "p3"}], ")"}]}], "-", "\[IndentingNewLine]", 
       RowBox[{
        RowBox[{"(", 
         RowBox[{"1", "-", "r12"}], ")"}], " ", "d12", " ", 
        RowBox[{"(", 
         RowBox[{"1", "-", "p3"}], ")"}]}], "-", "\[IndentingNewLine]", 
       RowBox[{
        RowBox[{"(", 
         RowBox[{"1", "-", "r13"}], ")"}], " ", "d13", " ", 
        RowBox[{"(", 
         RowBox[{"1", "-", "p2"}], ")"}]}], "+", "\[IndentingNewLine]", 
       RowBox[{
        RowBox[{"(", 
         RowBox[{"1", "-", "r23"}], ")"}], " ", "d23", " ", "p1"}], "+", 
       "\[IndentingNewLine]", 
       RowBox[{
        RowBox[{"(", 
         RowBox[{"1", "-", "r12"}], ")"}], 
        RowBox[{"(", 
         RowBox[{"1", "-", "r13"}], ")"}], 
        RowBox[{"(", 
         RowBox[{"1", "-", "r23"}], ")"}], "d123"}]}], ",", 
      "\[IndentingNewLine]", 
      RowBox[{
       RowBox[{"p1", " ", "p2", " ", 
        RowBox[{"(", 
         RowBox[{"1", "-", "p3"}], ")"}]}], "+", "\[IndentingNewLine]", 
       RowBox[{
        RowBox[{"(", 
         RowBox[{"1", "-", "r12"}], ")"}], " ", "d12", " ", 
        RowBox[{"(", 
         RowBox[{"1", "-", "p3"}], ")"}]}], "-", "\[IndentingNewLine]", 
       RowBox[{
        RowBox[{"(", 
         RowBox[{"1", "-", "r13"}], ")"}], " ", "d13", " ", "p2"}], "-", 
       "\[IndentingNewLine]", 
       RowBox[{
        RowBox[{"(", 
         RowBox[{"1", "-", "r23"}], ")"}], " ", "d23", " ", "p1"}], "-", 
       "\[IndentingNewLine]", 
       RowBox[{
        RowBox[{"(", 
         RowBox[{"1", "-", "r12"}], ")"}], 
        RowBox[{"(", 
         RowBox[{"1", "-", "r13"}], ")"}], 
        RowBox[{"(", 
         RowBox[{"1", "-", "r23"}], ")"}], "d123"}]}], ",", 
      "\[IndentingNewLine]", 
      RowBox[{
       RowBox[{"p1", " ", 
        RowBox[{"(", 
         RowBox[{"1", "-", "p2"}], ")"}], " ", "p3"}], "-", 
       "\[IndentingNewLine]", 
       RowBox[{
        RowBox[{"(", 
         RowBox[{"1", "-", "r12"}], ")"}], " ", "d12", " ", "p3"}], "+", 
       "\[IndentingNewLine]", " ", 
       RowBox[{
        RowBox[{"(", 
         RowBox[{"1", "-", "r13"}], ")"}], " ", "d13", " ", 
        RowBox[{"(", 
         RowBox[{"1", "-", "p2"}], ")"}]}], "-", "\[IndentingNewLine]", 
       RowBox[{
        RowBox[{"(", 
         RowBox[{"1", "-", "r23"}], ")"}], " ", "d23", " ", "p1"}], "-", 
       "\[IndentingNewLine]", 
       RowBox[{
        RowBox[{"(", 
         RowBox[{"1", "-", "r12"}], ")"}], 
        RowBox[{"(", 
         RowBox[{"1", "-", "r13"}], ")"}], 
        RowBox[{"(", 
         RowBox[{"1", "-", "r23"}], ")"}], "d123"}]}], ",", 
      "\[IndentingNewLine]", 
      RowBox[{
       RowBox[{
        RowBox[{"(", 
         RowBox[{"1", "-", "p1"}], ")"}], " ", "p2", " ", "p3"}], "-", 
       "\[IndentingNewLine]", 
       RowBox[{
        RowBox[{"(", 
         RowBox[{"1", "-", "r12"}], ")"}], " ", "d12", " ", "p3"}], "-", 
       "\[IndentingNewLine]", 
       RowBox[{
        RowBox[{"(", 
         RowBox[{"1", "-", "r13"}], ")"}], " ", "d13", " ", "p2"}], "+", 
       "\[IndentingNewLine]", 
       RowBox[{
        RowBox[{"(", 
         RowBox[{"1", "-", "r23"}], ")"}], " ", "d23", " ", 
        RowBox[{"(", 
         RowBox[{"1", "-", "p1"}], ")"}]}], "-", "\[IndentingNewLine]", 
       RowBox[{
        RowBox[{"(", 
         RowBox[{"1", "-", "r12"}], ")"}], 
        RowBox[{"(", 
         RowBox[{"1", "-", "r13"}], ")"}], 
        RowBox[{"(", 
         RowBox[{"1", "-", "r23"}], ")"}], "d123"}]}], ",", 
      "\[IndentingNewLine]", 
      RowBox[{
       RowBox[{"p1", " ", "p2", " ", "p3"}], "+", "\[IndentingNewLine]", 
       RowBox[{
        RowBox[{"(", 
         RowBox[{"1", "-", "r12"}], ")"}], " ", "d12", " ", "p3"}], "+", 
       "\[IndentingNewLine]", 
       RowBox[{
        RowBox[{"(", 
         RowBox[{"1", "-", "r13"}], ")"}], " ", "d13", " ", "p2"}], "+", 
       "\[IndentingNewLine]", 
       RowBox[{
        RowBox[{"(", 
         RowBox[{"1", "-", "r23"}], ")"}], " ", "d23", " ", "p1"}], "+", 
       "\[IndentingNewLine]", 
       RowBox[{
        RowBox[{"(", 
         RowBox[{"1", "-", "r12"}], ")"}], 
        RowBox[{"(", 
         RowBox[{"1", "-", "r13"}], ")"}], 
        RowBox[{"(", 
         RowBox[{"1", "-", "r23"}], ")"}], "d123"}]}]}], "}"}]}], 
   ";"}]}]], "Input",
 CellChangeTimes->{{3.4788613282800493`*^9, 3.478861340687243*^9}, {
   3.478861873621567*^9, 3.47886190684921*^9}, {3.47886212165206*^9, 
   3.4788621308606663`*^9}, {3.4790247060537567`*^9, 
   3.4790247085089817`*^9}, {3.4790251681533957`*^9, 3.479025170961218*^9}, {
   3.479025403197031*^9, 3.479025406171833*^9}, {3.479025590269215*^9, 
   3.479025593067401*^9}, {3.479025635990972*^9, 3.479025641045312*^9}, {
   3.489601683355*^9, 3.489601737586*^9}, {3.489601947363*^9, 
   3.489602454957*^9}, {3.489602606174*^9, 3.489602675514*^9}, {
   3.489603073825*^9, 3.489603089691*^9}, {3.4897382088509912`*^9, 
   3.489738215465391*^9}, {3.4897382559473915`*^9, 3.489738271250991*^9}, 
   3.489738376831791*^9, {3.489740113849991*^9, 3.489740145658391*^9}, {
   3.489740443250991*^9, 3.489740448211791*^9}, {3.4898156730889997`*^9, 
   3.489815685652*^9}, 3.489816982396*^9, {3.489817250241*^9, 
   3.489817263105*^9}, {3.489817650854*^9, 3.489817663675*^9}, {
   3.489817719967*^9, 3.4898177253529997`*^9}, {3.489818018784*^9, 
   3.489818039543*^9}, 3.489824866167*^9, {3.489825083512*^9, 
   3.48982508387*^9}, {3.489829944124*^9, 3.489829947201*^9}, {
   3.4898994642349997`*^9, 3.4898994683120003`*^9}, {3.48989956366*^9, 
   3.489899598965*^9}, 3.512682339716*^9, {3.5126825971174*^9, 
   3.5126826333366003`*^9}, {3.5133309301502*^9, 3.5133309387302*^9}, {
   3.5133309832374*^9, 3.5133309847974*^9}, 3.513331043387*^9, 
   3.784190460099196*^9, {3.797160576965032*^9, 3.797160577139585*^9}, {
   3.798408014718835*^9, 
   3.798408020879876*^9}},ExpressionUUID->"226498a7-ad90-4b0f-83a8-\
720bdf31734e"],

Cell[BoxData[
 RowBox[{
  RowBox[{"(*", 
   RowBox[{
    RowBox[{"allele", " ", "frequencies"}], ",", " ", "disequilibria"}], 
   "*)"}], "\[IndentingNewLine]", 
  RowBox[{
   RowBox[{
    RowBox[{"P1", "[", "pop_", "]"}], ":=", 
    RowBox[{
     RowBox[{"pop", "\[LeftDoubleBracket]", "4", "\[RightDoubleBracket]"}], 
     "+", 
     RowBox[{"pop", "\[LeftDoubleBracket]", "5", "\[RightDoubleBracket]"}], 
     "+", 
     RowBox[{"pop", "\[LeftDoubleBracket]", "6", "\[RightDoubleBracket]"}], 
     "+", 
     RowBox[{
     "pop", "\[LeftDoubleBracket]", "8", "\[RightDoubleBracket]"}]}]}], 
   "\[IndentingNewLine]", 
   RowBox[{
    RowBox[{"P2", "[", "pop_", "]"}], ":=", 
    RowBox[{
     RowBox[{"pop", "\[LeftDoubleBracket]", "3", "\[RightDoubleBracket]"}], 
     "+", 
     RowBox[{"pop", "\[LeftDoubleBracket]", "5", "\[RightDoubleBracket]"}], 
     "+", 
     RowBox[{"pop", "\[LeftDoubleBracket]", "7", "\[RightDoubleBracket]"}], 
     "+", 
     RowBox[{
     "pop", "\[LeftDoubleBracket]", "8", "\[RightDoubleBracket]"}]}]}], 
   "\[IndentingNewLine]", 
   RowBox[{
    RowBox[{"P3", "[", "pop_", "]"}], ":=", 
    RowBox[{
     RowBox[{"pop", "\[LeftDoubleBracket]", "2", "\[RightDoubleBracket]"}], 
     "+", 
     RowBox[{"pop", "\[LeftDoubleBracket]", "6", "\[RightDoubleBracket]"}], 
     "+", 
     RowBox[{"pop", "\[LeftDoubleBracket]", "7", "\[RightDoubleBracket]"}], 
     "+", 
     RowBox[{
     "pop", "\[LeftDoubleBracket]", "8", "\[RightDoubleBracket]"}]}]}], 
   "\[IndentingNewLine]", 
   RowBox[{
    RowBox[{"D12", "[", "pop_", "]"}], ":=", 
    RowBox[{
     RowBox[{
      RowBox[{"(", 
       RowBox[{
        RowBox[{"pop", "\[LeftDoubleBracket]", "5", "\[RightDoubleBracket]"}],
         "+", 
        RowBox[{
        "pop", "\[LeftDoubleBracket]", "8", "\[RightDoubleBracket]"}]}], 
       ")"}], 
      RowBox[{"(", 
       RowBox[{
        RowBox[{"pop", "\[LeftDoubleBracket]", "1", "\[RightDoubleBracket]"}],
         "+", 
        RowBox[{
        "pop", "\[LeftDoubleBracket]", "2", "\[RightDoubleBracket]"}]}], 
       ")"}]}], "-", 
     RowBox[{
      RowBox[{"(", 
       RowBox[{
        RowBox[{"pop", "\[LeftDoubleBracket]", "4", "\[RightDoubleBracket]"}],
         "+", 
        RowBox[{
        "pop", "\[LeftDoubleBracket]", "6", "\[RightDoubleBracket]"}]}], 
       ")"}], 
      RowBox[{"(", 
       RowBox[{
        RowBox[{"pop", "\[LeftDoubleBracket]", "3", "\[RightDoubleBracket]"}],
         "+", 
        RowBox[{
        "pop", "\[LeftDoubleBracket]", "7", "\[RightDoubleBracket]"}]}], 
       ")"}]}]}]}], "\[IndentingNewLine]", 
   RowBox[{
    RowBox[{"D13", "[", "pop_", "]"}], ":=", 
    RowBox[{
     RowBox[{
      RowBox[{"(", 
       RowBox[{
        RowBox[{"pop", "\[LeftDoubleBracket]", "6", "\[RightDoubleBracket]"}],
         "+", 
        RowBox[{
        "pop", "\[LeftDoubleBracket]", "8", "\[RightDoubleBracket]"}]}], 
       ")"}], 
      RowBox[{"(", 
       RowBox[{
        RowBox[{"pop", "\[LeftDoubleBracket]", "1", "\[RightDoubleBracket]"}],
         "+", 
        RowBox[{
        "pop", "\[LeftDoubleBracket]", "3", "\[RightDoubleBracket]"}]}], 
       ")"}]}], "-", 
     RowBox[{
      RowBox[{"(", 
       RowBox[{
        RowBox[{"pop", "\[LeftDoubleBracket]", "4", "\[RightDoubleBracket]"}],
         "+", 
        RowBox[{
        "pop", "\[LeftDoubleBracket]", "5", "\[RightDoubleBracket]"}]}], 
       ")"}], 
      RowBox[{"(", 
       RowBox[{
        RowBox[{"pop", "\[LeftDoubleBracket]", "2", "\[RightDoubleBracket]"}],
         "+", 
        RowBox[{
        "pop", "\[LeftDoubleBracket]", "7", "\[RightDoubleBracket]"}]}], 
       ")"}]}]}]}], "\[IndentingNewLine]", 
   RowBox[{
    RowBox[{"D23", "[", "pop_", "]"}], ":=", 
    RowBox[{
     RowBox[{
      RowBox[{"(", 
       RowBox[{
        RowBox[{"pop", "\[LeftDoubleBracket]", "7", "\[RightDoubleBracket]"}],
         "+", 
        RowBox[{
        "pop", "\[LeftDoubleBracket]", "8", "\[RightDoubleBracket]"}]}], 
       ")"}], 
      RowBox[{"(", 
       RowBox[{
        RowBox[{"pop", "\[LeftDoubleBracket]", "1", "\[RightDoubleBracket]"}],
         "+", 
        RowBox[{
        "pop", "\[LeftDoubleBracket]", "4", "\[RightDoubleBracket]"}]}], 
       ")"}]}], "-", 
     RowBox[{
      RowBox[{"(", 
       RowBox[{
        RowBox[{"pop", "\[LeftDoubleBracket]", "2", "\[RightDoubleBracket]"}],
         "+", 
        RowBox[{
        "pop", "\[LeftDoubleBracket]", "6", "\[RightDoubleBracket]"}]}], 
       ")"}], 
      RowBox[{"(", 
       RowBox[{
        RowBox[{"pop", "\[LeftDoubleBracket]", "3", "\[RightDoubleBracket]"}],
         "+", 
        RowBox[{
        "pop", "\[LeftDoubleBracket]", "5", "\[RightDoubleBracket]"}]}], 
       ")"}]}]}]}], "\[IndentingNewLine]", 
   RowBox[{
    RowBox[{"D123", "[", "pop_", "]"}], ":=", 
    RowBox[{
     RowBox[{"pop", "\[LeftDoubleBracket]", "8", "\[RightDoubleBracket]"}], 
     "-", 
     RowBox[{
      RowBox[{"P1", "[", "pop", "]"}], 
      RowBox[{"D23", "[", "pop", "]"}]}], "-", 
     RowBox[{
      RowBox[{"P2", "[", "pop", "]"}], 
      RowBox[{"D13", "[", "pop", "]"}]}], "-", 
     RowBox[{
      RowBox[{"P3", "[", "pop", "]"}], 
      RowBox[{"D12", "[", "pop", "]"}]}], "-", 
     RowBox[{
      RowBox[{"P1", "[", "pop", "]"}], 
      RowBox[{"P2", "[", "pop", "]"}], 
      RowBox[{"P3", "[", "pop", "]"}]}]}]}], "\[IndentingNewLine]", 
   "\[IndentingNewLine]", 
   RowBox[{"(*", 
    RowBox[{
     RowBox[{"p1p2p3D", "[", "pop_", "]"}], ":=", 
     RowBox[{"{", 
      RowBox[{
       RowBox[{"P1", "[", "pop", "]"}], ",", 
       RowBox[{"P2", "[", "pop", "]"}], ",", 
       RowBox[{"P3", "[", "pop", "]"}], ",", 
       RowBox[{"D12", "[", "pop", "]"}], ",", 
       RowBox[{"D13", "[", "pop", "]"}], ",", 
       RowBox[{"D23", "[", "pop", "]"}], ",", 
       RowBox[{"D123", "[", "pop", "]"}]}], "}"}]}], "*)"}], 
   "\[IndentingNewLine]", 
   RowBox[{
    RowBox[{"p1p2p3D", "[", 
     RowBox[{"pop_", ",", "r12_", ",", "r13_", ",", "r23_"}], "]"}], ":=", 
    RowBox[{"{", 
     RowBox[{
      RowBox[{"P1", "[", "pop", "]"}], ",", 
      RowBox[{"P2", "[", "pop", "]"}], ",", 
      RowBox[{"P3", "[", "pop", "]"}], ",", 
      RowBox[{"D12", "[", "pop", "]"}], ",", 
      RowBox[{"D13", "[", "pop", "]"}], ",", 
      RowBox[{"D23", "[", "pop", "]"}], ",", 
      RowBox[{"D123", "[", "pop", "]"}], ",", "r12", ",", "r13", ",", "r23"}],
      "}"}]}], "\[IndentingNewLine]"}]}]], "Input",
 CellChangeTimes->{{3.478875619952158*^9, 3.478875625716632*^9}, {
   3.4788759188991327`*^9, 3.478875943295355*^9}, {3.478876003326168*^9, 
   3.478876025223502*^9}, {3.478876068187016*^9, 3.478876128556665*^9}, {
   3.478876167646895*^9, 3.4788762040959387`*^9}, {3.478876651478353*^9, 
   3.478876659741089*^9}, {3.4788767597379103`*^9, 3.478876762678893*^9}, {
   3.478928225057455*^9, 3.478928229801114*^9}, {3.479024712788884*^9, 
   3.479024737117515*^9}, {3.4896024606540003`*^9, 3.489602463532*^9}, {
   3.489603112172*^9, 3.4896031133380003`*^9}, {3.489603274551*^9, 
   3.4896032760220003`*^9}, {3.4898094980220003`*^9, 3.489809515962*^9}, {
   3.489811196234*^9, 3.489811257962*^9}, {3.489812531041*^9, 
   3.489812565106*^9}, {3.48981279027*^9, 3.489812796733*^9}, {
   3.48981599024*^9, 3.489816093013*^9}, 3.48981661767*^9, 
   3.489817603278*^9, {3.489821505917*^9, 3.4898215100810003`*^9}, {
   3.489822289199*^9, 3.489822485441*^9}, {3.4898225295150003`*^9, 
   3.489822529781*^9}, {3.489822586653*^9, 3.4898226027609997`*^9}, {
   3.489822801308*^9, 3.489822833092*^9}, {3.4898232163789997`*^9, 
   3.489823254369*^9}, {3.489823304051*^9, 3.4898233451470003`*^9}, {
   3.48982345176*^9, 3.489823498571*^9}, {3.4898235387460003`*^9, 
   3.4898235467349997`*^9}, {3.489823587903*^9, 3.489823647704*^9}, {
   3.489823690558*^9, 3.489823787784*^9}, {3.489823828269*^9, 
   3.4898239772939997`*^9}, {3.489824034785*^9, 3.489824050024*^9}, {
   3.489824091333*^9, 3.489824118976*^9}, {3.489899851573*^9, 
   3.4898998853190002`*^9}, {3.489899925763*^9, 3.4898999389300003`*^9}, {
   3.489899975381*^9, 3.489899988028*^9}, {3.4899000410550003`*^9, 
   3.4899000670290003`*^9}, {3.489900253451*^9, 3.489900269208*^9}, {
   3.489900308718*^9, 3.489900322672*^9}, 3.500812526158*^9, {
   3.5050217899300003`*^9, 3.505021794225*^9}, 3.505205402019184*^9, 
   3.5126810974528*^9, {3.784190504203127*^9, 3.784190504456079*^9}, {
   3.797160594395651*^9, 3.797160594647828*^9}, {3.797765728148673*^9, 
   3.797765733233409*^9}},ExpressionUUID->"81c777f2-b14c-4e0c-8b8d-\
755a4af905ba"],

Cell[BoxData[
 RowBox[{
  RowBox[{"(*", "iteration", "*)"}], "\[IndentingNewLine]", 
  RowBox[{
   RowBox[{"IteratePop", "[", 
    RowBox[{
    "s1_", ",", "s2_", ",", "e_", ",", "e123_", ",", "c_", ",", "pop_", ",", 
     "t_", ",", "r12_", ",", "r13_", ",", "r23_"}], "]"}], ":=", 
   "\[IndentingNewLine]", 
   RowBox[{"NestList", "[", "\[IndentingNewLine]", 
    RowBox[{
     RowBox[{
      RowBox[{
       RowBox[{"c", "  ", 
        RowBox[{"MakePop", "[", "\[IndentingNewLine]", 
         RowBox[{"(", 
          RowBox[{"p1p2p3D", "[", 
           RowBox[{
            RowBox[{"#", 
             RowBox[{
              RowBox[{"{", "\[IndentingNewLine]", 
               RowBox[{
                RowBox[{
                 RowBox[{"w1", "[", 
                  RowBox[{"s1", ",", "s2", ",", "e", ",", "e123"}], "]"}], 
                 "[", 
                 RowBox[{"{", 
                  RowBox[{"0", ",", "0", ",", "0"}], "}"}], "]"}], ",", 
                "\[IndentingNewLine]", 
                RowBox[{
                 RowBox[{"w1", "[", 
                  RowBox[{"s1", ",", "s2", ",", "e", ",", "e123"}], "]"}], 
                 "[", 
                 RowBox[{"{", 
                  RowBox[{"0", ",", "0", ",", "1"}], "}"}], "]"}], ",", 
                "\[IndentingNewLine]", 
                RowBox[{
                 RowBox[{"w1", "[", 
                  RowBox[{"s1", ",", "s2", ",", "e", ",", "e123"}], "]"}], 
                 "[", 
                 RowBox[{"{", 
                  RowBox[{"0", ",", "1", ",", "0"}], "}"}], "]"}], ",", 
                "\[IndentingNewLine]", 
                RowBox[{
                 RowBox[{"w1", "[", 
                  RowBox[{"s1", ",", "s2", ",", "e", ",", "e123"}], "]"}], 
                 "[", 
                 RowBox[{"{", 
                  RowBox[{"1", ",", "0", ",", "0"}], "}"}], "]"}], ",", 
                "\[IndentingNewLine]", 
                RowBox[{
                 RowBox[{"w1", "[", 
                  RowBox[{"s1", ",", "s2", ",", "e", ",", "e123"}], "]"}], 
                 "[", 
                 RowBox[{"{", 
                  RowBox[{"1", ",", "1", ",", "0"}], "}"}], "]"}], ",", 
                "\[IndentingNewLine]", 
                RowBox[{
                 RowBox[{"w1", "[", 
                  RowBox[{"s1", ",", "s2", ",", "e", ",", "e123"}], "]"}], 
                 "[", 
                 RowBox[{"{", 
                  RowBox[{"1", ",", "0", ",", "1"}], "}"}], "]"}], ",", 
                "\[IndentingNewLine]", 
                RowBox[{
                 RowBox[{"w1", "[", 
                  RowBox[{"s1", ",", "s2", ",", "e", ",", "e123"}], "]"}], 
                 "[", 
                 RowBox[{"{", 
                  RowBox[{"0", ",", "1", ",", "1"}], "}"}], "]"}], ",", 
                "\[IndentingNewLine]", 
                RowBox[{
                 RowBox[{"w1", "[", 
                  RowBox[{"s1", ",", "s2", ",", "e", ",", "e123"}], "]"}], 
                 "[", 
                 RowBox[{"{", 
                  RowBox[{"1", ",", "1", ",", "1"}], "}"}], "]"}]}], "}"}], 
              "\[IndentingNewLine]", "/", "\[IndentingNewLine]", 
              RowBox[{"Plus", "@@", 
               RowBox[{"(", 
                RowBox[{"#", 
                 RowBox[{"{", "\[IndentingNewLine]", 
                  RowBox[{
                   RowBox[{
                    RowBox[{"w1", "[", 
                    RowBox[{"s1", ",", "s2", ",", "e", ",", "e123"}], "]"}], 
                    "[", 
                    RowBox[{"{", 
                    RowBox[{"0", ",", "0", ",", "0"}], "}"}], "]"}], ",", 
                   "\[IndentingNewLine]", 
                   RowBox[{
                    RowBox[{"w1", "[", 
                    RowBox[{"s1", ",", "s2", ",", "e", ",", "e123"}], "]"}], 
                    "[", 
                    RowBox[{"{", 
                    RowBox[{"0", ",", "0", ",", "1"}], "}"}], "]"}], ",", 
                   "\[IndentingNewLine]", 
                   RowBox[{
                    RowBox[{"w1", "[", 
                    RowBox[{"s1", ",", "s2", ",", "e", ",", "e123"}], "]"}], 
                    "[", 
                    RowBox[{"{", 
                    RowBox[{"0", ",", "1", ",", "0"}], "}"}], "]"}], ",", 
                   "\[IndentingNewLine]", 
                   RowBox[{
                    RowBox[{"w1", "[", 
                    RowBox[{"s1", ",", "s2", ",", "e", ",", "e123"}], "]"}], 
                    "[", 
                    RowBox[{"{", 
                    RowBox[{"1", ",", "0", ",", "0"}], "}"}], "]"}], ",", 
                   "\[IndentingNewLine]", 
                   RowBox[{
                    RowBox[{"w1", "[", 
                    RowBox[{"s1", ",", "s2", ",", "e", ",", "e123"}], "]"}], 
                    "[", 
                    RowBox[{"{", 
                    RowBox[{"1", ",", "1", ",", "0"}], "}"}], "]"}], ",", 
                   "\[IndentingNewLine]", 
                   RowBox[{
                    RowBox[{"w1", "[", 
                    RowBox[{"s1", ",", "s2", ",", "e", ",", "e123"}], "]"}], 
                    "[", 
                    RowBox[{"{", 
                    RowBox[{"1", ",", "0", ",", "1"}], "}"}], "]"}], ",", 
                   "\[IndentingNewLine]", 
                   RowBox[{
                    RowBox[{"w1", "[", 
                    RowBox[{"s1", ",", "s2", ",", "e", ",", "e123"}], "]"}], 
                    "[", 
                    RowBox[{"{", 
                    RowBox[{"0", ",", "1", ",", "1"}], "}"}], "]"}], ",", 
                   "\[IndentingNewLine]", 
                   RowBox[{
                    RowBox[{"w1", "[", 
                    RowBox[{"s1", ",", "s2", ",", "e", ",", "e123"}], "]"}], 
                    "[", 
                    RowBox[{"{", 
                    RowBox[{"1", ",", "1", ",", "1"}], "}"}], "]"}]}], 
                  "\[IndentingNewLine]", "}"}]}], ")"}]}]}]}], ",", "r12", 
            ",", "r13", ",", "r23"}], "]"}], ")"}], "]"}]}], " ", "+", 
       "\[IndentingNewLine]", 
       RowBox[{
        RowBox[{"(", 
         RowBox[{"1", "-", "c"}], ")"}], 
        RowBox[{"MakePop", "[", "\[IndentingNewLine]", 
         RowBox[{"(", 
          RowBox[{"p1p2p3D", "[", "\[IndentingNewLine]", 
           RowBox[{
            RowBox[{"#", 
             RowBox[{
              RowBox[{"{", "\[IndentingNewLine]", 
               RowBox[{
                RowBox[{
                 RowBox[{"w2", "[", 
                  RowBox[{"s1", ",", "s2", ",", "e", ",", "e123"}], "]"}], 
                 "[", 
                 RowBox[{"{", 
                  RowBox[{"0", ",", "0", ",", "0"}], "}"}], "]"}], ",", 
                "\[IndentingNewLine]", 
                RowBox[{
                 RowBox[{"w2", "[", 
                  RowBox[{"s1", ",", "s2", ",", "e", ",", "e123"}], "]"}], 
                 "[", 
                 RowBox[{"{", 
                  RowBox[{"0", ",", "0", ",", "1"}], "}"}], "]"}], ",", 
                "\[IndentingNewLine]", 
                RowBox[{
                 RowBox[{"w2", "[", 
                  RowBox[{"s1", ",", "s2", ",", "e", ",", "e123"}], "]"}], 
                 "[", 
                 RowBox[{"{", 
                  RowBox[{"0", ",", "1", ",", "0"}], "}"}], "]"}], ",", 
                "\[IndentingNewLine]", 
                RowBox[{
                 RowBox[{"w2", "[", 
                  RowBox[{"s1", ",", "s2", ",", "e", ",", "e123"}], "]"}], 
                 "[", 
                 RowBox[{"{", 
                  RowBox[{"1", ",", "0", ",", "0"}], "}"}], "]"}], ",", 
                "\[IndentingNewLine]", 
                RowBox[{
                 RowBox[{"w2", "[", 
                  RowBox[{"s1", ",", "s2", ",", "e", ",", "e123"}], "]"}], 
                 "[", 
                 RowBox[{"{", 
                  RowBox[{"1", ",", "1", ",", "0"}], "}"}], "]"}], ",", 
                "\[IndentingNewLine]", 
                RowBox[{
                 RowBox[{"w2", "[", 
                  RowBox[{"s1", ",", "s2", ",", "e", ",", "e123"}], "]"}], 
                 "[", 
                 RowBox[{"{", 
                  RowBox[{"1", ",", "0", ",", "1"}], "}"}], "]"}], ",", 
                "\[IndentingNewLine]", 
                RowBox[{
                 RowBox[{"w2", "[", 
                  RowBox[{"s1", ",", "s2", ",", "e", ",", "e123"}], "]"}], 
                 "[", 
                 RowBox[{"{", 
                  RowBox[{"0", ",", "1", ",", "1"}], "}"}], "]"}], ",", 
                "\[IndentingNewLine]", 
                RowBox[{
                 RowBox[{"w2", "[", 
                  RowBox[{"s1", ",", "s2", ",", "e", ",", "e123"}], "]"}], 
                 "[", 
                 RowBox[{"{", 
                  RowBox[{"1", ",", "1", ",", "1"}], "}"}], "]"}]}], "}"}], 
              "/", "\[IndentingNewLine]", 
              RowBox[{"Plus", "@@", 
               RowBox[{"(", 
                RowBox[{"#", 
                 RowBox[{"{", "\[IndentingNewLine]", 
                  RowBox[{
                   RowBox[{
                    RowBox[{"w2", "[", 
                    RowBox[{"s1", ",", "s2", ",", "e", ",", "e123"}], "]"}], 
                    "[", 
                    RowBox[{"{", 
                    RowBox[{"0", ",", "0", ",", "0"}], "}"}], "]"}], ",", 
                   "\[IndentingNewLine]", 
                   RowBox[{
                    RowBox[{"w2", "[", 
                    RowBox[{"s1", ",", "s2", ",", "e", ",", "e123"}], "]"}], 
                    "[", 
                    RowBox[{"{",
[truncated: 1,040,554 more chars]
