# Supplementary material for: Sympatric ecological divergence with coevolution of niche preference
Source: Philos Trans R Soc Lond B Biol Sci. 2020 Jul 13;375(1806):20190749. doi: 10.1098/rstb.2019.0749 (PMC7423286; doi:10.1098/rstb.2019.0749)
Supplement: Simulation Code Sympatric Divergence [file rstb20190749supp3.nb]

(* Content-type: application/vnd.wolfram.mathematica *)

(*** Wolfram Notebook File ***)
(* http://www.wolfram.com/nb *)

(* CreatedBy='Mathematica 12.0' *)

(*CacheID: 234*)
(* Internal cache information:
NotebookFileLineBreakTest
NotebookFileLineBreakTest
NotebookDataPosition[       158,          7]
NotebookDataLength[    176114,       3964]
NotebookOptionsPosition[    169257,       3849]
NotebookOutlinePosition[    169598,       3864]
CellTagsIndexPosition[    169555,       3861]
WindowFrame->Normal*)

(* Beginning of Notebook Content *)
Notebook[{

Cell[CellGroupData[{
Cell["Definitions", "Subsubsection",
 CellChangeTimes->{3.7933936868112783`*^9},
 FontWeight->"Bold",ExpressionUUID->"b783a32a-b7a4-4bd1-bbf8-f6d489d35f55"],

Cell[BoxData[{
 RowBox[{
  RowBox[{
   RowBox[{"MakePop", "::", "usage"}], 
   "\"\<MakePop[pList_,n_] Creates a finite population of size n with allele \
frequncy p_i from all loci in pList, assumes LD = 0\>\""}], ";"}], "\n", 
 RowBox[{
  RowBox[{"MakePop", "[", 
   RowBox[{"pList_", ",", "n_"}], "]"}], ":=", 
  RowBox[{"Transpose", "[", 
   RowBox[{
    RowBox[{
     RowBox[{"RandomChoice", "[", 
      RowBox[{
       RowBox[{
        RowBox[{"{", 
         RowBox[{"#", ",", 
          RowBox[{"1", "-", "#"}]}], "}"}], "->", " ", 
        RowBox[{"{", 
         RowBox[{"1", ",", "0"}], "}"}]}], ",", "n"}], "]"}], "&"}], "/@", 
    "pList"}], "]"}]}]}], "Input",
 InitializationCell->True,
 CellChangeTimes->{{3.793393692781242*^9, 3.793393695491933*^9}, 
   3.798402930753311*^9},ExpressionUUID->"970d5f22-e2a2-48f7-a0b3-\
383b48fa4ea0"],

Cell[BoxData[{
 RowBox[{
  RowBox[{
   RowBox[{"MakePopDemes", "::", "usage"}], 
   "\"\<MakePopDemes[pList_,nList_] Creates a finite population of size \
nList_j with allele frequncy p_i from all loci in pList in Length[nList] \
demes.Initially,the frequencies are the same in all demes\>\""}], ";"}], "\n", 
 RowBox[{
  RowBox[{
   RowBox[{"MakePopDemes", "[", 
    RowBox[{"pList_", ",", "nList_"}], "]"}], ":=", 
   RowBox[{"Table", "[", 
    RowBox[{
     RowBox[{"Transpose", "[", 
      RowBox[{
       RowBox[{
        RowBox[{"RandomChoice", "[", 
         RowBox[{
          RowBox[{
           RowBox[{"{", 
            RowBox[{"#", ",", 
             RowBox[{"1", "-", "#"}]}], "}"}], "->", " ", 
           RowBox[{"{", 
            RowBox[{"1", ",", "0"}], "}"}]}], ",", 
          RowBox[{"nList", "[", 
           RowBox[{"[", "j", "]"}], "]"}]}], "]"}], "&"}], "/@", "pList"}], 
      "]"}], ",", 
     RowBox[{"{", 
      RowBox[{"j", ",", "1", ",", 
       RowBox[{"Length", "[", "nList", "]"}]}], "}"}]}], "]"}]}], 
  ";"}]}], "Input",
 InitializationCell->True,
 CellChangeTimes->{
  3.798402926868424*^9},ExpressionUUID->"2b1cab64-44f6-418f-85fc-\
4574cb852f01"],

Cell[BoxData[{
 RowBox[{
  RowBox[{"W1", "::", "usage"}], 
  "\"\<Assigns fitness in niche 1 to a set genotypes indexed by xAllList; \
keeps track of the assortment loci \[Alpha]List, which are dropped from the \
xAllList\>\""}], "\[IndentingNewLine]", 
 RowBox[{
  RowBox[{
   RowBox[{
    RowBox[{"W1", "[", 
     RowBox[{"s_", ",", "\[Epsilon]_", ",", "\[Alpha]List_"}], "]"}], "[", 
    "xAllList_", "]"}], ":=", 
   RowBox[{"Module", "[", 
    RowBox[{
     RowBox[{"{", 
      RowBox[{
       RowBox[{"XRevList", "=", 
        RowBox[{"Abs", "[", 
         RowBox[{
          RowBox[{"Drop", "[", 
           RowBox[{"xAllList", ",", 
            RowBox[{"-", 
             RowBox[{"Length", "[", "\[Alpha]List", "]"}]}]}], "]"}], "-", 
          "1"}], "]"}]}], ",", "norms", ",", "norm\[Epsilon]"}], "}"}], ",", 
     RowBox[{
      RowBox[{"norms", "=", 
       RowBox[{"Length", "[", "XRevList", "]"}]}], ";", 
      RowBox[{"norm\[Epsilon]", "=", 
       RowBox[{"Binomial", "[", 
        RowBox[{"norms", ",", "2"}], "]"}]}], ";", 
      RowBox[{"1", "-", 
       RowBox[{
        RowBox[{"2", "/", "norms"}], " ", "s", " ", 
        RowBox[{"Plus", "@@", "XRevList"}]}], "-", 
       RowBox[{
        RowBox[{"1", "/", "norm\[Epsilon]"}], " ", "\[Epsilon]", " ", 
        RowBox[{"Binomial", "[", 
         RowBox[{
          RowBox[{"Plus", "@@", "XRevList"}], ",", "2"}], "]"}]}]}]}]}], 
    "]"}]}], ";"}]}], "Input",
 InitializationCell->True,
 CellChangeTimes->{{3.798403010593404*^9, 
  3.798403163062937*^9}},ExpressionUUID->"52bb01b5-e8f6-4e37-9bcf-\
8ccec8560fef"],

Cell[BoxData[{
 RowBox[{
  RowBox[{"W2", "::", "usage"}], 
  "\"\<Assigns fitness in niche 2 to a set genotypes indexed by xAllList; \
keeps track of the assortment loci \[Alpha]List, which are dropped from the \
xAllList\>\""}], "\[IndentingNewLine]", 
 RowBox[{
  RowBox[{
   RowBox[{
    RowBox[{"W2", "[", 
     RowBox[{"s_", ",", "\[Epsilon]_", ",", "\[Alpha]List_"}], "]"}], "[", 
    "xAllList_", "]"}], ":=", 
   RowBox[{"Module", "[", 
    RowBox[{
     RowBox[{"{", 
      RowBox[{
       RowBox[{"XList", "=", 
        RowBox[{"Drop", "[", 
         RowBox[{"xAllList", ",", 
          RowBox[{"-", 
           RowBox[{"Length", "[", "\[Alpha]List", "]"}]}]}], "]"}]}], ",", 
       "norms", ",", "norm\[Epsilon]"}], "}"}], ",", 
     RowBox[{
      RowBox[{"norms", "=", 
       RowBox[{"Length", "[", "XList", "]"}]}], ";", 
      RowBox[{"norm\[Epsilon]", "=", 
       RowBox[{"Binomial", "[", 
        RowBox[{"norms", ",", "2"}], "]"}]}], ";", 
      RowBox[{"1", "-", 
       RowBox[{
        RowBox[{"2", "/", "norms"}], " ", "s", " ", 
        RowBox[{"Plus", "@@", "XList"}]}], "-", 
       RowBox[{
        RowBox[{"1", "/", "norm\[Epsilon]"}], " ", "\[Epsilon]", " ", 
        RowBox[{"Binomial", "[", 
         RowBox[{
          RowBox[{"Plus", "@@", "XList"}], ",", "2"}], "]"}]}]}]}]}], "]"}]}],
   ";"}]}], "Input",
 InitializationCell->True,
 CellChangeTimes->{{3.7984031708629723`*^9, 
  3.798403177294468*^9}},ExpressionUUID->"21772e0a-1401-43df-b1dc-\
46276c678a94"],

Cell[BoxData[
 RowBox[{
  RowBox[{
   RowBox[{
    RowBox[{"GiveSelEpsPerLocus", "[", 
     RowBox[{"s_", ",", "\[Epsilon]_"}], "]"}], "[", "pSel_", "]"}], ":=", 
   RowBox[{"Module", "[", 
    RowBox[{
     RowBox[{"{", 
      RowBox[{"norms", ",", "norm\[Epsilon]"}], "}"}], ",", 
     RowBox[{
      RowBox[{"norms", "=", 
       RowBox[{"Length", "[", "pSel", "]"}]}], ";", 
      RowBox[{"norm\[Epsilon]", "=", 
       RowBox[{"Binomial", "[", 
        RowBox[{"norms", ",", "2"}], "]"}]}], ";", 
      RowBox[{"{", 
       RowBox[{
        RowBox[{
         RowBox[{"2", "/", "norms"}], " ", "s"}], " ", ",", 
        RowBox[{
         RowBox[{"1", "/", "norm\[Epsilon]"}], " ", "\[Epsilon]"}]}], 
       "}"}]}]}], "]"}]}], ";"}]], "Input",
 InitializationCell->True,
 CellLabel->"In[8]:=",ExpressionUUID->"6d2cc605-dbc0-4d54-b629-d1b2524c0511"],

Cell[BoxData[
 RowBox[{
  RowBox[{
   RowBox[{
    RowBox[{"GiveSelEpsPerLocus", "[", 
     RowBox[{"s_", ",", "\[Epsilon]_", ",", "\[Alpha]List_"}], "]"}], "[", 
    "xAllList_", "]"}], ":=", 
   RowBox[{"Module", "[", 
    RowBox[{
     RowBox[{"{", 
      RowBox[{
       RowBox[{"XList", "=", 
        RowBox[{"Drop", "[", 
         RowBox[{"xAllList", ",", 
          RowBox[{"-", 
           RowBox[{"Length", "[", "\[Alpha]List", "]"}]}]}], "]"}]}], ",", 
       "norms", ",", "norm\[Epsilon]"}], "}"}], ",", 
     RowBox[{
      RowBox[{"norms", "=", 
       RowBox[{"Length", "[", "XList", "]"}]}], ";", 
      RowBox[{"norm\[Epsilon]", "=", 
       RowBox[{"Binomial", "[", 
        RowBox[{"norms", ",", "2"}], "]"}]}], ";", 
      RowBox[{"{", 
       RowBox[{
        RowBox[{
         RowBox[{"2", "/", "norms"}], " ", "s"}], " ", ",", 
        RowBox[{
         RowBox[{"1", "/", "norm\[Epsilon]"}], " ", "\[Epsilon]"}]}], 
       "}"}]}]}], "]"}]}], ";"}]], "Input",
 InitializationCell->True,
 CellLabel->"In[9]:=",ExpressionUUID->"8cf807bd-1f72-4232-92ce-446971fb84d8"],

Cell[BoxData[
 RowBox[{
  RowBox[{
   RowBox[{"RIP", "[", "r_", "]"}], ":=", 
   RowBox[{"If", "[", 
    RowBox[{
     RowBox[{
      RowBox[{"(", 
       RowBox[{
        RowBox[{"r", "//", "N"}], "//", "Chop"}], ")"}], "<=", "0"}], ",", 
     "0", ",", 
     RowBox[{"RandomInteger", "[", 
      RowBox[{"PoissonDistribution", "[", "r", "]"}], "]"}]}], "]"}]}], ";", 
  "  ", 
  RowBox[{"(*", 
   RowBox[{
    RowBox[{"not", " ", 
     RowBox[{"used", ".", " ", "Gives"}], " ", "a", " ", "Poisson", " ", 
     "number", " ", "of", " ", "offspring", " ", "for", " ", "each", " ", 
     "female"}], " ", "-", " ", 
    RowBox[{
    "can", " ", "be", " ", "important", " ", "for", " ", "low", " ", "N"}]}], 
   "*)"}]}]], "Code",
 InitializationCell->False,
 CellChangeTimes->{{3.7933937565568523`*^9, 3.793393771496489*^9}, {
  3.793393998919826*^9, 
  3.793394066767584*^9}},ExpressionUUID->"1fcd0d49-205e-4be3-bc5e-\
76d4d47e4686"],

Cell[BoxData[{
 RowBox[{
  RowBox[{
   RowBox[{"Recombine", "::", "usage"}], " ", 
   "\"\<Recombines elements of the list with r=1/2 - takes two haploid sets\>\
\""}], ";"}], "\n", 
 RowBox[{
  RowBox[{"Recombine", "[", 
   RowBox[{"popfemdeme_", ",", "popmaledeme_"}], "]"}], ":=", 
  RowBox[{"Module", "[", 
   RowBox[{
    RowBox[{"{", 
     RowBox[{"j", ",", "reclist", ",", 
      RowBox[{"n", "=", 
       RowBox[{"Length", "[", "popfemdeme", "]"}]}], ",", "ngenes"}], "}"}], 
    ",", 
    RowBox[{
     RowBox[{"ngenes", "=", 
      RowBox[{"If", "[", 
       RowBox[{
        RowBox[{"n", "==", "0"}], ",", "0", ",", 
        RowBox[{"Length", "[", 
         RowBox[{"popfemdeme", "[", 
          RowBox[{"[", "1", "]"}], "]"}], "]"}]}], "]"}]}], ";", "\n", 
     RowBox[{"reclist", "=", 
      RowBox[{"Table", "[", 
       RowBox[{
        RowBox[{"RandomChoice", "[", 
         RowBox[{
          RowBox[{"{", 
           RowBox[{"1", ",", "0"}], "}"}], ",", "ngenes"}], "]"}], ",", 
        RowBox[{"{", 
         RowBox[{"j", ",", "n"}], "}"}]}], "]"}]}], ";", 
     RowBox[{
      RowBox[{"popfemdeme", "*", "reclist"}], "+", 
      RowBox[{
       RowBox[{"(", 
        RowBox[{"1", "-", "reclist"}], ")"}], "popmaledeme"}]}]}]}], 
   "]"}]}]}], "Code",
 CellChangeTimes->{
  3.7984029268733*^9},ExpressionUUID->"3aa75258-772a-44db-b4b0-7593dad0fc97"],

Cell[BoxData[{
 RowBox[{
  RowBox[{
   RowBox[{"Recombine", "::", "usage"}], " ", 
   "\"\<Recombines elements of the list with r = rec - takes two haploid sets\
\>\""}], ";"}], "\n", 
 RowBox[{
  RowBox[{"Recombine", "[", 
   RowBox[{"popfemdeme_", ",", "popmaledeme_", ",", "rec_"}], "]"}], ":=", 
  RowBox[{"Module", "[", 
   RowBox[{
    RowBox[{"{", 
     RowBox[{"j", ",", "reclist", ",", 
      RowBox[{"n", "=", 
       RowBox[{"Length", "[", "popfemdeme", "]"}]}], ",", "ngenes"}], "}"}], 
    ",", 
    RowBox[{
     RowBox[{"ngenes", "=", 
      RowBox[{"If", "[", 
       RowBox[{
        RowBox[{"n", "==", "0"}], ",", "0", ",", 
        RowBox[{"Length", "[", 
         RowBox[{"popfemdeme", "[", 
          RowBox[{"[", "1", "]"}], "]"}], "]"}]}], "]"}]}], ";", "\n", 
     RowBox[{"reclist", "=", 
      RowBox[{"Table", "[", 
       RowBox[{
        RowBox[{"RandomChoice", "[", 
         RowBox[{
          RowBox[{
           RowBox[{"{", 
            RowBox[{
             RowBox[{"1", "-", "rec"}], ",", "rec"}], "}"}], "->", 
           RowBox[{"{", 
            RowBox[{"1", ",", "0"}], "}"}]}], ",", "ngenes"}], "]"}], ",", 
        RowBox[{"{", 
         RowBox[{"j", ",", "n"}], "}"}]}], "]"}]}], ";", 
     RowBox[{
      RowBox[{"popfemdeme", "*", "reclist"}], "+", 
      RowBox[{
       RowBox[{"(", 
        RowBox[{"1", "-", "reclist"}], ")"}], "popmaledeme"}]}]}]}], 
   "]"}]}]}], "Code",
 CellChangeTimes->{
  3.798402926876254*^9},ExpressionUUID->"476bbb6c-1c70-4348-a474-\
a4956233d65b"],

Cell[BoxData[{
 RowBox[{
  RowBox[{
   RowBox[{"SelectRecombine", "::", "usage"}], 
   "\"\<SelectRecombine \nAsigns fitnesses rr = Exp[W1] for each individual , \
picks Ndeme pairs according to their rr (with replacement, including *self*) \
and recombines with rate rec.\>\""}], ";"}], "\n", 
 RowBox[{
  RowBox[{
   RowBox[{"SelectRecombine", "[", 
    RowBox[{
    "pop_", ",", "nsize_", ",", "s_", ",", "\[Epsilon]_", ",", "rec_", ",", 
     "\[Alpha]List_"}], "]"}], ":=", 
   RowBox[{"Module", "[", 
    RowBox[{
     RowBox[{"{", 
      RowBox[{"rr", ",", 
       RowBox[{"Ndeme", "=", "nsize"}], ",", "popfem", ",", "popmale"}], 
      "}"}], ",", "\n", 
     RowBox[{
      RowBox[{"rr", "=", 
       RowBox[{
        RowBox[{
         RowBox[{"Exp", "[", 
          RowBox[{
           RowBox[{"W1", "[", 
            RowBox[{"s", ",", "\[Epsilon]", ",", "\[Alpha]List"}], "]"}], "[",
            "#", "]"}], "]"}], "&"}], "/@", "pop"}]}], ";", "\n", 
      RowBox[{"popmale", "=", 
       RowBox[{"If", "[", 
        RowBox[{
         RowBox[{
          RowBox[{"pop", "!=", 
           RowBox[{"{", "}"}]}], "&&", 
          RowBox[{"Ndeme", "!=", "0"}]}], ",", 
         RowBox[{"RandomChoice", "[", 
          RowBox[{
           RowBox[{"rr", "->", " ", "pop"}], ",", "Ndeme"}], "]"}]}], "]"}]}],
       ";", "\n", 
      RowBox[{"popfem", "=", 
       RowBox[{"If", "[", 
        RowBox[{
         RowBox[{
          RowBox[{"pop", "!=", 
           RowBox[{"{", "}"}]}], "&&", 
          RowBox[{"Ndeme", "!=", "0"}]}], ",", 
         RowBox[{"RandomChoice", "[", 
          RowBox[{
           RowBox[{"rr", "->", " ", "pop"}], ",", "Ndeme"}], "]"}]}], "]"}]}],
       ";", "\n", 
      RowBox[{"Recombine", "[", 
       RowBox[{"popfem", ",", "popmale", ",", "rec"}], "]"}]}]}], "]"}]}], 
  ";"}], "\n", 
 RowBox[{
  RowBox[{
   RowBox[{"SelectRecombine", "[", 
    RowBox[{
    "pop_", ",", "nsize_", ",", "s_", ",", "\[Epsilon]_", ",", 
     "\[Alpha]List_"}], "]"}], ":=", 
   RowBox[{"SelectRecombine", "[", 
    RowBox[{"pop", ",", "nsize", ",", "s", ",", "\[Epsilon]", ",", 
     RowBox[{"1", "/", "2"}], ",", "\[Alpha]List"}], "]"}]}], ";"}]}], "Input",\

 InitializationCell->True,
 CellChangeTimes->{{3.793394179183236*^9, 3.793394212884595*^9}, 
   3.798402926879142*^9},ExpressionUUID->"aec9b2aa-536c-411a-ac1e-\
777b45b86157"],

Cell[BoxData[{
 RowBox[{
  RowBox[{
   RowBox[{"SelectRecombine2", "::", "usage"}], 
   "\"\<SelectRecombine \nAsigns fitnesses rr = Exp[W2] for each individual , \
picks Ndeme pairs according to their rr (with replacement, including *self*) \
and recombines with rate rec.\>\""}], ";"}], "\n", 
 RowBox[{
  RowBox[{
   RowBox[{"SelectRecombine2", "[", 
    RowBox[{
    "pop_", ",", "nsize_", ",", "s_", ",", "\[Epsilon]_", ",", "rec_", ",", 
     "\[Alpha]List_"}], "]"}], ":=", 
   RowBox[{"Module", "[", 
    RowBox[{
     RowBox[{"{", 
      RowBox[{"rr", ",", 
       RowBox[{"Ndeme", "=", "nsize"}], ",", "popfem", ",", "popmale"}], 
      "}"}], ",", "\n", 
     RowBox[{
      RowBox[{"rr", "=", 
       RowBox[{
        RowBox[{
         RowBox[{"Exp", "[", 
          RowBox[{
           RowBox[{"W2", "[", 
            RowBox[{"s", ",", "\[Epsilon]", ",", "\[Alpha]List"}], "]"}], "[",
            "#", "]"}], "]"}], "&"}], "/@", "pop"}]}], ";", "\n", 
      RowBox[{"popmale", "=", 
       RowBox[{"If", "[", 
        RowBox[{
         RowBox[{
          RowBox[{"pop", "!=", 
           RowBox[{"{", "}"}]}], "&&", 
          RowBox[{"Ndeme", "!=", "0"}]}], ",", 
         RowBox[{"RandomChoice", "[", 
          RowBox[{
           RowBox[{"rr", "->", " ", "pop"}], ",", "Ndeme"}], "]"}]}], "]"}]}],
       ";", "\n", 
      RowBox[{"popfem", "=", 
       RowBox[{"If", "[", 
        RowBox[{
         RowBox[{
          RowBox[{"pop", "!=", 
           RowBox[{"{", "}"}]}], "&&", 
          RowBox[{"Ndeme", "!=", "0"}]}], ",", 
         RowBox[{"RandomChoice", "[", 
          RowBox[{
           RowBox[{"rr", "->", " ", "pop"}], ",", "Ndeme"}], "]"}]}], "]"}]}],
       ";", "\n", 
      RowBox[{"Recombine", "[", 
       RowBox[{"popfem", ",", "popmale", ",", "rec"}], "]"}]}]}], "]"}]}], 
  ";"}], "\n", 
 RowBox[{
  RowBox[{
   RowBox[{"SelectRecombine2", "[", 
    RowBox[{
    "pop_", ",", "nsize_", ",", "s_", ",", "\[Epsilon]_", ",", 
     "\[Alpha]List_"}], "]"}], ":=", 
   RowBox[{"SelectRecombine2", "[", 
    RowBox[{"pop", ",", "nsize", ",", "s", ",", "\[Epsilon]", ",", 
     RowBox[{"1", "/", "2"}], ",", "\[Alpha]List"}], "]"}]}], ";"}]}], "Input",\

 InitializationCell->True,
 CellChangeTimes->{{3.7933941960901747`*^9, 3.79339420997761*^9}, 
   3.798402926884026*^9},ExpressionUUID->"bfdb32f3-d5b2-49ff-941f-\
381fa07b3983"],

Cell[BoxData[
 RowBox[{
  RowBox[{
   RowBox[{"Mutate", "[", 
    RowBox[{"pop_", ",", "mut_"}], "]"}], ":=", 
   RowBox[{"Module", "[", 
    RowBox[{
     RowBox[{"{", 
      RowBox[{
       RowBox[{"nLoci", "=", 
        RowBox[{"Length", "[", 
         RowBox[{"Flatten", "[", "pop", "]"}], "]"}]}], ",", 
       "PositionsThrough", ",", "PositionsArray", ",", "PopMutPos"}], "}"}], 
     ",", 
     RowBox[{
      RowBox[{"PositionsThrough", "=", 
       RowBox[{"RandomSample", "[", 
        RowBox[{
         RowBox[{"Range", "[", "nLoci", "]"}], ",", 
         RowBox[{"Random", "[", 
          RowBox[{"BinomialDistribution", "[", 
           RowBox[{"nLoci", ",", "mut"}], "]"}], "]"}]}], "]"}]}], ";", 
      RowBox[{"PositionsArray", "=", 
       RowBox[{
        RowBox[{
         RowBox[{"If", "[", 
          RowBox[{
           RowBox[{
            RowBox[{"Mod", "[", 
             RowBox[{"#", ",", "nLoci"}], "]"}], "==", "0"}], ",", 
           RowBox[{"{", 
            RowBox[{
             RowBox[{"Quotient", "[", 
              RowBox[{"#", ",", "nLoci"}], "]"}], ",", "nLoci"}], "}"}], ",", 
           
           RowBox[{"{", 
            RowBox[{
             RowBox[{
              RowBox[{"Quotient", "[", 
               RowBox[{"#", ",", "nLoci"}], "]"}], "+", "1"}], ",", 
             RowBox[{"Mod", "[", 
              RowBox[{"#", ",", "nLoci"}], "]"}]}], "}"}]}], "]"}], "&"}], "/@", 
        RowBox[{"Sort", "[", "PositionsThrough", "]"}]}]}], ";", 
      RowBox[{"PopMutPos", "=", 
       RowBox[{"Plus", "@@", 
        RowBox[{"(", 
         RowBox[{
          RowBox[{
           RowBox[{"ReplacePart", "[", 
            RowBox[{
             RowBox[{"0", "pop"}], ",", 
             RowBox[{"#", "->", " ", 
              RowBox[{"-", "1"}]}]}], "]"}], "&"}], "/@", "PositionsArray"}], 
         ")"}]}]}], ";", 
      RowBox[{"Abs", "[", 
       RowBox[{"pop", "+", "PopMutPos"}], "]"}]}]}], "]"}]}], ";"}]], "Input",\

 InitializationCell->True,
 CellLabel->"In[20]:=",ExpressionUUID->"c24331f4-62b4-4585-a6b4-1bac8caa6615"],

Cell[BoxData[{
 RowBox[{
  RowBox[{
   RowBox[{"SelectMutateRecombine", "::", "usage"}], 
   "\"\<SelectRecombine \nAsigns fitnesses rr = Exp[W] for each individual , \
picks pairs according to their rr (including *self*) and recombines with rate \
rec.\>\""}], ";"}], "\n", 
 RowBox[{
  RowBox[{
   RowBox[{"SelectMutateRecombine", "[", 
    RowBox[{
    "pop_", ",", "nsize_", ",", "s_", ",", "\[Epsilon]_", ",", "rec_", ",", 
     "mut_", ",", "\[Alpha]List_"}], "]"}], ":=", 
   RowBox[{"Module", "[", 
    RowBox[{
     RowBox[{"{", 
      RowBox[{"rr", ",", 
       RowBox[{"Ndeme", "=", "nsize"}], ",", "popfem", ",", "popmale"}], 
      "}"}], ",", "\n", 
     RowBox[{
      RowBox[{"rr", "=", 
       RowBox[{
        RowBox[{
         RowBox[{"Exp", "[", 
          RowBox[{
           RowBox[{"W1", "[", 
            RowBox[{"s", ",", "\[Epsilon]", ",", "\[Alpha]List"}], "]"}], "[",
            "#", "]"}], "]"}], "&"}], "/@", "pop"}]}], ";", "\n", 
      RowBox[{"popmale", "=", 
       RowBox[{"If", "[", 
        RowBox[{
         RowBox[{
          RowBox[{"pop", "!=", 
           RowBox[{"{", "}"}]}], "&&", 
          RowBox[{"Ndeme", "!=", "0"}]}], ",", 
         RowBox[{"RandomChoice", "[", 
          RowBox[{
           RowBox[{"rr", "->", " ", "pop"}], ",", "Ndeme"}], "]"}]}], "]"}]}],
       ";", "\n", 
      RowBox[{"popfem", "=", 
       RowBox[{"If", "[", 
        RowBox[{
         RowBox[{
          RowBox[{"pop", "!=", 
           RowBox[{"{", "}"}]}], "&&", 
          RowBox[{"Ndeme", "!=", "0"}]}], ",", 
         RowBox[{"RandomChoice", "[", 
          RowBox[{
           RowBox[{"rr", "->", " ", "pop"}], ",", "Ndeme"}], "]"}]}], "]"}]}],
       ";", "\n", 
      RowBox[{"Recombine", "[", 
       RowBox[{
        RowBox[{"Mutate", "[", 
         RowBox[{"popfem", ",", "mut"}], "]"}], ",", 
        RowBox[{"Mutate", "[", 
         RowBox[{"popmale", ",", "mut"}], "]"}], ",", "rec"}], "]"}]}]}], 
    "]"}]}], ";"}], "\n", 
 RowBox[{
  RowBox[{
   RowBox[{"SelectMutateRecombine", "[", 
    RowBox[{
    "pop_", ",", "nsize_", ",", "s_", ",", "\[Epsilon]_", ",", "mut_", ",", 
     "\[Alpha]List_"}], "]"}], ":=", 
   RowBox[{"SelectMutateRecombine", "[", 
    RowBox[{"pop", ",", "nsize", ",", "s", ",", "\[Epsilon]", ",", 
     RowBox[{"1", "/", "2"}], ",", "mut", ",", "\[Alpha]List"}], "]"}]}], 
  ";"}]}], "Input",
 InitializationCell->True,
 CellChangeTimes->{
  3.7984029268898993`*^9},ExpressionUUID->"6a0b69d3-92e0-49bf-9ad6-\
aee79c82ad38"],

Cell[BoxData[{
 RowBox[{
  RowBox[{
   RowBox[{"SelectMutateRecombine2", "::", "usage"}], 
   "\"\<SelectRecombine \nAsigns fitnesses rr = Exp[W] for each individual , \
picks pairs according to their rr (including *self*) and recombines with rate \
rec.\>\""}], ";"}], "\n", 
 RowBox[{
  RowBox[{
   RowBox[{"SelectMutateRecombine2", "[", 
    RowBox[{
    "pop_", ",", "nsize_", ",", "s_", ",", "\[Epsilon]_", ",", "rec_", ",", 
     "mut_", ",", "\[Alpha]List_"}], "]"}], ":=", 
   RowBox[{"Module", "[", 
    RowBox[{
     RowBox[{"{", 
      RowBox[{"rr", ",", 
       RowBox[{"Ndeme", "=", "nsize"}], ",", "popfem", ",", "popmale"}], 
      "}"}], ",", "\n", 
     RowBox[{
      RowBox[{"rr", "=", 
       RowBox[{
        RowBox[{
         RowBox[{"Exp", "[", 
          RowBox[{
           RowBox[{"W2", "[", 
            RowBox[{"s", ",", "\[Epsilon]", ",", "\[Alpha]List"}], "]"}], "[",
            "#", "]"}], "]"}], "&"}], "/@", "pop"}]}], ";", "\n", 
      RowBox[{"popmale", "=", 
       RowBox[{"If", "[", 
        RowBox[{
         RowBox[{
          RowBox[{"pop", "!=", 
           RowBox[{"{", "}"}]}], "&&", 
          RowBox[{"Ndeme", "!=", "0"}]}], ",", 
         RowBox[{"RandomChoice", "[", 
          RowBox[{
           RowBox[{"rr", "->", " ", "pop"}], ",", "Ndeme"}], "]"}]}], "]"}]}],
       ";", "\n", 
      RowBox[{"popfem", "=", 
       RowBox[{"If", "[", 
        RowBox[{
         RowBox[{
          RowBox[{"pop", "!=", 
           RowBox[{"{", "}"}]}], "&&", 
          RowBox[{"Ndeme", "!=", "0"}]}], ",", 
         RowBox[{"RandomChoice", "[", 
          RowBox[{
           RowBox[{"rr", "->", " ", "pop"}], ",", "Ndeme"}], "]"}]}], "]"}]}],
       ";", "\n", 
      RowBox[{"Recombine", "[", 
       RowBox[{
        RowBox[{"Mutate", "[", 
         RowBox[{"popfem", ",", "mut"}], "]"}], ",", 
        RowBox[{"Mutate", "[", 
         RowBox[{"popmale", ",", "mut"}], "]"}], ",", "rec"}], "]"}]}]}], 
    "]"}]}], ";"}], "\n", 
 RowBox[{
  RowBox[{
   RowBox[{"SelectMutateRecombine2", "[", 
    RowBox[{
    "pop_", ",", "nsize_", ",", "s_", ",", "\[Epsilon]_", ",", "mut_", ",", 
     "\[Alpha]List_"}], "]"}], ":=", 
   RowBox[{"SelectMutateRecombine2", "[", 
    RowBox[{"pop", ",", "nsize", ",", "s", ",", "\[Epsilon]", ",", 
     RowBox[{"1", "/", "2"}], ",", "mut", ",", "\[Alpha]List"}], "]"}]}], 
  ";"}]}], "Input",
 InitializationCell->True,
 CellChangeTimes->{
  3.798402926894866*^9},ExpressionUUID->"560d4f8a-7b56-4aa7-a8e0-\
53b3242519d2"],

Cell[BoxData[
 RowBox[{
  RowBox[{"AssignAlpha", "[", 
   RowBox[{"pop_", ",", "\[Alpha]List_"}], "]"}], ":=", 
  RowBox[{"Module", "[", 
   RowBox[{
    RowBox[{"{", 
     RowBox[{"nz", ",", 
      RowBox[{"n\[Alpha]", "=", 
       RowBox[{"Length", "[", "\[Alpha]List", "]"}]}]}], "}"}], ",", 
    RowBox[{
     RowBox[{"nz", "=", 
      RowBox[{"If", "[", 
       RowBox[{
        RowBox[{"pop", "==", 
         RowBox[{"{", "}"}]}], ",", "0", ",", 
        RowBox[{
         RowBox[{"Length", "[", 
          RowBox[{"pop", "[", 
           RowBox[{"[", "1", "]"}], "]"}], "]"}], "-", "n\[Alpha]"}]}], 
       "]"}]}], ";", 
     RowBox[{"n\[Alpha]", "=", 
      RowBox[{"Length", "[", "\[Alpha]List", "]"}]}], ";", 
     RowBox[{"nz", "=", 
      RowBox[{"If", "[", 
       RowBox[{
        RowBox[{"pop", "==", 
         RowBox[{"{", "}"}]}], ",", "0", ",", 
        RowBox[{
         RowBox[{"Length", "[", 
          RowBox[{"pop", "[", 
           RowBox[{"[", "1", "]"}], "]"}], "]"}], "-", "n\[Alpha]"}]}], 
       "]"}]}], ";", 
     RowBox[{
      RowBox[{
       RowBox[{"1", "+", 
        RowBox[{
         RowBox[{"1", "/", "nz"}], " ", 
         RowBox[{"(", 
          RowBox[{
           RowBox[{
            RowBox[{"Plus", "@@", 
             RowBox[{"(", 
              RowBox[{"1", "-", 
               RowBox[{"Take", "[", 
                RowBox[{"#", ",", "nz"}], "]"}]}], ")"}]}], 
            RowBox[{"Plus", "@@", 
             RowBox[{"(", 
              RowBox[{
               RowBox[{"Take", "[", 
                RowBox[{"#", ",", 
                 RowBox[{"-", "n\[Alpha]"}]}], "]"}], 
               RowBox[{"(", 
                RowBox[{"-", "\[Alpha]List"}], ")"}]}], ")"}]}]}], "+", 
           RowBox[{
            RowBox[{"Plus", "@@", 
             RowBox[{"Take", "[", 
              RowBox[{"#", ",", "nz"}], "]"}]}], 
            RowBox[{"Plus", "@@", 
             RowBox[{"(", 
              RowBox[{
               RowBox[{"Take", "[", 
                RowBox[{"#", ",", 
                 RowBox[{"-", "n\[Alpha]"}]}], "]"}], 
               RowBox[{"(", 
                RowBox[{"+", "\[Alpha]List"}], ")"}]}], ")"}]}]}]}], 
          ")"}]}]}], "&"}], "/@", "pop"}]}]}], "]"}]}]], "Input",
 InitializationCell->True,
 CellLabel->"In[27]:=",ExpressionUUID->"1176e349-07a8-4a11-be32-502cb485bdaa"],

Cell[BoxData[{
 RowBox[{
  RowBox[{
   RowBox[{"MixAndReDistribute", "::", "usage"}], 
   "\"\<MixAndReDistribute[pop1,pop2,\[Alpha]List] mixes together popualtions \
pop1 and pop2 from the two niches, and redistributes them again: individuals \
go to niche 1 with prob. 1+\[Alpha](z) n1/(n1+n2), and to niche two with \
prob. 1-\[Alpha](z) n1/(n1+n2).\>\""}], ";"}], "\n", 
 RowBox[{
  RowBox[{"MixAndReDistribute", "[", 
   RowBox[{
   "pop1_", ",", "pop2_", ",", "n1_", ",", "n2_", ",", "\[Alpha]List_"}], 
   "]"}], ":=", 
  RowBox[{"Module", "[", 
   RowBox[{
    RowBox[{"{", 
     RowBox[{
     "potpop", ",", "size", ",", "propsize", ",", "newpop", ",", "Niche1True",
       ",", "Niche2True"}], "}"}], ",", 
    RowBox[{
     RowBox[{"potpop", "=", 
      RowBox[{"Join", "[", 
       RowBox[{"pop1", ",", "pop2"}], "]"}]}], ";", 
     RowBox[{"size", "=", 
      RowBox[{"Length", "[", "potpop", "]"}]}], ";", 
     RowBox[{"Niche1True", "=", 
      RowBox[{"Flatten", "[", 
       RowBox[{"Flatten", "[", 
        RowBox[{"MapThread", "[", 
         RowBox[{
          RowBox[{
           RowBox[{"RandomSample", "[", 
            RowBox[{
             RowBox[{"#1", "->", "#2"}], ",", "1"}], "]"}], "&"}], ",", 
          RowBox[{"{", 
           RowBox[{
            RowBox[{"Transpose", "[", 
             RowBox[{"{", 
              RowBox[{
               RowBox[{
                RowBox[{"n1", "/", 
                 RowBox[{"(", 
                  RowBox[{"n1", "+", "n2"}], ")"}]}], " ", 
                RowBox[{"AssignAlpha", "[", 
                 RowBox[{"potpop", ",", "\[Alpha]List"}], "]"}]}], ",", 
               RowBox[{
                RowBox[{"n2", "/", 
                 RowBox[{"(", 
                  RowBox[{"n1", "+", "n2"}], ")"}]}], " ", 
                RowBox[{"AssignAlpha", "[", 
                 RowBox[{"potpop", ",", 
                  RowBox[{"-", "\[Alpha]List"}]}], "]"}]}]}], "}"}], "]"}], 
            ",", 
            RowBox[{"ConstantArray", "[", 
             RowBox[{
              RowBox[{"{", 
               RowBox[{"1", ",", "0"}], "}"}], ",", 
              RowBox[{"Length", "[", "potpop", "]"}]}], "]"}]}], "}"}]}], 
         "]"}], "]"}], "]"}]}], ";", "\n", 
     RowBox[{"Niche2True", "=", 
      RowBox[{"Abs", "[", 
       RowBox[{"Niche1True", "-", "1"}], "]"}]}], ";", 
     RowBox[{"{", 
      RowBox[{
       RowBox[{"Delete", "[", 
        RowBox[{"potpop", ",", 
         RowBox[{"Position", "[", 
          RowBox[{"Niche1True", ",", "0"}], "]"}]}], "]"}], ",", 
       RowBox[{"Delete", "[", 
        RowBox[{"potpop", ",", 
         RowBox[{"Position", "[", 
          RowBox[{"Niche2True", ",", "0"}], "]"}]}], "]"}]}], "}"}]}]}], 
   "]"}]}]}], "Input",
 InitializationCell->True,
 CellChangeTimes->{
  3.7984029269015083`*^9},ExpressionUUID->"5f0df813-c82e-45f7-b9b8-\
4b6bb797c2c8"],

Cell[BoxData[
 RowBox[{
  RowBox[{
   RowBox[{"IteratePP", "[", 
    RowBox[{
    "pop1_", ",", "pop2_", ",", "n1_", ",", "n2_", ",", "s_", ",", 
     "\[Epsilon]_", ",", "rec_", ",", "\[Alpha]List_", ",", "T_"}], "]"}], ":=",
    "\n", 
   RowBox[{"Nest", "[", 
    RowBox[{
     RowBox[{
      RowBox[{"MixAndReDistribute", "[", 
       RowBox[{
        RowBox[{"SelectRecombine", "[", 
         RowBox[{
          RowBox[{"#", "[", 
           RowBox[{"[", "1", "]"}], "]"}], ",", "n1", ",", "s", ",", 
          "\[Epsilon]", ",", "rec", ",", "\[Alpha]List"}], "]"}], ",", 
        RowBox[{"SelectRecombine2", "[", 
         RowBox[{
          RowBox[{"#", "[", 
           RowBox[{"[", "2", "]"}], "]"}], ",", "n2", ",", "s", ",", 
          "\[Epsilon]", ",", "rec", ",", "\[Alpha]List"}], "]"}], ",", "n1", 
        ",", "n2", ",", "\[Alpha]List"}], "]"}], "&"}], ",", 
     RowBox[{"{", 
      RowBox[{"pop1", ",", "pop2"}], "}"}], ",", "T"}], "]"}]}], 
  ";"}]], "Input",
 InitializationCell->True,
 CellLabel->"In[30]:=",ExpressionUUID->"188e2f1a-1013-4250-a254-7ef1b6c0aa08"],

Cell[BoxData[
 RowBox[{
  RowBox[{
   RowBox[{"ListIteratePP", "[", 
    RowBox[{
    "pop1_", ",", "pop2_", ",", "n1_", ",", "n2_", ",", "s_", ",", 
     "\[Epsilon]_", ",", "rec_", ",", "\[Alpha]List_", ",", "T_"}], "]"}], ":=",
    "\n", 
   RowBox[{"NestList", "[", 
    RowBox[{
     RowBox[{
      RowBox[{"MixAndReDistribute", "[", 
       RowBox[{
        RowBox[{"SelectRecombine", "[", 
         RowBox[{
          RowBox[{"#", "[", 
           RowBox[{"[", "1", "]"}], "]"}], ",", "n1", ",", "s", ",", 
          "\[Epsilon]", ",", "rec", ",", "\[Alpha]List"}], "]"}], ",", 
        RowBox[{"SelectRecombine2", "[", 
         RowBox[{
          RowBox[{"#", "[", 
           RowBox[{"[", "2", "]"}], "]"}], ",", "n2", ",", "s", ",", 
          "\[Epsilon]", ",", "rec", ",", "\[Alpha]List"}], "]"}], ",", "n1", 
        ",", "n2", ",", "\[Alpha]List"}], "]"}], "&"}], ",", 
     RowBox[{"{", 
      RowBox[{"pop1", ",", "pop2"}], "}"}], ",", "T"}], "]"}]}], 
  ";"}]], "Input",
 InitializationCell->True,
 CellLabel->"In[31]:=",ExpressionUUID->"4b82c364-688b-4b44-8f01-7e838b388fab"],

Cell[BoxData[
 RowBox[{
  RowBox[{
   RowBox[{"IteratePP", "[", 
    RowBox[{
    "pop1_", ",", "pop2_", ",", "n1_", ",", "n2_", ",", "s_", ",", 
     "\[Epsilon]_", ",", "rec_", ",", "mut_", ",", "\[Alpha]List_", ",", 
     "T_"}], "]"}], ":=", "\n", 
   RowBox[{"Nest", "[", 
    RowBox[{
     RowBox[{
      RowBox[{"MixAndReDistribute", "[", 
       RowBox[{
        RowBox[{"SelectMutateRecombine", "[", 
         RowBox[{
          RowBox[{"#", "[", 
           RowBox[{"[", "1", "]"}], "]"}], ",", "n1", ",", "s", ",", 
          "\[Epsilon]", ",", "rec", ",", "\[Alpha]List"}], "]"}], ",", 
        RowBox[{"SelectMutateRecombine2", "[", 
         RowBox[{
          RowBox[{"#", "[", 
           RowBox[{"[", "2", "]"}], "]"}], ",", "n2", ",", "s", ",", 
          "\[Epsilon]", ",", "rec", ",", "mut", ",", "\[Alpha]List"}], "]"}], 
        ",", "n1", ",", "n2", ",", "\[Alpha]List"}], "]"}], "&"}], ",", 
     RowBox[{"{", 
      RowBox[{"pop1", ",", "pop2"}], "}"}], ",", "T"}], "]"}]}], 
  ";"}]], "Input",
 InitializationCell->True,
 CellLabel->"In[32]:=",ExpressionUUID->"306cd5ff-e651-46b9-a0f0-f95032b4c8de"],

Cell[BoxData[
 RowBox[{
  RowBox[{
   RowBox[{"ListIteratePP", "[", 
    RowBox[{
    "pop1_", ",", "pop2_", ",", "n1_", ",", "n2_", ",", "s_", ",", 
     "\[Epsilon]_", ",", "rec_", ",", "mut_", ",", "\[Alpha]List_", ",", 
     "T_"}], "]"}], ":=", "\n", 
   RowBox[{"NestList", "[", 
    RowBox[{
     RowBox[{
      RowBox[{"MixAndReDistribute", "[", 
       RowBox[{
        RowBox[{"SelectMutateRecombine", "[", 
         RowBox[{
          RowBox[{"#", "[", 
           RowBox[{"[", "1", "]"}], "]"}], ",", "n1", ",", "s", ",", 
          "\[Epsilon]", ",", "rec", ",", "mut", ",", "\[Alpha]List"}], "]"}], 
        ",", 
        RowBox[{"SelectMutateRecombine2", "[", 
         RowBox[{
          RowBox[{"#", "[", 
           RowBox[{"[", "2", "]"}], "]"}], ",", "n2", ",", "s", ",", 
          "\[Epsilon]", ",", "rec", ",", "mut", ",", "\[Alpha]List"}], "]"}], 
        ",", "n1", ",", "n2", ",", "\[Alpha]List"}], "]"}], "&"}], ",", 
     RowBox[{"{", 
      RowBox[{"pop1", ",", "pop2"}], "}"}], ",", "T"}], "]"}]}], 
  ";"}]], "Input",
 InitializationCell->True,
 CellLabel->"In[33]:=",ExpressionUUID->"967ae580-9d18-4edb-84e2-11ab8a14378d"],

Cell["\<\
Gives frequencies for 11 genotypes for all possible pairs through N genes\
\>", "Text",ExpressionUUID->"b4448745-4de7-43b0-bef7-0c90c2c5dd1e"],

Cell[BoxData[
 RowBox[{
  RowBox[{
   RowBox[{"LDAll", "[", "pop_", "]"}], ":=", 
   RowBox[{"Module", "[", 
    RowBox[{
     RowBox[{"{", "i", "}"}], ",", 
     RowBox[{"Transpose", "[", 
      RowBox[{
       RowBox[{"Table", "[", 
        RowBox[{
         RowBox[{
          RowBox[{"Mean", "[", 
           RowBox[{
            RowBox[{
             RowBox[{
              RowBox[{
               RowBox[{"Times", "@@", "#"}], "&"}], "/@", 
              RowBox[{"Subsets", "[", 
               RowBox[{"#", ",", 
                RowBox[{"{", "2", "}"}]}], "]"}]}], "&"}], "/@", 
            RowBox[{"pop", "[", 
             RowBox[{"[", "i", "]"}], "]"}]}], "]"}], "-", 
          RowBox[{"(", 
           RowBox[{
            RowBox[{
             RowBox[{"Times", "@@", "#"}], "&"}], "/@", 
            RowBox[{"Subsets", "[", 
             RowBox[{
              RowBox[{"Mean", "[", 
               RowBox[{"pop", "[", 
                RowBox[{"[", "i", "]"}], "]"}], "]"}], ",", 
              RowBox[{"{", "2", "}"}]}], "]"}]}], ")"}]}], ",", 
         RowBox[{"{", 
          RowBox[{"i", ",", "1", ",", 
           RowBox[{"Length", "[", "pop", "]"}]}], "}"}]}], "]"}], "//", "N"}],
       "]"}]}], "]"}]}], ";"}]], "Input",
 InitializationCell->True,
 CellLabel->"In[34]:=",ExpressionUUID->"ed608560-6cca-4a1d-9f01-c792724cb056"],

Cell[BoxData[
 RowBox[{
  RowBox[{
   RowBox[{"LDAll", "[", 
    RowBox[{"pop_", ",", "dT_"}], "]"}], ":=", 
   RowBox[{"Module", "[", 
    RowBox[{
     RowBox[{"{", 
      RowBox[{"i", ",", "ttt"}], "}"}], ",", 
     RowBox[{
      RowBox[{"ttt", "=", 
       RowBox[{"Table", "[", 
        RowBox[{
         RowBox[{
          RowBox[{"Mean", "[", 
           RowBox[{
            RowBox[{
             RowBox[{
              RowBox[{
               RowBox[{"Times", "@@", "#"}], "&"}], "/@", 
              RowBox[{"Subsets", "[", 
               RowBox[{"#", ",", 
                RowBox[{"{", "2", "}"}]}], "]"}]}], "&"}], "/@", 
            RowBox[{"pop", "[", 
             RowBox[{"[", "i", "]"}], "]"}]}], "]"}], "-", 
          RowBox[{"(", 
           RowBox[{
            RowBox[{
             RowBox[{"Times", "@@", "#"}], "&"}], "/@", 
            RowBox[{"Subsets", "[", 
             RowBox[{
              RowBox[{"Mean", "[", 
               RowBox[{"pop", "[", 
                RowBox[{"[", "i", "]"}], "]"}], "]"}], ",", 
              RowBox[{"{", "2", "}"}]}], "]"}]}], ")"}]}], ",", 
         RowBox[{"{", 
          RowBox[{"i", ",", "1", ",", 
           RowBox[{"Length", "[", "pop", "]"}], ",", "dT"}], "}"}]}], "]"}]}],
       ";", 
      RowBox[{"Transpose", "[", 
       RowBox[{
        RowBox[{
         RowBox[{"Transpose", "[", "#", "]"}], "&"}], "/@", 
        RowBox[{"Table", "[", 
         RowBox[{
          RowBox[{"{", 
           RowBox[{
            RowBox[{"ConstantArray", "[", 
             RowBox[{
              RowBox[{"1", "+", 
               RowBox[{
                RowBox[{"(", 
                 RowBox[{"i", "-", "1"}], ")"}], " ", "dT"}]}], ",", 
              RowBox[{"Length", "[", 
               RowBox[{"ttt", "[", 
                RowBox[{"[", "i", "]"}], "]"}], "]"}]}], "]"}], ",", 
            RowBox[{"ttt", "[", 
             RowBox[{"[", "i", "]"}], "]"}]}], "}"}], ",", 
          RowBox[{"{", 
           RowBox[{"i", ",", "1", ",", 
            RowBox[{"Length", "[", "ttt", "]"}]}], "}"}]}], "]"}]}], 
       "]"}]}]}], "]"}]}], ";"}]], "Input",
 InitializationCell->True,
 CellLabel->"In[35]:=",ExpressionUUID->"2ce23037-c2b8-4353-9e3f-b95b217bf940"],

Cell[BoxData[
 RowBox[{
  RowBox[{
   RowBox[{"LDEco", "[", 
    RowBox[{"pop_", ",", "\[Alpha]List_"}], "]"}], ":=", 
   RowBox[{"Module", "[", 
    RowBox[{
     RowBox[{"{", "i", "}"}], ",", 
     RowBox[{"Transpose", "[", 
      RowBox[{
       RowBox[{"Table", "[", 
        RowBox[{
         RowBox[{
          RowBox[{"Mean", "[", 
           RowBox[{
            RowBox[{
             RowBox[{
              RowBox[{
               RowBox[{"Times", "@@", "#"}], "&"}], "/@", 
              RowBox[{"Subsets", "[", 
               RowBox[{"#", ",", 
                RowBox[{"{", "2", "}"}]}], "]"}]}], "&"}], "/@", 
            RowBox[{"(", 
             RowBox[{
              RowBox[{
               RowBox[{"Drop", "[", 
                RowBox[{"#", ",", 
                 RowBox[{"-", 
                  RowBox[{"Length", "[", "\[Alpha]List", "]"}]}]}], "]"}], 
               "&"}], "/@", 
              RowBox[{"pop", "[", 
               RowBox[{"[", "i", "]"}], "]"}]}], ")"}]}], "]"}], "-", 
          RowBox[{"(", 
           RowBox[{
            RowBox[{
             RowBox[{"Times", "@@", "#"}], "&"}], "/@", 
            RowBox[{"Subsets", "[", 
             RowBox[{
              RowBox[{"Mean", "[", 
               RowBox[{"(", 
                RowBox[{
                 RowBox[{
                  RowBox[{"Drop", "[", 
                   RowBox[{"#", ",", 
                    RowBox[{"-", 
                    RowBox[{"Length", "[", "\[Alpha]List", "]"}]}]}], "]"}], 
                  "&"}], "/@", 
                 RowBox[{"pop", "[", 
                  RowBox[{"[", "i", "]"}], "]"}]}], ")"}], "]"}], ",", 
              RowBox[{"{", "2", "}"}]}], "]"}]}], ")"}]}], ",", 
         RowBox[{"{", 
          RowBox[{"i", ",", "1", ",", 
           RowBox[{"Length", "[", "pop", "]"}]}], "}"}]}], "]"}], "//", "N"}],
       "]"}]}], "]"}]}], ";"}]], "Input",
 InitializationCell->True,
 CellLabel->"In[36]:=",ExpressionUUID->"2e3e0c02-0d2f-4623-9ade-a38ebc6184a9"],

Cell[BoxData[
 RowBox[{
  RowBox[{
   RowBox[{"LDEco", "[", 
    RowBox[{"pop_", ",", "\[Alpha]List_", ",", "dT_"}], "]"}], ":=", 
   RowBox[{"Module", "[", 
    RowBox[{
     RowBox[{"{", 
      RowBox[{"i", ",", "ttt"}], "}"}], ",", 
     RowBox[{
      RowBox[{"ttt", "=", 
       RowBox[{
        RowBox[{"Table", "[", 
         RowBox[{
          RowBox[{
           RowBox[{"Mean", "[", 
            RowBox[{
             RowBox[{
              RowBox[{
               RowBox[{
                RowBox[{"Times", "@@", "#"}], "&"}], "/@", 
               RowBox[{"Subsets", "[", 
                RowBox[{"#", ",", 
                 RowBox[{"{", "2", "}"}]}], "]"}]}], "&"}], "/@", 
             RowBox[{"(", 
              RowBox[{
               RowBox[{
                RowBox[{"Drop", "[", 
                 RowBox[{"#", ",", 
                  RowBox[{"-", 
                   RowBox[{"Length", "[", "\[Alpha]List", "]"}]}]}], "]"}], 
                "&"}], "/@", 
               RowBox[{"pop", "[", 
                RowBox[{"[", "i", "]"}], "]"}]}], ")"}]}], "]"}], "-", 
           RowBox[{"(", 
            RowBox[{
             RowBox[{
              RowBox[{"Times", "@@", "#"}], "&"}], "/@", 
             RowBox[{"Subsets", "[", 
              RowBox[{
               RowBox[{"Mean", "[", 
                RowBox[{"(", 
                 RowBox[{
                  RowBox[{
                   RowBox[{"Drop", "[", 
                    RowBox[{"#", ",", 
                    RowBox[{"-", 
                    RowBox[{"Length", "[", "\[Alpha]List", "]"}]}]}], "]"}], 
                   "&"}], "/@", 
                  RowBox[{"pop", "[", 
                   RowBox[{"[", "i", "]"}], "]"}]}], ")"}], "]"}], ",", 
               RowBox[{"{", "2", "}"}]}], "]"}]}], ")"}]}], ",", 
          RowBox[{"{", 
           RowBox[{"i", ",", "1", ",", 
            RowBox[{"Length", "[", "pop", "]"}], ",", "dT"}], "}"}]}], "]"}], 
        "//", "N"}]}], ";", 
      RowBox[{"Transpose", "[", 
       RowBox[{
        RowBox[{
         RowBox[{"Transpose", "[", "#", "]"}], "&"}], "/@", 
        RowBox[{"Table", "[", 
         RowBox[{
          RowBox[{"{", 
           RowBox[{
            RowBox[{"ConstantArray", "[", 
             RowBox[{
              RowBox[{"1", "+", 
               RowBox[{
                RowBox[{"(", 
                 RowBox[{"i", "-", "1"}], ")"}], " ", "dT"}]}], ",", 
              RowBox[{"Length", "[", 
               RowBox[{"ttt", "[", 
                RowBox[{"[", "i", "]"}], "]"}], "]"}]}], "]"}], ",", 
            RowBox[{"ttt", "[", 
             RowBox[{"[", "i", "]"}], "]"}]}], "}"}], ",", 
          RowBox[{"{", 
           RowBox[{"i", ",", "1", ",", 
            RowBox[{"Length", "[", "ttt", "]"}]}], "}"}]}], "]"}]}], 
       "]"}]}]}], "]"}]}], ";"}]], "Input",
 InitializationCell->True,
 CellLabel->"In[37]:=",ExpressionUUID->"e771734d-e1d6-4bb0-a8c1-670cb3231f12"],

Cell[BoxData[
 RowBox[{
  RowBox[{
   RowBox[{"LDChoosy", "[", 
    RowBox[{"pop_", ",", "\[Alpha]List_"}], "]"}], ":=", 
   RowBox[{"Module", "[", 
    RowBox[{
     RowBox[{"{", "i", "}"}], ",", 
     RowBox[{"Transpose", "[", 
      RowBox[{
       RowBox[{"Table", "[", 
        RowBox[{
         RowBox[{
          RowBox[{"Mean", "[", 
           RowBox[{
            RowBox[{
             RowBox[{
              RowBox[{
               RowBox[{"Times", "@@", "#"}], "&"}], "/@", 
              RowBox[{"Subsets", "[", 
               RowBox[{"#", ",", 
                RowBox[{"{", "2", "}"}]}], "]"}]}], "&"}], "/@", 
            RowBox[{"(", 
             RowBox[{
              RowBox[{
               RowBox[{"Take", "[", 
                RowBox[{"#", ",", 
                 RowBox[{"-", 
                  RowBox[{"Length", "[", "\[Alpha]List", "]"}]}]}], "]"}], 
               "&"}], "/@", 
              RowBox[{"pop", "[", 
               RowBox[{"[", "i", "]"}], "]"}]}], ")"}]}], "]"}], "-", 
          RowBox[{"(", 
           RowBox[{
            RowBox[{
             RowBox[{"Times", "@@", "#"}], "&"}], "/@", 
            RowBox[{"Subsets", "[", 
             RowBox[{
              RowBox[{"Mean", "[", 
               RowBox[{"(", 
                RowBox[{
                 RowBox[{
                  RowBox[{"Take", "[", 
                   RowBox[{"#", ",", 
                    RowBox[{"-", 
                    RowBox[{"Length", "[", "\[Alpha]List", "]"}]}]}], "]"}], 
                  "&"}], "/@", 
                 RowBox[{"pop", "[", 
                  RowBox[{"[", "i", "]"}], "]"}]}], ")"}], "]"}], ",", 
              RowBox[{"{", "2", "}"}]}], "]"}]}], ")"}]}], ",", 
         RowBox[{"{", 
          RowBox[{"i", ",", "1", ",", 
           RowBox[{"Length", "[", "pop", "]"}]}], "}"}]}], "]"}], "//", "N"}],
       "]"}]}], "]"}]}], ";"}]], "Input",
 InitializationCell->True,
 CellLabel->"In[38]:=",ExpressionUUID->"dec1344a-5fb7-42b0-a965-088ebca9052a"],

Cell[BoxData[
 RowBox[{
  RowBox[{
   RowBox[{"LDChoosy", "[", 
    RowBox[{"pop_", ",", "\[Alpha]List_", ",", "dT_"}], "]"}], ":=", 
   RowBox[{"Module", "[", 
    RowBox[{
     RowBox[{"{", 
      RowBox[{"i", ",", "ttt"}], "}"}], ",", 
     RowBox[{
      RowBox[{"ttt", "=", 
       RowBox[{
        RowBox[{"Table", "[", 
         RowBox[{
          RowBox[{
           RowBox[{"Mean", "[", 
            RowBox[{
             RowBox[{
              RowBox[{
               RowBox[{
                RowBox[{"Times", "@@", "#"}], "&"}], "/@", 
               RowBox[{"Subsets", "[", 
                RowBox[{"#", ",", 
                 RowBox[{"{", "2", "}"}]}], "]"}]}], "&"}], "/@", 
             RowBox[{"(", 
              RowBox[{
               RowBox[{
                RowBox[{"Take", "[", 
                 RowBox[{"#", ",", 
                  RowBox[{"-", 
                   RowBox[{"Length", "[", "\[Alpha]List", "]"}]}]}], "]"}], 
                "&"}], "/@", 
               RowBox[{"pop", "[", 
                RowBox[{"[", "i", "]"}], "]"}]}], ")"}]}], "]"}], "-", 
           RowBox[{"(", 
            RowBox[{
             RowBox[{
              RowBox[{"Times", "@@", "#"}], "&"}], "/@", 
             RowBox[{"Subsets", "[", 
              RowBox[{
               RowBox[{"Mean", "[", 
                RowBox[{"(", 
                 RowBox[{
                  RowBox[{
                   RowBox[{"Take", "[", 
                    RowBox[{"#", ",", 
                    RowBox[{"-", 
                    RowBox[{"Length", "[", "\[Alpha]List", "]"}]}]}], "]"}], 
                   "&"}], "/@", 
                  RowBox[{"pop", "[", 
                   RowBox[{"[", "i", "]"}], "]"}]}], ")"}], "]"}], ",", 
               RowBox[{"{", "2", "}"}]}], "]"}]}], ")"}]}], ",", 
          RowBox[{"{", 
           RowBox[{"i", ",", "1", ",", 
            RowBox[{"Length", "[", "pop", "]"}], ",", "dT"}], "}"}]}], "]"}], 
        "//", "N"}]}], ";", 
      RowBox[{"Transpose", "[", 
       RowBox[{
        RowBox[{
         RowBox[{"Transpose", "[", "#", "]"}], "&"}], "/@", 
        RowBox[{"Table", "[", 
         RowBox[{
          RowBox[{"{", 
           RowBox[{
            RowBox[{"ConstantArray", "[", 
             RowBox[{
              RowBox[{"1", "+", 
               RowBox[{
                RowBox[{"(", 
                 RowBox[{"i", "-", "1"}], ")"}], " ", "dT"}]}], ",", 
              RowBox[{"Length", "[", 
               RowBox[{"ttt", "[", 
                RowBox[{"[", "i", "]"}], "]"}], "]"}]}], "]"}], ",", 
            RowBox[{"ttt", "[", 
             RowBox[{"[", "i", "]"}], "]"}]}], "}"}], ",", 
          RowBox[{"{", 
           RowBox[{"i", ",", "1", ",", 
            RowBox[{"Length", "[", "ttt", "]"}]}], "}"}]}], "]"}]}], 
       "]"}]}]}], "]"}]}], ";"}]], "Input",
 InitializationCell->True,
 CellLabel->"In[39]:=",ExpressionUUID->"cb10e1c6-041b-4574-91b4-e23b63e9042d"],

Cell[BoxData[
 RowBox[{
  RowBox[{
   RowBox[{"FreqAll", "[", "pop_", "]"}], ":=", 
   RowBox[{"Transpose", "[", 
    RowBox[{
     RowBox[{
      RowBox[{"Mean", "[", "#", "]"}], "&"}], "/@", "pop"}], "]"}]}], 
  ";"}]], "Input",
 InitializationCell->True,
 CellLabel->"In[40]:=",ExpressionUUID->"38d25c3c-3c45-4cc1-b407-132d618b585a"],

Cell[BoxData[
 RowBox[{
  RowBox[{"FreqEco", "[", 
   RowBox[{"pop_", ",", "\[Alpha]List_"}], "]"}], ":=", 
  RowBox[{"Module", "[", 
   RowBox[{
    RowBox[{"{", "i", "}"}], ",", 
    RowBox[{"Transpose", "[", 
     RowBox[{"Table", "[", 
      RowBox[{
       RowBox[{"Mean", "[", 
        RowBox[{"(", 
         RowBox[{
          RowBox[{
           RowBox[{"Drop", "[", 
            RowBox[{"#", ",", 
             RowBox[{"-", 
              RowBox[{"Length", "[", "\[Alpha]List", "]"}]}]}], "]"}], "&"}], 
          "/@", 
          RowBox[{"pop", "[", 
           RowBox[{"[", "i", "]"}], "]"}]}], ")"}], "]"}], ",", 
       RowBox[{"{", 
        RowBox[{"i", ",", "1", ",", 
         RowBox[{"Length", "[", "pop", "]"}]}], "}"}]}], "]"}], "]"}]}], 
   "]"}]}]], "Input",
 InitializationCell->True,
 CellLabel->"In[41]:=",ExpressionUUID->"4503804b-f0fd-4bfe-a98a-883e23f47b77"],

Cell[BoxData[
 RowBox[{
  RowBox[{"FreqChoosy", "[", 
   RowBox[{"pop_", ",", "\[Alpha]List_"}], "]"}], ":=", 
  RowBox[{"Module", "[", 
   RowBox[{
    RowBox[{"{", "i", "}"}], ",", 
    RowBox[{"Transpose", "[", 
     RowBox[{"Table", "[", 
      RowBox[{
       RowBox[{"Mean", "[", 
        RowBox[{"(", 
         RowBox[{
          RowBox[{
           RowBox[{"Take", "[", 
            RowBox[{"#", ",", 
             RowBox[{"-", 
              RowBox[{"Length", "[", "\[Alpha]List", "]"}]}]}], "]"}], "&"}], 
          "/@", 
          RowBox[{"pop", "[", 
           RowBox[{"[", "i", "]"}], "]"}]}], ")"}], "]"}], ",", 
       RowBox[{"{", 
        RowBox[{"i", ",", "1", ",", 
         RowBox[{"Length", "[", "pop", "]"}]}], "}"}]}], "]"}], "]"}]}], 
   "]"}]}]], "Input",
 InitializationCell->True,
 CellLabel->"In[42]:=",ExpressionUUID->"c8785677-47e2-4599-898b-2546c1a1d970"],

Cell[BoxData[
 RowBox[{
  RowBox[{
   RowBox[{"PQAll", "[", "pop_", "]"}], ":=", 
   RowBox[{"Transpose", "[", 
    RowBox[{
     RowBox[{
      RowBox[{
       RowBox[{"Mean", "[", "#", "]"}], 
       RowBox[{"(", 
        RowBox[{"1", "-", 
         RowBox[{"Mean", "[", "#", "]"}]}], ")"}]}], "&"}], "/@", "pop"}], 
    "]"}]}], ";"}]], "Input",
 InitializationCell->True,
 CellLabel->"In[43]:=",ExpressionUUID->"3ee3e386-6c1e-4935-90d6-59be2913960f"],

Cell[BoxData[
 RowBox[{
  RowBox[{"PQEco", "[", 
   RowBox[{"pop_", ",", "\[Alpha]List_"}], "]"}], ":=", 
  RowBox[{"Module", "[", 
   RowBox[{
    RowBox[{"{", "i", "}"}], ",", 
    RowBox[{"Transpose", "[", 
     RowBox[{"Table", "[", 
      RowBox[{
       RowBox[{
        RowBox[{"Mean", "[", 
         RowBox[{"(", 
          RowBox[{
           RowBox[{
            RowBox[{"Drop", "[", 
             RowBox[{"#", ",", 
              RowBox[{"-", 
               RowBox[{"Length", "[", "\[Alpha]List", "]"}]}]}], "]"}], "&"}],
            "/@", 
           RowBox[{"pop", "[", 
            RowBox[{"[", "i", "]"}], "]"}]}], ")"}], "]"}], 
        RowBox[{"(", 
         RowBox[{"1", "-", 
          RowBox[{"Mean", "[", 
           RowBox[{"(", 
            RowBox[{
             RowBox[{
              RowBox[{"Drop", "[", 
               RowBox[{"#", ",", 
                RowBox[{"-", 
                 RowBox[{"Length", "[", "\[Alpha]List", "]"}]}]}], "]"}], 
              "&"}], "/@", 
             RowBox[{"pop", "[", 
              RowBox[{"[", "i", "]"}], "]"}]}], ")"}], "]"}]}], ")"}]}], ",", 
       
       RowBox[{"{", 
        RowBox[{"i", ",", "1", ",", 
         RowBox[{"Length", "[", "pop", "]"}]}], "}"}]}], "]"}], "]"}]}], 
   "]"}]}]], "Input",
 InitializationCell->True,
 CellLabel->"In[44]:=",ExpressionUUID->"298ed64c-ba0e-43e6-8418-0d500e33c569"],

Cell[BoxData[
 RowBox[{
  RowBox[{"PQChoosy", "[", 
   RowBox[{"pop_", ",", "\[Alpha]List_"}], "]"}], ":=", 
  RowBox[{"Module", "[", 
   RowBox[{
    RowBox[{"{", "i", "}"}], ",", 
    RowBox[{"Transpose", "[", 
     RowBox[{"Table", "[", 
      RowBox[{
       RowBox[{
        RowBox[{"Mean", "[", 
         RowBox[{"(", 
          RowBox[{
           RowBox[{
            RowBox[{"Take", "[", 
             RowBox[{"#", ",", 
              RowBox[{"-", 
               RowBox[{"Length", "[", "\[Alpha]List", "]"}]}]}], "]"}], "&"}],
            "/@", 
           RowBox[{"pop", "[", 
            RowBox[{"[", "i", "]"}], "]"}]}], ")"}], "]"}], 
        RowBox[{"(", 
         RowBox[{"1", "-", 
          RowBox[{"Mean", "[", 
           RowBox[{"(", 
            RowBox[{
             RowBox[{
              RowBox[{"Take", "[", 
               RowBox[{"#", ",", 
                RowBox[{"-", 
                 RowBox[{"Length", "[", "\[Alpha]List", "]"}]}]}], "]"}], 
              "&"}], "/@", 
             RowBox[{"pop", "[", 
              RowBox[{"[", "i", "]"}], "]"}]}], ")"}], "]"}]}], ")"}]}], ",", 
       
       RowBox[{"{", 
        RowBox[{"i", ",", "1", ",", 
         RowBox[{"Length", "[", "pop", "]"}]}], "}"}]}], "]"}], "]"}]}], 
   "]"}]}]], "Input",
 InitializationCell->True,
 CellLabel->"In[45]:=",ExpressionUUID->"08e96f01-08a2-405a-bd4d-c7375f3d4b0d"],

Cell[BoxData[
 RowBox[{
  RowBox[{
   RowBox[{
    RowBox[{"MeanLDEcoChoosy", "[", 
     RowBox[{"nChoosyLoci_", ",", "nEcoLoci_"}], "]"}], "[", 
    RowBox[{
    "PairwiseLDAll_", ",", "PairwiseLDEco_", ",", "PairwiseLDChoosy_"}], 
    "]"}], ":=", 
   RowBox[{
    RowBox[{"(", 
     RowBox[{
      RowBox[{
       RowBox[{"Binomial", "[", 
        RowBox[{
         RowBox[{"nChoosyLoci", "+", "nEcoLoci"}], ",", "2"}], "]"}], 
       RowBox[{"Mean", "[", "PairwiseLDAll", "]"}]}], "-", 
      RowBox[{
       RowBox[{"Binomial", "[", 
        RowBox[{"nEcoLoci", ",", "2"}], "]"}], 
       RowBox[{"Mean", "[", "PairwiseLDEco", "]"}]}], "-", 
      RowBox[{
       RowBox[{"Binomial", "[", 
        RowBox[{"nChoosyLoci", ",", "2"}], "]"}], 
       RowBox[{"Mean", "[", "PairwiseLDChoosy", "]"}]}]}], ")"}], "/", 
    RowBox[{"(", 
     RowBox[{
      RowBox[{"Binomial", "[", 
       RowBox[{
        RowBox[{"nChoosyLoci", "+", "nEcoLoci"}], ",", "2"}], "]"}], "-", 
      RowBox[{"Binomial", "[", 
       RowBox[{"nEcoLoci", ",", "2"}], "]"}], "-", 
      RowBox[{"Binomial", "[", 
       RowBox[{"nChoosyLoci", ",", "2"}], "]"}]}], ")"}]}]}], ";"}]], "Input",\

 InitializationCell->True,
 CellLabel->"In[46]:=",ExpressionUUID->"d249276b-0b4c-4f0c-9cf6-596ce4331888"]
}, Closed]],

Cell[CellGroupData[{

Cell[TextData[{
 "Example - starting with ",
 Cell[BoxData[
  FormBox[
   RowBox[{
    RowBox[{
     SubscriptBox["p", "\[Alpha]"], "=", " ", "0.1"}], " ", ","}], 
   TraditionalForm]],ExpressionUUID->"6cb5ca9e-a5d1-4a02-86ea-8e8b89651491"],
 " ",
 Cell[BoxData[
  FormBox[
   SubscriptBox["p", "s"], TraditionalForm]],ExpressionUUID->
  "bc56240f-d167-42cb-8cf2-85eb841b1ecc"],
 "=1/2; c=0.46. ",
 Cell[BoxData[
  FormBox[
   RowBox[{
    RowBox[{
     SubscriptBox["s", 
      RowBox[{"n", "=", "2"}]], "=", " ", "0.2"}], ",", " ", 
    RowBox[{"\[Epsilon]", "=", " ", 
     RowBox[{"-", "0.1"}]}]}], TraditionalForm]],ExpressionUUID->
  "ed0e190d-c11f-4ee4-9cf1-9d5d3247b890"],
 " 4",
 StyleBox[" ecological loci, 3 niche preference loci. ",
  FontSlant->"Italic"],
 Cell[BoxData[
  FormBox[
   RowBox[{
    RowBox[{
     RowBox[{
      SubscriptBox["n", "1"], "+", " ", 
      SubscriptBox["n", "2"]}], "=", "1000"}], ",", 
    RowBox[{
     SubscriptBox["\[Alpha]", "i"], "=", 
     RowBox[{"1", "/", 
      SubscriptBox["n", "\[Alpha]"]}]}]}], TraditionalForm]],
  FontSlant->"Italic",ExpressionUUID->"56e24888-910b-4481-865d-22e1f47fd169"]
}], "Subsubsection",
 CellChangeTimes->{{3.7914605962298803`*^9, 3.791460643603128*^9}, {
   3.7914612872215652`*^9, 3.7914613005886993`*^9}, 3.791461379054863*^9, {
   3.791704532829028*^9, 3.791704541661314*^9}, {3.791704583210188*^9, 
   3.791704584106298*^9}, {3.7917181828012114`*^9, 3.79171821355499*^9}, {
   3.7917184417432404`*^9, 3.7917184420551043`*^9}, {3.791718837586355*^9, 
   3.791718842721987*^9}, {3.791722785518483*^9, 3.7917228217914667`*^9}, {
   3.7917876603065777`*^9, 3.7917876732082167`*^9}, {3.791787746132831*^9, 
   3.79178774656077*^9}, {3.791788072304112*^9, 3.79178807307858*^9}, {
   3.791793893465522*^9, 3.791793894105096*^9}, {3.791794698992373*^9, 
   3.791794699531008*^9}, {3.7917948374376593`*^9, 3.79179483758195*^9}, {
   3.791795055252397*^9, 3.791795055870841*^9}, {3.791795227819201*^9, 
   3.791795228262225*^9}, {3.791795789853856*^9, 3.791795790472538*^9}, {
   3.791795885281623*^9, 3.791795885786351*^9}, {3.791796937701755*^9, 
   3.791796938242251*^9}, {3.791797496915362*^9, 3.791797497319893*^9}, {
   3.791797891153131*^9, 3.79179792304734*^9}, {3.791800673606656*^9, 
   3.7918006850363617`*^9}, {3.791800877179207*^9, 3.791800909849745*^9}, {
   3.791800976169756*^9, 3.7918009984448566`*^9}, {3.7918010531208963`*^9, 
   3.791801092508511*^9}, {3.7918011551934834`*^9, 3.791801155598333*^9}, {
   3.79181076416117*^9, 3.791810771981111*^9}, {3.791811108966899*^9, 
   3.79181111195973*^9}, {3.7918111470271053`*^9, 3.791811160099936*^9}, {
   3.791819796696328*^9, 3.791819820303061*^9}, {3.791819861699265*^9, 
   3.791819861997542*^9}, {3.791870891630052*^9, 3.791870891776366*^9}, {
   3.793394260101037*^9, 3.793394292923359*^9}, {3.793395000554214*^9, 
   3.793395021161376*^9}, {3.793395102729203*^9, 3.793395102729413*^9}, {
   3.793395450199676*^9, 3.793395450199882*^9}, {3.793395594570918*^9, 
   3.793395594571123*^9}, 3.793395818414584*^9},
 FontWeight->"Bold",ExpressionUUID->"992fdc32-0213-4f71-9d46-ec2b7591bf56"],

Cell["Parameters", "Text",
 CellChangeTimes->{{3.791704544308735*^9, 3.7917045588797913`*^9}, {
  3.791704679840605*^9, 3.791704715126214*^9}, {3.791711652358933*^9, 
  3.7917116531045237`*^9}, {3.793394407745577*^9, 
  3.79339440976748*^9}},ExpressionUUID->"58b6862a-13d2-4cc8-b233-\
03ecef08f27f"],

Cell[BoxData[{
 RowBox[{
  RowBox[{"s", "=", "0.2"}], " ", ";"}], "\[IndentingNewLine]", 
 StyleBox[
  RowBox[{
   RowBox[{"\[Epsilon]", "=", 
    RowBox[{"-", "0.05"}]}], ";"}],
  Background->RGBColor[0.88, 1, 0.88]], "\[IndentingNewLine]", 
 RowBox[{
  RowBox[{"c", "=", "0.46"}], ";"}], "\[IndentingNewLine]", 
 RowBox[{
  RowBox[{"rec", "=", "0.1"}], ";"}], "\[IndentingNewLine]", 
 RowBox[{
  RowBox[{"nn", "=", "1000"}], ";"}], "\[IndentingNewLine]", 
 RowBox[{
  RowBox[{"mut", "=", 
   SuperscriptBox["10", 
    RowBox[{"-", "3"}]]}], ";"}], "\[IndentingNewLine]", 
 RowBox[{
  RowBox[{"T", "=", "500"}], ";"}]}], "Input",
 CellChangeTimes->{
  3.79339440339428*^9, {3.7933948214387293`*^9, 3.7933948266875772`*^9}, {
   3.793394970940832*^9, 3.79339497272548*^9}, 3.7933951008845587`*^9, 
   3.793395448236754*^9, 3.793395596280014*^9, 3.793395824899716*^9},
 CellLabel->
  "In[142]:=",ExpressionUUID->"41784d27-4cde-4c1f-a774-4dbce5488e21"],

Cell["\<\
Initial conditions  - starting allele frequencies for ecological and \
niche-preference loci. \
\>", "Text",
 CellChangeTimes->{{3.791704544308735*^9, 3.7917045588797913`*^9}, {
  3.791704679840605*^9, 3.791704715126214*^9}, {3.791711652358933*^9, 
  3.7917116531045237`*^9}, {3.793394407745577*^9, 3.793394420782696*^9}, {
  3.7933944886418133`*^9, 3.793394544919783*^9}, {3.7933956265498133`*^9, 
  3.7933956297141943`*^9}},ExpressionUUID->"176712ee-d92c-4674-b98f-\
976e20bf1d1e"],

Cell[BoxData[
 RowBox[{
  RowBox[{"neco", "=", "4"}], ";", 
  RowBox[{"n\[Alpha]", "=", "2"}], ";", 
  RowBox[{"pOeco", "=", "0.5"}], ";", 
  RowBox[{"pO\[Alpha]", "=", "0.1"}], ";"}]], "Input",
 CellChangeTimes->{{3.7933944493494663`*^9, 3.793394464110774*^9}, {
   3.7933945281706867`*^9, 3.793394564421858*^9}, 3.793395004079195*^9, 
   3.793395822806897*^9},
 CellLabel->
  "In[149]:=",ExpressionUUID->"f76de639-71e8-4bf2-a618-6bec3326192f"],

Cell[CellGroupData[{

Cell[BoxData[
 RowBox[{
  RowBox[{"pS", "=", 
   RowBox[{"ConstantArray", "[", 
    RowBox[{"pOeco", ",", "neco"}], "]"}]}], ";", 
  RowBox[{"\[Alpha]pList", "=", 
   RowBox[{"ConstantArray", "[", 
    RowBox[{"pO\[Alpha]", ",", "n\[Alpha]"}], "]"}]}], ";", 
  RowBox[{"pList", "=", 
   RowBox[{"Join", "[", 
    RowBox[{"pS", ",", "\[Alpha]pList"}], "]"}]}]}]], "Input",
 CellChangeTimes->{{3.791711866607617*^9, 3.7917119884115143`*^9}, {
   3.791712074334791*^9, 3.791712077224246*^9}, 3.791712132390544*^9, {
   3.791712512771014*^9, 3.791712515853105*^9}, {3.791712783438051*^9, 
   3.791712783641058*^9}, 3.791714531968227*^9, 3.7917150812006073`*^9, 
   3.791716289238048*^9, {3.791716380970038*^9, 3.7917164602339563`*^9}, {
   3.79171651694751*^9, 3.791716566190094*^9}, 3.7917166496197233`*^9, {
   3.791716763932776*^9, 3.791716776480629*^9}, {3.791717003781268*^9, 
   3.7917170050140038`*^9}, 3.7917172791272182`*^9, {3.791717593123723*^9, 
   3.791717598070592*^9}, {3.7917177176448727`*^9, 3.791717735306341*^9}, {
   3.791717789524496*^9, 3.791717907052267*^9}, {3.7917184483540277`*^9, 
   3.7917184833909597`*^9}, {3.791718772605949*^9, 3.791718789292273*^9}, {
   3.791719098657526*^9, 3.791719113394108*^9}, {3.791719848262004*^9, 
   3.791719849703722*^9}, {3.791719921667501*^9, 3.791719961287171*^9}, {
   3.791720085236556*^9, 3.791720085418841*^9}, {3.791720198065956*^9, 
   3.791720200842635*^9}, {3.791720550859867*^9, 3.791720553474448*^9}, 
   3.791720852624756*^9, {3.791723295288529*^9, 3.791723329563188*^9}, 
   3.791787586237853*^9, {3.791787735934094*^9, 3.7917877405076647`*^9}, 
   3.791788152109676*^9, {3.791788773206688*^9, 3.791788786592862*^9}, {
   3.79178928351448*^9, 3.7917892925676603`*^9}, {3.791792934943131*^9, 
   3.791792976621852*^9}, {3.791793300181191*^9, 3.7917933083336067`*^9}, {
   3.791793403227497*^9, 3.791793415828826*^9}, {3.791793475512289*^9, 
   3.791793496909296*^9}, 3.791793557312916*^9, 3.79179361225808*^9, {
   3.7917936981895037`*^9, 3.791793741307857*^9}, 3.791793940232126*^9, {
   3.791793982569598*^9, 3.7917939850768633`*^9}, {3.791794029541503*^9, 
   3.7917940539845753`*^9}, {3.791794132963151*^9, 3.791794137337483*^9}, {
   3.7917943148122787`*^9, 3.791794323299704*^9}, {3.7917944019397707`*^9, 
   3.7917944740864887`*^9}, 3.791794551719302*^9, {3.791794611931251*^9, 
   3.791794646487824*^9}, 3.7917947281216288`*^9, {3.7917948212178993`*^9, 
   3.791794833152996*^9}, {3.791794966261187*^9, 3.791794967671937*^9}, 
   3.79179505237722*^9, 3.791795099380649*^9, {3.791795140267109*^9, 
   3.791795141488586*^9}, {3.791795190733527*^9, 3.791795197859995*^9}, 
   3.791795461061722*^9, {3.791795636419845*^9, 3.791795638968842*^9}, 
   3.7917956802494698`*^9, {3.791795742316328*^9, 3.791795777267934*^9}, 
   3.791795891156719*^9, 3.7917969307420683`*^9, {3.791797482069109*^9, 
   3.79179749330394*^9}, {3.791797942737974*^9, 3.791797944681603*^9}, {
   3.791798657833281*^9, 3.791798659980204*^9}, 3.7918011935463467`*^9, {
   3.79181988460923*^9, 3.791819884777019*^9}, {3.792144112030918*^9, 
   3.792144117707444*^9}, {3.7933942900355873`*^9, 3.793394327872957*^9}, {
   3.7933943656802692`*^9, 3.793394428581891*^9}, {3.793394469163187*^9, 
   3.7933944800492067`*^9}, {3.793394533030404*^9, 3.793394570275824*^9}, 
   3.793395603345517*^9},
 CellLabel->
  "In[150]:=",ExpressionUUID->"8899effb-fe35-44e6-a65b-055c3414454f"],

Cell[BoxData[
 RowBox[{"{", 
  RowBox[{
  "0.5`", ",", "0.5`", ",", "0.5`", ",", "0.5`", ",", "0.1`", ",", "0.1`"}], 
  "}"}]], "Output",
 CellChangeTimes->{{3.791793720224794*^9, 3.7917937292106237`*^9}, {
   3.791793991113419*^9, 3.79179410628133*^9}, 3.791794147480938*^9, 
   3.7917942500891123`*^9, 3.791794328631034*^9, 3.791794371202368*^9, 
   3.791794453682373*^9, 3.7917944941045237`*^9, {3.791794535173458*^9, 
   3.791794554029744*^9}, {3.791794629365645*^9, 3.791794650466799*^9}, 
   3.791794730183592*^9, 3.791794840226535*^9, 3.791794972726411*^9, 
   3.791795058975275*^9, 3.7917951026466513`*^9, 3.791795144600452*^9, 
   3.7917952432300377`*^9, 3.791795474393404*^9, 3.791795539705924*^9, {
   3.791795659837152*^9, 3.791795682261259*^9}, 3.7917957455571127`*^9, 
   3.791795783742517*^9, 3.7917958935397263`*^9, 3.791795970788145*^9, 
   3.791796941107964*^9, 3.791797499929062*^9, 3.7917979576771917`*^9, 
   3.791798224407811*^9, 3.7917989805919724`*^9, 3.791803912774352*^9, 
   3.7918197876907387`*^9, 3.791820026591786*^9, 3.7921441248066463`*^9, 
   3.792149842510603*^9, 3.79339478839644*^9, 3.793394976201453*^9, 
   3.7933951054817467`*^9, 3.793395464180141*^9, 3.7933956670562067`*^9, 
   3.7933958275841084`*^9},
 CellLabel->
  "Out[150]=",ExpressionUUID->"a7f95d7c-27dd-46ee-b33c-1c2b2e71b76c"]
}, Open  ]],

Cell[BoxData[
 RowBox[{
  RowBox[{"nList", "=", 
   RowBox[{"{", 
    RowBox[{
     RowBox[{"Round", "[", 
      RowBox[{
       RowBox[{"(", "c", ")"}], " ", "nn"}], "]"}], ",", 
     RowBox[{"Round", "[", 
      RowBox[{
       RowBox[{"(", 
        RowBox[{"1", "-", "c"}], ")"}], "nn"}], "]"}]}], "}"}]}], 
  ";"}]], "Input",
 CellLabel->
  "In[151]:=",ExpressionUUID->"d970bf65-f354-4207-9278-e13f41d6ae73"],

Cell["Makes population", "Text",
 CellChangeTimes->{{3.791704544308735*^9, 3.7917045588797913`*^9}, {
  3.791704679840605*^9, 3.791704715126214*^9}, {3.791711652358933*^9, 
  3.7917116531045237`*^9}, {3.793394407745577*^9, 3.793394420782696*^9}, {
  3.7933944886418133`*^9, 3.793394544919783*^9}, {3.7933945818997583`*^9, 
  3.793394584207938*^9}},ExpressionUUID->"156da5ae-47ce-42d2-a23a-\
5768bf010f6b"],

Cell[BoxData[
 RowBox[{
  RowBox[{"pop", "=", 
   RowBox[{"MakePopDemes", "[", 
    RowBox[{"pList", ",", "nList"}], "]"}]}], ";", 
  RowBox[{"pop1", "=", 
   RowBox[{"pop", "\[LeftDoubleBracket]", "1", "\[RightDoubleBracket]"}]}], 
  ";", 
  RowBox[{"pop2", "=", 
   RowBox[{"pop", "\[LeftDoubleBracket]", "2", "\[RightDoubleBracket]"}]}], 
  ";"}]], "Input",
 CellChangeTimes->{{3.791459334099277*^9, 3.791459394864113*^9}, {
   3.79145967092528*^9, 3.791459689359651*^9}, {3.791460330567127*^9, 
   3.791460341414034*^9}, {3.791460376197187*^9, 3.791460423101424*^9}, 
   3.791460529726571*^9, 3.7914605600943813`*^9, {3.791616016446518*^9, 
   3.791616022603861*^9}, {3.791616184455435*^9, 3.791616208700169*^9}, {
   3.791616269894038*^9, 3.791616285028311*^9}, {3.79170440580713*^9, 
   3.791704439136891*^9}, {3.791704835631921*^9, 3.7917048369096203`*^9}, {
   3.791711973731677*^9, 3.791711994302071*^9}},
 CellLabel->
  "In[152]:=",ExpressionUUID->"8970d80b-dcad-4a45-b158-87fe65ea3e20"],

Cell[BoxData[
 RowBox[{
  RowBox[{
   RowBox[{"\[Alpha]", "=", 
    FractionBox["1", 
     RowBox[{"Length", "[", "\[Alpha]pList", "]"}]]}], ";", 
   RowBox[{"\[Alpha]List", "=", 
    RowBox[{"ConstantArray", "[", 
     RowBox[{"\[Alpha]", ",", 
      RowBox[{"Length", "[", "\[Alpha]pList", "]"}]}], "]"}]}], ";"}], 
  RowBox[{"(*", 
   RowBox[{
   "assigns", " ", "uniform", " ", "\[Alpha]", " ", "so", " ", "that", " ", 
    "they", " ", "sum", " ", "to"}], " ", "*)"}]}]], "Input",
 CellLabel->
  "In[153]:=",ExpressionUUID->"f0714db2-a617-42ae-a53d-137654194899"],

Cell["Checks:", "Text",
 CellChangeTimes->{{3.791704544308735*^9, 3.7917045588797913`*^9}, {
  3.791704679840605*^9, 3.791704715126214*^9}, {3.791711652358933*^9, 
  3.7917116531045237`*^9}, {3.793394407745577*^9, 3.793394420782696*^9}, {
  3.7933944886418133`*^9, 3.793394544919783*^9}, {3.7933945818997583`*^9, 
  3.793394584207938*^9}, {3.7933957183020563`*^9, 
  3.793395719516137*^9}},ExpressionUUID->"b6d7e3b9-dca5-435d-8a8c-\
4934a94fe30b"],

Cell[CellGroupData[{

Cell[BoxData[
 RowBox[{
  RowBox[{"s\[Epsilon]", "=", 
   RowBox[{
    RowBox[{"GiveSelEpsPerLocus", "[", 
     RowBox[{"s", ",", "\[Epsilon]"}], "]"}], "[", "pS", "]"}]}], ";", 
  RowBox[{"MinFitness", "=", 
   RowBox[{"Min", "[", 
    RowBox[{"{", 
     RowBox[{
      RowBox[{"1", "-", 
       RowBox[{"(", 
        RowBox[{
         RowBox[{
          RowBox[{
          "s\[Epsilon]", "\[LeftDoubleBracket]", "1", 
           "\[RightDoubleBracket]"}], " ", 
          RowBox[{"Length", "[", "pS", "]"}]}], "+", 
         RowBox[{
          RowBox[{
          "s\[Epsilon]", "\[LeftDoubleBracket]", "2", 
           "\[RightDoubleBracket]"}], " ", 
          RowBox[{"Length", "[", 
           RowBox[{"Subsets", "[", 
            RowBox[{"pS", ",", 
             RowBox[{"{", "2", "}"}]}], "]"}], "]"}]}]}], ")"}]}], ",", 
      RowBox[{"1", "-", 
       RowBox[{"(", 
        RowBox[{
         RowBox[{
         "s\[Epsilon]", "\[LeftDoubleBracket]", "1", 
          "\[RightDoubleBracket]"}], " ", 
         RowBox[{"Length", "[", "pS", "]"}]}], ")"}]}]}], "}"}], "]"}]}], ";", 
  RowBox[{"MaxChoosing", "=", 
   RowBox[{"Plus", "@@", "\[Alpha]List"}]}], ";", 
  RowBox[{"If", "[", 
   RowBox[{
    RowBox[{"MinFitness", "<", "0"}], " ", ",", 
    RowBox[{
    "Print", "[", "\"\<Caution!! - Fitness can get smaller than zero!!\>\"", 
     "]"}]}], "]"}], ";", 
  RowBox[{"If", "[", 
   RowBox[{
    RowBox[{"MaxChoosing", ">", "1"}], ",", 
    RowBox[{
    "Print", "[", 
     "\"\<Caution!! - probability of choosing the right niche can get bigger \
than one!\>\"", "]"}]}], "]"}], ";", 
  RowBox[{"Print", "[", 
   RowBox[{"{", 
    RowBox[{
     RowBox[{
     "s\[Epsilon]", "\[LeftDoubleBracket]", "1", "\[RightDoubleBracket]"}], 
     ",", 
     RowBox[{
     "s\[Epsilon]", "\[LeftDoubleBracket]", "2", "\[RightDoubleBracket]"}], 
     ",", "MaxChoosing", ",", "MinFitness", ",", 
     RowBox[{"1", "-", 
      RowBox[{
       RowBox[{
       "s\[Epsilon]", "\[LeftDoubleBracket]", "1", "\[RightDoubleBracket]"}], 
       " ", 
       RowBox[{"Length", "[", "pS", "]"}]}]}], ",", 
     RowBox[{"1", "-", 
      RowBox[{
       RowBox[{
       "s\[Epsilon]", "\[LeftDoubleBracket]", "2", "\[RightDoubleBracket]"}], 
       " ", 
       RowBox[{"Length", "[", 
        RowBox[{"Subsets", "[", 
         RowBox[{"pS", ",", 
          RowBox[{"{", "2", "}"}]}], "]"}], "]"}]}]}]}], "}"}], 
   "]"}]}]], "Input",
 CellChangeTimes->{{3.791203769132921*^9, 3.7912038323230333`*^9}, 
   3.791204141880548*^9, {3.791204351912595*^9, 3.791204354004448*^9}, 
   3.791204443184504*^9, 3.791204608121635*^9, {3.79120473289858*^9, 
   3.79120487158285*^9}, {3.791204922466804*^9, 3.791204936605994*^9}, {
   3.791204977689396*^9, 3.791204978326292*^9}, {3.7912050372345037`*^9, 
   3.7912050922634993`*^9}, {3.791457545111252*^9, 3.791457655747962*^9}, {
   3.791457691723824*^9, 3.791457704011243*^9}, {3.791457891368298*^9, 
   3.791457891571577*^9}, {3.791458028719431*^9, 3.7914580548073483`*^9}, {
   3.791458222135653*^9, 3.7914582236384077`*^9}, {3.791458332127495*^9, 
   3.791458368340617*^9}, {3.791458407007731*^9, 3.791458440052816*^9}, {
   3.791459209082355*^9, 3.791459247830847*^9}, {3.79145941534906*^9, 
   3.7914594213031063`*^9}, {3.791459704291855*^9, 3.791459720225168*^9}, 
   3.79145976686913*^9, {3.7914602601347017`*^9, 3.791460293250133*^9}, {
   3.7914604797670927`*^9, 3.7914604942117977`*^9}, 3.791460540902576*^9, {
   3.791612385688929*^9, 3.791612392043496*^9}, {3.791615540356848*^9, 
   3.7916155540092*^9}, {3.7916159498309927`*^9, 3.791615969523356*^9}, {
   3.791616006151657*^9, 3.791616032311116*^9}, {3.791704234195736*^9, 
   3.791704236700934*^9}, 3.791704370098597*^9, 3.7917044877081623`*^9, {
   3.7917048110710287`*^9, 3.791704812665373*^9}, 3.7917051137930183`*^9, 
   3.791711791975877*^9, {3.7917120004282427`*^9, 3.791712011852128*^9}, {
   3.791712064991879*^9, 3.7917120705553303`*^9}, 3.791712124821477*^9, 
   3.7917122636476517`*^9, {3.791712779577615*^9, 3.791712788384544*^9}, {
   3.791715176549335*^9, 3.791715188734322*^9}, {3.791716309042858*^9, 
   3.7917163091697617`*^9}, 3.791716895968717*^9, 3.791717146455464*^9, {
   3.791717294176619*^9, 3.791717324907312*^9}, {3.791717567668735*^9, 
   3.791717583561183*^9}, {3.791719822462015*^9, 3.791719837322343*^9}, {
   3.7917198684869347`*^9, 3.791719868772607*^9}, 3.791719972060193*^9, {
   3.7917201626598454`*^9, 3.791720184055787*^9}, {3.7917202154367743`*^9, 
   3.791720248646079*^9}, {3.7917203444308*^9, 3.791720509949534*^9}, {
   3.791720603653882*^9, 3.791720618425046*^9}, {3.7917207019205008`*^9, 
   3.791720732550655*^9}, {3.791720770579624*^9, 3.791720807013235*^9}, {
   3.791720864276558*^9, 3.79172087661893*^9}, {3.791720924076571*^9, 
   3.7917209532996273`*^9}, {3.7917210162997093`*^9, 3.791721076022923*^9}, 
   3.791722184648397*^9, {3.7917224351900053`*^9, 3.7917225392017593`*^9}, {
   3.791722569982815*^9, 3.791722641500677*^9}, {3.791722672063015*^9, 
   3.7917227552423477`*^9}, {3.791722969355295*^9, 3.791723009189061*^9}, {
   3.79172304616096*^9, 3.791723090403751*^9}, {3.791787595811493*^9, 
   3.79178763243312*^9}, {3.7917877498673077`*^9, 3.791787750293797*^9}, 
   3.7917880032900887`*^9, {3.791788087178668*^9, 3.791788087592229*^9}, 
   3.791788789381576*^9, {3.7917888232371817`*^9, 3.7917888297276993`*^9}, {
   3.7917889196580877`*^9, 3.791788919804256*^9}, {3.791789099572435*^9, 
   3.791789100786203*^9}, {3.791789134774535*^9, 3.791789162687029*^9}, 
   3.7917894668954887`*^9, {3.791791118864019*^9, 3.791791136726863*^9}, {
   3.791791950891034*^9, 3.791791951011652*^9}, {3.791792415994836*^9, 
   3.7917924333109503`*^9}, {3.791792530579424*^9, 3.791792535989214*^9}, {
   3.791792868559752*^9, 3.791792943450407*^9}, {3.791793231950302*^9, 
   3.791793261275931*^9}, {3.791793566448104*^9, 3.7917935980491333`*^9}, {
   3.791793761180277*^9, 3.791793804431466*^9}, {3.791793847819524*^9, 
   3.791793871584271*^9}, {3.791794079289364*^9, 3.791794103781315*^9}, {
   3.7917942330231953`*^9, 3.791794246059289*^9}, 3.791794302269822*^9, 
   3.791794368475019*^9, 3.7917943991503677`*^9, 3.791794450081777*^9, 
   3.79179453031653*^9, {3.791801026245788*^9, 3.791801033106195*^9}, 
   3.791819781419703*^9, {3.792144136199698*^9, 3.792144136508214*^9}, {
   3.793394372842929*^9, 3.793394376996009*^9}, {3.7933944323373137`*^9, 
   3.793394443528116*^9}, {3.7933946466736307`*^9, 3.793394649849284*^9}, {
   3.7933946934360037`*^9, 3.793394721262618*^9}, 3.793394799911755*^9, {
   3.79339563711476*^9, 3.793395662084837*^9}, {3.7933957057976103`*^9, 
   3.793395715874132*^9}},
 CellLabel->
  "In[154]:=",ExpressionUUID->"53756eca-9606-40f6-8c46-c330e07232a8"],

Cell[BoxData[
 RowBox[{"{", 
  RowBox[{"0.1`", ",", 
   RowBox[{"-", "0.008333333333333333`"}], ",", "1", ",", "0.6`", ",", "0.6`",
    ",", "1.05`"}], "}"}]], "Print",
 CellChangeTimes->{{3.7917209411128883`*^9, 3.79172097700136*^9}, 
   3.7917210903408337`*^9, 3.791722185446471*^9, 3.791722390869536*^9, {
   3.791722436103594*^9, 3.79172254208987*^9}, {3.7917225748223*^9, 
   3.791722642193336*^9}, {3.791722675141514*^9, 3.791722757903141*^9}, 
   3.7917228079055567`*^9, {3.7917229865037737`*^9, 3.7917230120211554`*^9}, {
   3.791723051972941*^9, 3.791723118302135*^9}, 3.791723351967013*^9, {
   3.79178760792206*^9, 3.7917876499985*^9}, 3.7917877571084223`*^9, 
   3.791787939988209*^9, 3.7917880076001167`*^9, {3.791788081413062*^9, 
   3.791788094767562*^9}, 3.791788156076314*^9, {3.7917887788649406`*^9, 
   3.791788791822*^9}, {3.791788826463154*^9, 3.7917888330040913`*^9}, {
   3.791789108257679*^9, 3.791789174462927*^9}, 3.7917892961602697`*^9, 
   3.791789484253139*^9, {3.791791114273519*^9, 3.7917911392711067`*^9}, 
   3.791791951482584*^9, 3.7917928716845293`*^9, 3.791792920915917*^9, {
   3.791792954608872*^9, 3.7917929800734243`*^9}, 3.791793600741466*^9, 
   3.7917938056094637`*^9, {3.791793857975315*^9, 3.7917938721019497`*^9}, {
   3.791793991237054*^9, 3.791794106353038*^9}, 3.791794147567024*^9, 
   3.791794250194261*^9, 3.7917943287234077`*^9, 3.791794371301599*^9, 
   3.791794453918899*^9, 3.791794494308785*^9, {3.791794535344068*^9, 
   3.7917945541283627`*^9}, {3.791794629584494*^9, 3.791794650580512*^9}, 
   3.791794730287711*^9, 3.79179484035914*^9, 3.7917949728451853`*^9, 
   3.791795059105077*^9, 3.791795102774253*^9, 3.791795144702722*^9, 
   3.791795243332144*^9, 3.79179547448081*^9, 3.791795539803996*^9, {
   3.791795659940271*^9, 3.791795682411376*^9}, 3.7917957457151747`*^9, 
   3.791795783860737*^9, 3.7917958936853724`*^9, 3.7917959709160557`*^9, 
   3.791796941229147*^9, 3.791797500028989*^9, 3.791797957780862*^9, 
   3.791798224486578*^9, 3.7917989806516867`*^9, 3.791803912830628*^9, 
   3.791819787810207*^9, 3.791820026709229*^9, {3.792144124951365*^9, 
   3.792144136792387*^9}, 3.792149842647038*^9, 3.7921498928294373`*^9, {
   3.79339478845891*^9, 3.793394800589335*^9}, 3.793394976312049*^9, 
   3.7933951055792503`*^9, 3.7933954642853737`*^9, 3.7933956671610937`*^9, 
   3.793395827676206*^9},
 CellLabel->
  "During evaluation of \
In[154]:=",ExpressionUUID->"c039fa2e-4b1a-4a12-94ac-a7c85ffcaeb9"]
}, Open  ]],

Cell["Iterates population for T generations", "Text",
 CellChangeTimes->{{3.791704544308735*^9, 3.7917045588797913`*^9}, {
  3.791704679840605*^9, 3.791704715126214*^9}, {3.791711652358933*^9, 
  3.7917116531045237`*^9}, {3.793394407745577*^9, 3.793394420782696*^9}, {
  3.7933944886418133`*^9, 3.793394544919783*^9}, {3.7933945818997583`*^9, 
  3.793394584207938*^9}, {3.7933948092820168`*^9, 
  3.7933948173590393`*^9}},ExpressionUUID->"b7d7ea28-9acd-4512-bac9-\
9cee51d35f2c"],

Cell[CellGroupData[{

Cell[BoxData[
 RowBox[{"Timing", "[", 
  RowBox[{
   RowBox[{"PopIt", "=", 
    RowBox[{"ListIteratePP", "[", 
     RowBox[{"pop1", ",", "pop2", ",", 
      RowBox[{"nList", "\[LeftDoubleBracket]", "1", "\[RightDoubleBracket]"}],
       ",", 
      RowBox[{"nList", "\[LeftDoubleBracket]", "2", "\[RightDoubleBracket]"}],
       ",", "s", ",", "\[Epsilon]", ",", "rec", ",", "mut", ",", 
      "\[Alpha]List", ",", "T"}], "]"}]}], ";"}], "]"}]], "Input",
 CellChangeTimes->{
  3.791720186194133*^9, {3.792149863808226*^9, 3.792149864302176*^9}, {
   3.793395493338146*^9, 3.793395503170924*^9}},
 CellLabel->
  "In[155]:=",ExpressionUUID->"9611435a-f010-4396-b273-7d2ab62860e8"],

Cell[BoxData[
 RowBox[{"{", 
  RowBox[{"26.856691`", ",", "Null"}], "}"}]], "Output",
 CellChangeTimes->{3.793395590144722*^9, 3.793395720306185*^9, 
  3.793395854966881*^9},
 CellLabel->
  "Out[155]=",ExpressionUUID->"a838055a-43f3-429f-afcc-6678db3be58a"]
}, Open  ]],

Cell[BoxData[
 RowBox[{
  RowBox[{"Niche1", "=", 
   RowBox[{
    RowBox[{
     RowBox[{"#", "\[LeftDoubleBracket]", "1", "\[RightDoubleBracket]"}], 
     "&"}], "/@", "PopIt"}]}], ";", 
  RowBox[{"popAll", "=", 
   RowBox[{
    RowBox[{
     RowBox[{"Join", "[", 
      RowBox[{
       RowBox[{"#", "\[LeftDoubleBracket]", "1", "\[RightDoubleBracket]"}], 
       ",", 
       RowBox[{"#", "\[LeftDoubleBracket]", "2", "\[RightDoubleBracket]"}]}], 
      "]"}], "&"}], "/@", "PopIt"}]}], ";"}]], "Input",
 CellLabel->
  "In[156]:=",ExpressionUUID->"94317bcb-d44c-4778-95bb-027e8cf6e9c6"],

Cell[CellGroupData[{

Cell[BoxData[
 RowBox[{
  RowBox[{"(*", 
   RowBox[{
    RowBox[{
     RowBox[{
     "Calculation", " ", "of", " ", "all", " ", "pairwise", " ", "LDs", " ", 
      "can", " ", "take", " ", "a", " ", "while"}], " ", "-", " ", 
     RowBox[{"for", " ", "large", " ", "number", " ", "of", " ", "loci"}]}], 
    ",", " ", 
    RowBox[{
     RowBox[{
     "it", " ", "is", " ", "better", " ", "to", " ", "use", " ", "dTforLD"}], 
     " ", ">", " ", "1"}]}], "*)"}], " ", 
  RowBox[{"dTforLD", "=", 
   RowBox[{"Quotient", "[", 
    RowBox[{"T", ",", 
     RowBox[{"Min", "[", 
      RowBox[{"{", 
       RowBox[{"T", ",", "200"}], "}"}], "]"}]}], "]"}]}]}]], "Input",
 CellChangeTimes->{{3.7933948533660707`*^9, 3.7933948929521227`*^9}, 
   3.793394986176437*^9, 3.79339551176964*^9, {3.793395741631691*^9, 
   3.793395807774721*^9}, {3.793395885624506*^9, 
   3.7933959146279583`*^9}},ExpressionUUID->"d6a6618c-e54a-45a7-801f-\
509f653fb9da"],

Cell[BoxData["2"], "Output",
 CellChangeTimes->{3.793395773780923*^9, 3.793395809468961*^9, 
  3.7933958550765*^9},
 CellLabel->
  "Out[157]=",ExpressionUUID->"75be0253-be9c-46b5-a2cc-17891d52640a"]
}, Open  ]],

Cell[CellGroupData[{

Cell[BoxData[
 RowBox[{"GraphicsGrid", "[", 
  RowBox[{
   RowBox[{"{", 
    RowBox[{"{", 
     RowBox[{
      RowBox[{"Show", "[", 
       RowBox[{
        RowBox[{"ListPlot", "[", 
         RowBox[{
          RowBox[{"FreqEco", "[", 
           RowBox[{"popAll", ",", "\[Alpha]List"}], "]"}], ",", 
          RowBox[{"Joined", "\[Rule]", "True"}], ",", 
          RowBox[{"PlotRange", "\[Rule]", " ", 
           RowBox[{"{", 
            RowBox[{
             RowBox[{"-", "0.01"}], ",", "1"}], "}"}]}], ",", 
          RowBox[{"LabelStyle", "\[Rule]", 
           RowBox[{"Directive", "[", "Black", "]"}]}], ",", 
          RowBox[{"BaseStyle", "\[Rule]", 
           RowBox[{"{", 
            RowBox[{
             RowBox[{"FontSize", "\[Rule]", "14"}], ",", 
             RowBox[{"FontFamily", "\[Rule]", "\"\<Helvetica\>\""}]}], 
            "}"}]}], ",", 
          RowBox[{"Frame", "\[Rule]", " ", 
           RowBox[{"{", 
            RowBox[{
             RowBox[{"{", 
              RowBox[{"True", ",", "False"}], "}"}], ",", 
             RowBox[{"{", 
              RowBox[{"True", ",", "False"}], "}"}]}], "}"}]}], ",", 
          RowBox[{"Background", "\[Rule]", " ", "White"}], ",", " ", 
          RowBox[{"FrameLabel", "\[Rule]", " ", 
           RowBox[{"{", 
            RowBox[{"\"\<Time\>\"", ",", "\"\<Allele Frequencies\>\""}], 
            "}"}]}]}], "]"}], ",", 
        RowBox[{"ListPlot", "[", 
         RowBox[{
          RowBox[{"FreqChoosy", "[", 
           RowBox[{"popAll", ",", "\[Alpha]List"}], "]"}], ",", 
          RowBox[{"Joined", "\[Rule]", "True"}], ",", 
          RowBox[{"PlotStyle", "\[Rule]", " ", "Black"}], ",", 
          RowBox[{"PlotRange", "\[Rule]", " ", 
           RowBox[{"{", 
            RowBox[{
             RowBox[{"-", "0.01"}], ",", "1"}], "}"}]}]}], "]"}]}], "]"}], 
      ",", 
      RowBox[{"Show", "[", 
       RowBox[{
        RowBox[{"ListPlot", "[", 
         RowBox[{
          RowBox[{"LDAll", "[", 
           RowBox[{"popAll", ",", "dTforLD"}], "]"}], ",", 
          RowBox[{"Joined", "\[Rule]", "True"}], ",", 
          RowBox[{"PlotStyle", "\[Rule]", " ", 
           RowBox[{"GrayLevel", "[", "0.4", "]"}]}], ",", 
          RowBox[{"PlotRange", "\[Rule]", " ", 
           RowBox[{"{", 
            RowBox[{
             RowBox[{"-", "0.25"}], ",", "0.25"}], "}"}]}], ",", 
          RowBox[{"LabelStyle", "\[Rule]", 
           RowBox[{"Directive", "[", "Black", "]"}]}], ",", 
          RowBox[{"BaseStyle", "\[Rule]", 
           RowBox[{"{", 
            RowBox[{
             RowBox[{"FontSize", "\[Rule]", "14"}], ",", 
             RowBox[{"FontFamily", "\[Rule]", "\"\<Helvetica\>\""}]}], 
            "}"}]}], ",", 
          RowBox[{"Frame", "\[Rule]", " ", 
           RowBox[{"{", 
            RowBox[{
             RowBox[{"{", 
              RowBox[{"True", ",", "False"}], "}"}], ",", 
             RowBox[{"{", 
              RowBox[{"True", ",", "False"}], "}"}]}], "}"}]}], ",", 
          RowBox[{"Background", "\[Rule]", " ", "White"}], ",", " ", 
          RowBox[{"FrameLabel", "\[Rule]", " ", 
           RowBox[{"{", 
            RowBox[{"\"\<Time\>\"", ",", "\"\<Linkage disequilibria\>\""}], 
            "}"}]}]}], "]"}], ",", 
        RowBox[{"ListPlot", "[", 
         RowBox[{
          RowBox[{"LDEco", "[", 
           RowBox[{"popAll", ",", "\[Alpha]List", ",", "dTforLD"}], "]"}], 
          ",", 
          RowBox[{"Joined", "\[Rule]", "True"}], ",", 
          RowBox[{"PlotRange", "\[Rule]", " ", 
           RowBox[{"{", 
            RowBox[{
             RowBox[{"-", "0.25"}], ",", "0.25"}], "}"}]}]}], "]"}], ",", 
        RowBox[{"ListPlot", "[", 
         RowBox[{
          RowBox[{"LDChoosy", "[", 
           RowBox[{"popAll", ",", "\[Alpha]List", ",", "dTforLD"}], "]"}], 
          ",", 
          RowBox[{"Joined", "\[Rule]", "True"}], ",", 
          RowBox[{"PlotStyle", "\[Rule]", "Black"}], ",", 
          RowBox[{"PlotRange", "\[Rule]", " ", 
           RowBox[{"{", 
            RowBox[{
             RowBox[{"-", "0.25"}], ",", "0.25"}], "}"}]}]}], "]"}]}], 
       "]"}]}], "}"}], "}"}], ",", 
   RowBox[{"ImageSize", "\[Rule]", " ", "900"}]}], "]"}]], "Input",
 CellChangeTimes->{{3.791204534808989*^9, 3.7912045705249147`*^9}, {
   3.79120462952913*^9, 3.79120468265897*^9}, {3.791459774003297*^9, 
   3.791459781312705*^9}, {3.791703513680923*^9, 3.791703619889306*^9}, {
   3.791704106440399*^9, 3.791704118846726*^9}, {3.791704151677144*^9, 
   3.7917042123811693`*^9}, {3.791704282859816*^9, 3.7917042907524023`*^9}, {
   3.79170433268432*^9, 3.7917043389570417`*^9}, {3.791705033066242*^9, 
   3.79170505850884*^9}, 3.7917051085815277`*^9, {3.791705191689682*^9, 
   3.7917053118507957`*^9}, {3.7917121542530203`*^9, 3.7917121896847267`*^9}, 
   3.791712225864551*^9, {3.791716048220145*^9, 3.7917160949352217`*^9}, {
   3.791718242791141*^9, 3.7917182430101023`*^9}, {3.791719856588765*^9, 
   3.791719895076951*^9}},
 CellLabel->
  "In[158]:=",ExpressionUUID->"a9f6d42e-bc16-4c4d-a5e7-e4d9898ba04c"],

Cell[BoxData[
 GraphicsBox[{{}, {InsetBox[
     GraphicsBox[{{{}, {{{}, {}, 
          {RGBColor[0.368417, 0.506779, 0.709798], PointSize[
           0.004583333333333334], AbsoluteThickness[1.6], 
           StyleBox[LineBox[CompressedData["
1:eJxd1n+MXUUVwPGRENIQYxrTSNWCFyw/IoKvYkXEuqctbSml7d3ddrvdbrez
b39vwV5+tJRSYIgxhBDCM8T4hzFcosRICHkhxBBCyIi/CP56IsYgVm4lxhCj
PmLqjxiN797OiTnf/WfzeXPnzjkzZ+bOxe0jI3PnOOfOvMe5+v/Zv/7Qf18/
/s5l66qh9IPcO7R+6oXt6hUye/1bux/56u+SV0p75fh1z72iXiU//Un999vk
1XL5uhVPr5lQr5EfZN3bF798KjmT955z5YMfeEP7XyLvu+rZr//1W+q18sy2
0ydWPfNW8mXyy531iBrPFTL56MtnrpjU9o/JINjBK9Ufl3PH6jeqr5az/7V/
S35Vp7tCvU7Oe+Armx++RZ//pDz3yrGXHv+Q+hq54I2f/WP0bY3/UzIIfvDD
m8nr5crmB/Wn5eeDp5/8muZ/rfz4iS3f+dt/1J+RU2vrEfX56+SuwWifOKXt
n5UPNgnoeNfLkfd/Mb76hPpzMt/86XxtwHp8XprXrVUP4X0i3321Dig5COLf
KPXsbzv9m9S+UZr0n9T2TXJxvZx/TvGGTZiPzfKLS978133L2r5ZPvKlPw0/
f5GOf4Otp3AD1meLrY+wRZ6/qH6B5rMV7VulWf4HtX2b1NU3GCO1b8N63ij3
L79452Or03jhRqz/dltPYbs89e5rgwrU+G7C+DdJXb0/3KH9d9j6DTvkn3U5
fF/73yz31NN7Qse/WfqD3tc+dDq175Rb//jvb7/7WnLYKWW9nOdp+y65uy7f
p7X/LrljsBonh7R9t1zaJKTtu7Gf81RvyZJLXT3HXtJ487R+qT3m2E/DYs4L
GZaz0639h1N9aP9h+dEgu41e4xuRJtz1v0/9R1L9JocReWx1PWJyHJEmvMeT
3Wja/2+n/qNp/pPDqDTDn0yOozLRFFyy25Py1f57Un1r/z1pf2r/PeL/0BvM
iI6/V5rpX6Px7037S9drrzTlda7Gv1eacB/V/mPyvZovp+dlTLYOTofXj2v/
sXR+6PyNYf322XqUfem81fWG4z5bb27cvl/G7fvCuIw0G077j6N+96P/frve
Yb+t14h2NyFHmwXW/CfS+aD5T9j6jBPof8DWvxxA/gds/ccDNl43aedDJrFf
JuWbxYbzf/0N7T8pt9UstH4Ppu+Zxn9QmnKe0vo9mM4jXf+Dth7clPylfvwF
7T8lm5oC0/yn0nmv8zdl58sdkr/X5XNG4z8ku5oNpPEfsvs5HsL30qd40vmV
eXveiU/7M7V7b783wdvvTemlmc5VyRHPVx7n/3Q6r5Kzafu8TNvz3k9LPfsb
ztfzZTqtR+pfTtt44rQ9n6tpOTuurn/bfg+ytjTTvUXHb9v+Hs+Htr0PlO10
XifHtv0eVW18j2ekmf4xnf8Zez+QGXuf8jP2PhFm5KP18fxicjmT7kfJcSad
tymeakYubA5Anf9ZaabrmI4/a/OVWVsPfhbfs1n7vSxnsf6ztr4qPO/m7Pck
m5Pm+HtHx5+z8fu5VP96X5mz61Wif5zD+HO4P82j/ubt/Mq8nU8/j/Hn7XqX
8zaeOG/vuxXsFrD/FuTD9XH5QGqXBbtefsHOR1iw8ZcLNr+4YOOrFtL3Rsdf
tPsrW7TPy6K9n/lFG39YtOtdLtr7ZISrRdxXl5D/ks1Xlux91S/Z/RaWsP5L
dn/FJcz/ks3PLdv5ypaR/zLGh8OyXa9y2Z5HEa6W7Xq5w6i/w1h/2B+27wtw
CUe4gt0t1hkssIcDXMIRrmB3K8aHBfZwgEs4whXsvoDxYYE9HOASjnAFuyMY
HxbYwwEu4QhXsCusV8IZ3IIFzmEPF3CAO3AJd+EI9+AK7sPuNuQPZ3ALFjiH
PVzAAe7AJdyFI9yDK7gPu9uRP5zBLVjgHPZwAQe4A5dwF45wD67gPuzuQP5w
BrdggXPYwwUc4A5cwl04wj24gvuwuxP5wxncggXOYQ8XcIA7cAl34Qj34Aru
w+4o8oczuAULnMMeLuBw1N7nOmgv4S4c4R5cwX3YHUP+cAa3YIFz2MMFHOAO
XMJdOMI9uIL7sLsL+cMZ3IIFzmEPF3CAO3AJd+EI9+AK7sPuOPKHM7gFC5zD
Hi7gAHfgEu7CEe7BFdyH3d3IH87gFixwDnu4gAPcgUu4C0e4B1dwH3YnkD+c
wS1Y4Bz2cAEHuAOXcBeOcA+u4D7s7kH+cAa3YIFz2MMFHOAOXMJdOMI9uIL7
sDuJ/OEMbsEC57CHCzjAHbiEu3CEe3AF92F3L/KHM7gFC5zDHi7gAHfgEu7C
Ee7BFdyH3X3IH87gFixwDnu4gAPcgUu4C0e4B1dwH3b3I384g1uwwPn//T+1
TpIL
             "]],
            FontFamily->"Helvetica",
            FontSize->14]}, 
          {RGBColor[0.880722, 0.611041, 0.142051], PointSize[
           0.004583333333333334], AbsoluteThickness[1.6], 
           StyleBox[LineBox[CompressedData["
1:eJxd1nuMXFUdwPErIaQhhjSkQUQkF6wVRWUqVkSs+yttaUtpe/fR7Xa73Z6d
nZ2dXR4dXuVVyiGEEGIahhhCFA3XGB8YQibGEEIIOUHENw4FrBVrb2MMMYgM
UeKDaJx79/eLOd/5p/n07Dm/8/ud1z2/vn9k7pQkSd59X5KU/y79+kMfn3rw
+XcvLIb0P+S/r97251WrzcvkiXMnG5efOKFeLqeOn/GpH3zDvEKe3HTyjhVP
ms+W0+55eP2XrzWfK3cvPnvzV8628VKpeOof1BfI0+fd9+bw0+aVUl8+cdkP
f2peJU/97T+DGZkvlFsGvcfPOK7+hLQeeuvg0Bpr/6R8uJzuDmv/tCzl93t1
TedjXi2DYAeee+x36s/I175a/o6pL9H8jqo/K+5PvQte/9dv1GvkA8de+sfo
H19Tf07uXFH2eFV9qVTleOMV9efl3vDzb258ynyZxj+i/gLaL5cy+qaT1v5F
eWVbWSEbf628Vi7XMvOXEH9Ifj2Y3bcfNYt8tFogtRd5eZDNoUVrXye/+mX5
s/Z1cutzj51z8XFrv0Juqgqu+for5IF1ZUVsvuvlovvPGlRE7ddjPhvkF4Ps
Bkuq7RvkI2X4Z619I8bfiPlfKeVuOe8+G/9KjL8p/nu/ST508fGVp91j67NZ
94+Nvxn12yJHv9Vee/pRG3+L3DW0ZvqZLdZ+lXywOgDW/yr5cdq9sfWQjb81
tt8a1zu5Oo7nr8Z6bpPr3njv8XeOWP9tmP92PT+6//x2qThu+3GHPLPl/adc
dL+178D6ZXJix+FHrj9T85NMLql+lm8mfynL++bLSw6ZfP+dI4MZ9rT/sPz1
YFkQbZdh2TDY3e89rvbDUi3/qI4XhrF+I/H6ykh8PvyIlNk+vN76j+j5tf6j
Up7uw49ofjKq94XlO6r3k57XMCr/PlRW7Lfaf0yW/lXLmHzn0RcGK6b2Y/L3
8rpZpec/jElZrXuD3Q87dX+8rv13yiDY2999Ue13yvnl8r+l90vYqfvd7ptx
XQ+1jMvPDlT/of3H5fZyezxh/celuh7Osft0l66H3qeyS/fzSe2/S/PV9rBL
pqsNYf0n4vtZJqQq19tqP6H73fpPSPw+7JYq3a3Wf7csW3ogtP9uXW/rv1vv
E+s/qferzlcm5etl+Vs2/0nd7+owGY+X7JGqvAct/h7Mf4+Uu/+sY/oehD14
T6Zk/5nlDav1lik9z1Z/OEzhPdsrp1cbwOLvjefn98r2KqDlv1eyagPZ/Kfj
esq0VNN9yeY/Hb+XYTqud7Ivzk/2yfde3HrpA+ss/r74fQ778P46qZ7Hw9qe
Or0vbDwX93cu3k/exeuZO/nY6nIH2HzhwsXrlczE3wvpjIxUHwBWj5n4+8PN
6Hmx+DNxvvmM/LMs/wsWf0bPs8Wf0fNn+df1vVOn9Xi9pB6vl6vL5qUHWOPX
4/OR1/V+t/j1+HwWdRkrp5da/Nk433RWJqoPANtPs/F+cLPxfP2sVNtnStvz
WX1vbL/Oxue9mJVm9bP935CqnCvVaUOq47DR1r8Rf1+5Rjy+b0j13K7Qv88b
8fdWaMT3V9GI91cyF3/vpXPx/SZzcsPa8oRZ/Dn9PtDxPNrzOf0es/M+F8+v
mEP+TamugwMWvxnfD9KM72PXjOvhm/H3a96M6xmacT2KZnzfJPNxPdP5OB+Z
1/Ol+br5uJ5+Pp5fPo/3Zj6uVzGv95O9P614fmlLvz/sPWohfgvxW/p+W3z8
fWjF8ylacX7JQjz/dCF+H2UhHt8tyE/K4+6s/gvyo8Huf/B5i78Qjx8wXrEQ
1ztZjMdLF1H/xfjv3SLeB/TPF/V7zeKjf7Go75nFvyaOl14T/72g3cEezuEA
F3ByLeLDAjvYwzkc4AJOrkN8WGAHeziHA1zAyfWIDwvsYA/ncIALONmP+LDA
DvZwDge4gJN27OVwCtdggTPYwW3Ywx04h7twgHtwAffh5AbkD6dwDRY4gx3c
hj3cgXO4Cwe4BxdwH05uRP5wCtdggTPYwW3Ywx04h7twgHtwAffh5CbkD6dw
DRY4gx3chj3cgXO4Cwe4BxdwH05uRv5wCtdggTPYwW3Ywx04h7twgHtwAffh
5BbkD6dwDRY4gx3chj3cgXO4Cwe4BxdwH04OIH84hWuwwBns4Dbs4Q6cw104
wD24gPtwcivyh1O4BgucwQ5uwx7uwDnchQPcgwu4Dye3IX84hWuwwBns4Dbs
4Q6cw104wD24gPtwcjvyh1O4BgucwQ5uwx7uwDnchQPcgwu4Dyd3IH84hWuw
wBns4Dbs4Q6cw104wD24gPtwcifyh1O4BgucwQ5uwx7uwDnchQPcgwu4DycH
kT+cwjVY4Ax2cBv2cAfO4S4c4B5cwH04uQv5wylcgwXOYAe3YQ934BzuwgHu
wQXch5NDyB9O4RoscAY7uA17uAPncBcOcA8u4D6c3I384RSuwQJn//f/AKyN
oqc=
             "]],
            FontFamily->"Helvetica",
            FontSize->14]}, 
          {RGBColor[0.560181, 0.691569, 0.194885], PointSize[
           0.004583333333333334], AbsoluteThickness[1.6], 
           StyleBox[LineBox[CompressedData["
1:eJxd2HuMHVUdwPGRENM0hDSkUUTUoVYkCnILYq1Y++v7RdvZR7fb7XZ79u57
W9qhtKUULMcQYgwhXGIUEIEBRYIh5oaQxhhCjoCK7yuCVbF2CDGGGOMlhJiG
kLgze34xv+/95+Zzf3Mev/Oc3cuah3onzkuS5N0PJEn1Pf/prpr/LuN3Io+v
P/XO+6+qF0j/m0889FKqXiT2+cVy0Z3hV4+t/3v0xXLL849ecvWZv0VfKn9Y
8vq5k7PqVL72rbV3H/jn69FLZA7vPfX2X6OXyhsnFv9o4xvqy+Ubq90/Okv0
+SvkzNIPzlWh/oxUwXMn9fkr5ZsXnz9w4VXqz8mauvhfohtydsc99x+8SMsv
k+++lLYPT2v8GqnTbWv5a+WBg1WGGv+8bLngvM9+/UPq62TlwtPfy1fq819A
fctlU52Q+ouyoRre4+oV6O+X5JH/PPnzrcs1fj3682WMx0qM11dkef2AepWs
ePblY88/qhY7fl7k2vqj9a2WZQuevnRoXOOrpUr2d//V+Bp57fhbly9bEOfT
r5EX371i+N4XzsT4WvlZlf590X6t3FZ174TO/zr5SJXuMxpfJ7/YWvVYy6+X
3/6m+mj961H/BqmrWxzXm98gn6yW13Na/0b5VJXe3Vp+o/x0bnWeekfLb5I6
fOBsjG+SZx6uBjw62Sz16J7T+jfLc0eqGdL1vUV++PYr25qL4vr3W2T+d90P
W+1+8VvjeGn8BvnjXOnBFRq/IfZX49tiPhrfJr+uuv++xrfb/em3y61V9U9r
fIf8oFouhzW+Q+6YrTLQeGbblwztZXH/RofM1pf02P5ID/rTg/I9cf61fG88
D7R8r33e98qn6wWo5Xtx/vRJtbr+fXucL+mTenlfovPZZ9dH6JOPXl2teJ3/
fmvpx37ot+dR6JfqtLgz6P7ZGcczri/ZafeH3yn1cXgqOuzE+hyw61MG7Pno
B+zzYSDOr5bfJVfVCzbWL7vs+eR32fMj7JJqtp99+U+x/KB8eK63fW++FssP
xv32aiw/GMcnxsNg3A9afrfUx8P1p2P53bK9buDPsfxue96E3Ri/ITveMmTP
Hz+E8R+SSq9s0/J7pO7+E1p+j3zirn/1/Pjjep7skY/N9e7sjuiAeDIsN1fL
Z5XO/7DUw31E2x+290UYlu/n1Qkf80v2yrer6+u9GJe9Uld/l5bfa/MNe+16
SEbk3heqAy3GZcSOlx+x+YYR3A/7bH9ln9TLr0/b32fHN+zDfeds/1Jnx1uc
VLfZwtPxeefk99VwP6Tr08X9H104rHdn76fSof+jdvzSUVlXd0DHc1S+82D1
iXajGB+UL0Zt/8Ko3S/lqNTTfZ2e3017/6RNuaw+UHQ/NuVQ/UIT464p9fW+
UM+Xpj1fiqZtLzTtfVai/mTMnj/pmH1exmz9bkzq7XtM76OxuJ+1/TGbTxiz
91U5Fve7rv9x5A/LuO2fQ9yPy431Ao0uxm1+Ydzut3Jc5l+XdPwn5Cebq1+i
0wmpX4feipYJe1+7Camvh6Wa/wTGH+XDhH1fKCfwfjppxyOdxH0wKb88VrcY
25+077N+0vanmLT1h0l7/pRwMmWdTtn+yhTyh/2Uba+YsvMdpux4lFP2fSaZ
lpF6AuJ6Tqdl7vCamzAd/+l4vse4m8b70rTMh6ML1Bembf/Kabw/zWD+Z+TC
+kLT9mdsfxzsZ6QavXvu1/xn7P4OM3a9ljNSX9fna/uzWP+zdj5l1tbnEPez
dv0UiAfEy1m8f+zH/O+378uyH/tvv9xU/4Gh8w8XcIBLODlgncICO9jDBRzg
Ek5uRPuwwA72cAEHuISTg2gfFtjBHi7gAJdwcgjtwwI72MMFHOASTnLrRXAK
N2CBM9jBOezhFlzAbTjAHbiEu3ByE/KHU7gBC5zBDs5hD7fgAm7DAe7AJdyF
k8PIH07hBixwBjs4hz3cggu4DQe4A5dwF05uRv5wCjdggTPYwTns4RZcwG04
wB24hLtwcgT5wyncgAXOYAfnsIdbcAG34QB34BLuwslR5A+ncAMWOIPdUXt/
50fx/zDEWyhfwG04wB24hLtwcgz5wyncgAXOYAfnsIdbcAG34QB34BLuwskt
yB9O4QYscAY7OIc93IILuA0HuAOXcBdOjiN/OIUbsMAZ7OAc9nALLuA2HOAO
XMJdOLkV+cMp3IAFzmAH57CHW3ABt+EAd+AS7sLJCeQPp3ADFjiDHZzDHm7B
BdyGA9yBS7gLJ7chfziFG7DAGezgHPZwCy7gNhzgDlzCXTi5HfnDKdyABc5g
B+ewh1twAbfhAHfgEu7CyVeRP5zCDVjgDHZwDnu4BRdwGw5wBy7hLpycRP5w
CjdggTPYwTns4RZcwG04wB24hLtwcgfyh1O4AQuc/d//AwcpqJY=
             "]],
            FontFamily->"Helvetica",
            FontSize->14]}, 
          {RGBColor[0.922526, 0.385626, 0.209179], PointSize[
           0.004583333333333334], AbsoluteThickness[1.6], 
           StyleBox[LineBox[CompressedData["
1:eJxd1nuIHdUdwPGjhBCKhEVCazXVMU1T+8ykPmJ8NL+YrDHGmNlHNpvNJjl7
9959Rc1ozdPXkSJSinhFxD9K25FSSovIRUoIReQY39rq+EI0PkYkSBDpLSUE
i4J3JnMov+/+k3z2zHn9zu93zl7Y2DPYOtMYc/IMY8p/T/90V8+/95G1v73p
49X1L6Rz28xDX9wZvEDOOvMn93/7vY9q98nji8eaV34c2hfJgtO/qH2O9P6/
+YFHw/eL5UfjDx49eVFRO5Kv/vqfNzc1gpfIE+s/ObToidB/qdwz99TtD58T
2peh/SIpW+eNhPF/LPZ4vuTYl8E/lfOWf7h0/r0f1v451hPLk7//919e2BjG
WyHfnTey8GdPhu9/Ia8+1n/4v19/UPtieXnf0388d3lov0Sq7YyH/pfKOwdO
LFuxIKz3Moy/Euu5XPac/Wv/ymPBq9B+hfz9pXLC0P9KxP8qOXL+fZ8PHAm+
WnqL780Y/Et5PipPMIy3Wl7cuPI3a2ywyA+qA6/350TK0c6/71jdvkaOfXl3
7wRquzUY7xpZUR14aL9GHnj0lt6O3q/b18pbmxp9o6vC+Gv1eGadvPun9Opv
vRv6r5O95XEuDOP363i4fvl+NUA4j2vl9VNDn/75d2H8a+WORWWGhPb18swr
5QGG/usRv+tkqvqp7a5DfmzQ8XUbsL7rdb6469G+US6sCiisb6P8sApYWN8N
+vzdDYjvJtn5jw29Jdfn7zbJ6KoyI0I+3Ij5b5QLqgMM/TfX+Rjm34zzT/R8
kiBeiR7PJ8j/AemrFlTHRwZ0/NyArlc/IFX4XwvrH5Q/lOWx8pO6/2Adr7p+
3KD8rbwe+mr7Qdw3Q7o+ZEjHxw1Jr3jfPnCiXo8fkrFqgaH/sL5/ZFivzw3r
8f0w6n2Ljr9skf1VeEK8t8h7r5UJWue33yIHy+N4PJz/iLaM1Pdd6D+iz8+P
SLm6U0OhfrZKmT39h2vLVn1fua26XvxWKavpkbWh/6hU1/1nof+ozk83quvX
j6K+tun8kG16PrdN14OHzZjONxmTN5aUA4T+Yzq+Hjbb9Xpku46n267j47fr
+8aMSw+939T3lYxLWR3H89puXN9Xflyfj9mhLTt0fbkd+v7wO/Ae7NTtslOq
9Fka6menPNvLtgePhv3DZhfqb5d+/9wu5P8u3G9Wxz+yuA+srndr9fvirJ4v
s3J63FCvVv5Xhu/h2oWVwWrD4X2c0PUWTej+MiEj1YR1u52Q4d5t/1wU7ocJ
qa7P/jD/hK5vj+8L2DR0PKIG7pOGHt829P3jGlJdz/eH+WEPFw28P5N6/GhS
vlNdGCH+k7pe7CTeQ7Rnk8j3SV2fBWyaOP+mVOk8L+RTU+ejbeq/B11T7ydr
6vz3Tb3eoom/T1o6PlFL56u09HpsC+9TS8cra+n30rf034dFS+/HTOn6iWCZ
0v3tFOpzSq8nm9Ln6afke1VChv1P4f2d1u9/NI33ZFp/b/G9w/cZvvfTOP9p
+dc/y59wf83o9mhG398yo7+3M/q9cHA2o98nP6P/PixmpCr3U+H+nZW7Vl/a
O7J6/GhWt8usfn/srL7v3ax+b7NZvHez+j0o0G7m9HsXzenxBLZziP+c3Fo9
ICH+czrf/Zy+T4s5nQ9mt3a0W5+f7Nbj2d16PgdnsIcL2NykHcECW9jBGezh
AjY3Y35YYAs7OIM9XMDmFswPC2xhB2ewhwvY7MH8sMAWdnAGe7iATardB0dw
DAucwBZOYQe34QzuwB7O4QLuwuZW7B+O4BgWOIEtnMIObsMZ3IE9nMMF3IXN
bdg/HMExLHACWziFHdyGM7gDeziHC7gLm19h/3AEx7DACWzhFHZwG87gDuzh
HC7gLmxux/7hCI5hgRPYwins4DacwR3YwzlcwF3Y7MX+4QiOYYET2MIp7Pbq
976N9gzuwB7O4QLuwmYf9g9HcAwLnMAWTmEHt+EM7sAezuEC7sJmP/YPR3AM
C5zAFk5hB7fhDO7AHs7hAu7C5gD2D0dwDAucwBZOYQe34QzuwB7O4QLuwuYg
9g9HcAwLnMAWTmEHt+EM7sAezuEC7sLmEPYPR3AMC5zAFk5hB7fhDO7AHs7h
Au7C5g7sH47gGBY4gS2cwg5uwxncgT2cwwXchc2d2D8cwTEscAJbOIUd3IYz
uAN7OIcLuAubu7B/OIJjWOAEtnAKO7gNZ3AH9nAOF3AXNndj/3AEx7DACWzh
FHZwG87gDuzhHC7gLmzuwf7hCI5hgZP/+xu8tJCx
             "]],
            FontFamily->"Helvetica",
            FontSize->14]}}, {
          {RGBColor[0.368417, 0.506779, 0.709798], PointSize[
           0.004583333333333334], AbsoluteThickness[1.6], 
           StyleBox[{},
            FontFamily->"Helvetica",
            FontSize->14]}, 
          {RGBColor[0.880722, 0.611041, 0.142051], PointSize[
           0.004583333333333334], AbsoluteThickness[1.6], 
           StyleBox[{},
            FontFamily->"Helvetica",
            FontSize->14]}, 
          {RGBColor[0.560181, 0.691569, 0.194885], PointSize[
           0.004583333333333334], AbsoluteThickness[1.6], 
           StyleBox[{},
            FontFamily->"Helvetica",
            FontSize->14]}, 
          {RGBColor[0.922526, 0.385626, 0.209179], PointSize[
           0.004583333333333334], AbsoluteThickness[1.6], 
           StyleBox[{},
            FontFamily->"Helvetica",
            FontSize->14]}}, {
          {RGBColor[0.368417, 0.506779, 0.709798], PointSize[
           0.004583333333333334], AbsoluteThickness[1.6], 
           StyleBox[{},
            FontFamily->"Helvetica",
            FontSize->14]}, 
          {RGBColor[0.880722, 0.611041, 0.142051], PointSize[
           0.004583333333333334], AbsoluteThickness[1.6], 
           StyleBox[{},
            FontFamily->"Helvetica",
            FontSize->14]}, 
          {RGBColor[0.560181, 0.691569, 0.194885], PointSize[
           0.004583333333333334], AbsoluteThickness[1.6], 
           StyleBox[{},
            FontFamily->"Helvetica",
            FontSize->14]}, 
          {RGBColor[0.922526, 0.385626, 0.209179], PointSize[
           0.004583333333333334], AbsoluteThickness[1.6], 
           StyleBox[{},
            FontFamily->"Helvetica",
            
            FontSize->
             14]}, {}, {}, {}, {}, {}, {}, {}, {}, {}, {}, {}, {}, {}}, {
          {RGBColor[0.368417, 0.506779, 0.709798], PointSize[
           0.004583333333333334], AbsoluteThickness[1.6], 
           StyleBox[{},
            FontFamily->"Helvetica",
            FontSize->14]}, 
          {RGBColor[0.880722, 0.611041, 0.142051], PointSize[
           0.004583333333333334], AbsoluteThickness[1.6], 
           StyleBox[{},
            FontFamily->"Helvetica",
            FontSize->14]}, 
          {RGBColor[0.560181, 0.691569, 0.194885], PointSize[
           0.004583333333333334], AbsoluteThickness[1.6], 
           StyleBox[{},
            FontFamily->"Helvetica",
            FontSize->14]}, 
          {RGBColor[0.922526, 0.385626, 0.209179], PointSize[
           0.004583333333333334], AbsoluteThickness[1.6], 
           StyleBox[{},
            FontFamily->"Helvetica",
            
            FontSize->
             14]}, {}, {}, {}, {}, {}, {}, {}, {}, {}, {}, {}, {}, {}}}, {{}, \
{}}}, {{}, {{{}, {}, 
          {GrayLevel[0], PointSize[0.004583333333333334], AbsoluteThickness[
           1.6], LineBox[CompressedData["
1:eJxd1nuMXGUZx/HXxpCGEDMhjUFEPDRNxQt2KiIi1j6l98u2s5dut9vt9uzs
VYQyFCilIL6EEEOMYQzBGyhH0SCJISOiomI9XOQaYShFRK09FRusgB3EekOM
c87+3pjz3X+aT5/zvM973vd53zNn1C/pm5zjnDv+Fufyf2f/OkuvOrpw8dzv
3r9U/2EzX3j1mqXn7JPn2nn3PrZ73+0/kSuIz7PvPLL+3BuXpfIp1tqVP/Fz
+TTru+/0G17uvU+O4PlWlD8tjL/AHjp+5shND/5AXmh/e/PAnqMLvyefaecf
2vT5L+28R36fvfjtWx+OWsEfgD9ov/3XtRfef/n35apdnz7xjZU/DF5s71x0
cMEJ14V6H7I57//s21946kfy2fZk9+nX37xX/rBdVixAeP4cKx7/RxjvI/ZK
b/6CYb7nYvyP2ucueumNu14L8zsP433M/p1P9+awPufbybMTlj9uV8+7e/Xh
vWE+S7Ben8DzS+3E5+9oLDkxvI/ZV7+S//141t7suluWd6f0U8WXlffDL7Ph
iXzFQ/4FdnhvPoEQv8CKdhgN+7cc8eXlem5FuZ5fgfVeifor7R1vHXzbWff8
TPFVtqJYwAcUX2X/7M93PPTf6nI/+tV2W7cbds3oebfGbj4lH/BBxddg/LX2
5Z35Cobx19qa4oVC/jrE12H89WX79XZ28feQ4hvK9hvsyn23n7ro4MOK96i/
w/x67N35aTn9F4pvtP/mx2HxY4pvtI31ylD3jCq+Sef1CcU32Rfz5X7jccVr
tqrbzQf2yFZTv4XxatovxdOa5d027+5Hld9rNy6Lj7TnP6n8Xt0HTym/17rN
2O3Ip5Xfaw/k3fj6L5XfZ93N7baU4tZXjvs+6x6m7o5q/LTP3lU0YMjvt+5k
uzuoetZfruf7rRj+UKjfbwPFhdBW/oB9Mz/OB2Qb0PvLfsBmn5PTAftW9/Q8
f0fI34z8zVYs96mh/mb7z12v7e+ph/zNVrTX1xR3g/b1Y3d2O/QZ5Q/qvpD9
oN7/WeUPqj8OKH+LPZq3d/yc8rfYGcWFq7jfYk/n6bfK6RZbXCy4xnND9mxP
3jCK25D6UXE/ZEX7nRzqD9l7iwUO9beW52NbUX+rPZ4vxyLNL91afh83rPtv
v/KH7bm8neeG/GH1e8gf1n32K+VvK8dtW3k9/LbyfNJtdnFRTnE3YsVp2a3x
bET9JPsR7d+vlT+i++g3yt+u9fid8rerfw8qf7vm+3vlb7di+48dUv6oPTM/
/yJlyh/Vfsl+VOsrp6P29/x6Py67HToPh5W/w4rX6/mD8nfYCcUF+6Lyd9h7
igb4o/JjfY+OzDqKdd5li9XPL806jq14/BbZxzoPf5p1EtsVxYV6VPVi7b+c
xbqf9Lwb0/7I0ZhtyLfviGxjtu6k/Iug/HjMLs3LNWQ/pvnKyZi+f6H+mBXX
wU1/Vv0xfY9kV9d99rLq13U+ZavrvMhx3YrPe7/s61pfOYHTun5fyFld3zvZ
jZcdjeu+CvXHdV+9ovrj2n/Zj+v+eFX1x7U+cjpuf92fH3A5G9f9L7sJK9pr
wV9Uf8Kmij/ZJqz4eTFPjics/7ivPUn2E7rv5QTxdEL3WaiP8dykFdNdEupP
6vyF+nA8ad3Buw0R6sPJpM5bqD9psz8v5WxS/XxM9aes+PwdDfWnLL/trk9D
/Sn1S6g/ZcXrzVG+n7KiPV8I9TFeOqXfW3o+m7Li+CwP9af1/ZOjaX1PZZvW
/SvH0+V8j/wEz6fTus9D/Wl9H0P9Gf0eDvVnrLhObwj1Zyy/re58JNSfUX+G
+jPq31B/xmbH7ag+nMHuk2VHsMEx7OEETuEMdheiPmxwDHs4gVM4g92nUB82
OIY9nMApnMHuItSHDY5hDydwCmewuxj1YYNj2MMJnMIZ7HaiPmxwDHs4gVM4
g90lqA8bHMMeTuAUzmDXKLsCR3AVNrgGx3AD9nATTuAWnMJtOIM7sLu07Aoc
wVXY4Bocww3Yw004gVtwCrfhDO7AblfZFTiCq7DBNTiGG7CHm3ACt+AUbsMZ
3IHdZWVX4AiuwgbX4BhuwB5uwgncglO4DWdwB3aXl12BI7gKG1yDY7gBe7gJ
J3ALTuE2nMEd2F1RdgWO4CpscA2O4Qbs4SacwC04hdtwBndgt7vsChzBVdjg
GhzDDdjDTTiBW3AKt+EM7sDuyrIrcARXYYNrcAw3YA834QRuwSnchjO4A7s9
ZVfgCK7CBtfgGG7AHm7CCdyCU7gNZ3AHdleVXYEjuAobXINjuAF7uAkncAtO
4TacwR3Y7S27AkdwFTa4BsdwA/ZwE07gFpzCbTiDO7C7uuwKHMFV2OAaHMMN
2MNNOIFbcAq34QzuwO6asitwBFdhg2twDDdgDzfhBG7BKdyGM7gDu0+XXYEj
uAobXINjuAF7uAkncAtO4TacwR3YXVt2BY7gKmxwDY7hBuzhJpzALTiF23AG
d2D3mbIrcARXYYNr//f/ACBHkfM=
            "]]}, 
          {GrayLevel[0], PointSize[0.004583333333333334], AbsoluteThickness[
           1.6], LineBox[CompressedData["
1:eJxd1nuMHlUZx/EjIaYhxrwhxBAlZkQk1Xp5ESvWWvv0Tm909tLtdrvdnt0t
WGuFFyylYC3HGGMMMb7EeNc4arxgDHljjEFTyRHk4g1foVgRCYOItULl9VLx
hvGd2d+Jme/8s/m8zzznOWfmOWf2FXPXjF55lnPuzAucq/4uXIOV164458SX
O99fqR/sxlMXX7Lom8fkRXDLVvun+hc++l35PNv0orOWfOglyefbZz5dXckX
2KunP3rXmcUpP4MvtNbksm/ff+hO+SJb/vi2j3zy6rvki23hb5QXw6+BX2vF
S9/w2EUv/IH8ervsw6uGM07jta2Kvv/jd8uXWF3u3OQ32s37jx382Pk/lC+1
mmffK7/J7j6zeLiCe+SlducXqoIp/ma7of4h5V9mU3urFd0nv8UmXvy6b33+
2eRl9rJ6Qmm8t9pPvrjuO399PuUvt+rtrDgn3f82m6sfWKq3wurhvpb8dsxv
JeZvVt+9WeMFs+HDWHPLgTT+qma9sMq+t7F6wSl/tf38ubEnv/JZzS+stn8d
rSrcr/gaq7rjn0d/rPgaq57uB6Ls1trPflpfiq/V++srvs7W3nLg5L9v+4Xi
62y8qpal+Hr77/HDw46Uw3r7y4Nbh49E97sNyN9gS2eqFTyk+OW2fvh0jx9O
8ctt2NwXTO1N8Y3qBzls1HoeVHyT3Xr6yMqlM3LYpH5P9TfbJ9ZUE0jjb7a/
PV9NOMW3YP5b7KvD1fWuS+vbivlt1X5I9a9QP6f6V9grh7Pbf+y44tvsoepx
LJPDNqvDB9P6crtnWG3frQ8v2HL70aGqYeWQ2x0v/+DTI3f8csExV7+cUP6I
5v8r5Y/YP+p2kMOI1cfJil8rf0TP5xHlj9qwGYdbQHEb1frkMGoL7fyo8kd1
/vxG+WO2cF49pvwxu29z9UTkMGb18TL9uPLH1N+yG7f/3PbnYceUyh+3+vUv
VzyM63xSPI5rP8puu32qbucnlL9d/fBb5W+3ul17ctyu/pfdhM6fJ5U/of7+
nfInrJ7uScXjhH393mqBirsd6venlL9D+/P3yt9hV9WXHHfYpfV1UvmT2q9/
UP6kvap+QHKYtC9Vyz0ux0md76eUv1P7N+XvtL9Xx82ZlL9T/a774057ZqTq
qJQ/pfPyj8qfsnr4R+QwpfXIcUr78Wnl71I/yrbLhskPPDcmh106b+W4y+rt
dErjuWnkT9s3qnZoPaP8ae0fOU7b8GUPOyDV392833bre5Hy4bjbltQTTPkz
Vh+vJ1L9GdSfsWp3nj6S5g+7PdofKX+PPVxtx0Upf09zvnGP9n/K93Z2/QGS
M9+833xzfO+139P4XueNXHjtj7Reb1vqA0ouvV1fb/jTqj9rn6uOu31yNqvz
TrZZfb9kP6v+kcOsvmd/Uv1ZO7degBxndT7K5az6/1nVn2s6m9P+lw1xP2f1
52OJHObUP3Ixp/cjxzntb7lE3M3b7RueuOm821N92Oat3g4PpPrztnA8pfpw
Ma//J1L9efVbqj9vC3UHqr+36Qw22MMBLuAIl7C7EvVhgz0c4AKOcAm7q1Af
NtjDAS7gCJewewfqwwZ7OMAFHOESdvtQHzbYwwEu4AiXsHsn6sMGezjABRzh
Enb7UR822MMBLuAIl7B7F+rDBns4wAUc4RJ2B1AfNtjDAS7gCJewezfqwwZ7
OMAFHOESdlejPmywhwNcwBEuYXcN6sMGezjABRzhEnadpltwBrdhg3PYwx04
wF24gHtwhPtwCQ9gd23TLTiD27DBOezhDhzgLlzAPTjCfbiEB7C7rukWnMFt
2OAc9nAHDnAXLuAeHOE+XMID2L2n6RacwW3Y4Bz2cAcOcBcu4B4c4T5cwgPY
HWy6BWdwGzY4hz3cgQPchQu4B0e4D5fwAHbXN92CM7gNG5zDHu7AAe7CBdyD
I9yHS3gAu0NNt+AMbsMG57CHO3CAu3AB9+AI9+ESHsDuhqZbcAa3YYNz2MMd
OMBduIB7cIT7cAkPYHe46RacwW3Y4Bz2cAcOcBcu4B4c4T5cwgPY3dh0C87g
NmxwDnu4Awe4CxdwD45wHy7hAexuaroFZ3AbNjiHPdyBA9yFC7gHR7gPl/AA
du9tugVncBs2OIc93IED3IULuAdHuA+X8AB2R5puwRnchg3OYQ934AB34QLu
wRHuwyU8gN37mm7BGdyGDc5hD3fgAHfhAu7BEe7DJTyA3dGmW3AGt2GDc9jD
HTjAXbiAe3CE+3AJD2B3c9MtOIPbsMH5//0/P+kp4A==
            "]]}}, {
          {GrayLevel[0], PointSize[0.004583333333333334], AbsoluteThickness[
           1.6]}, 
          {GrayLevel[0], PointSize[0.004583333333333334], AbsoluteThickness[
           1.6]}}, {
          {GrayLevel[0], PointSize[0.004583333333333334], AbsoluteThickness[
           1.6]}, 
          {GrayLevel[0], PointSize[0.004583333333333334], AbsoluteThickness[
           1.6]}, {}, {}, {}}, {
          {GrayLevel[0], PointSize[0.004583333333333334], AbsoluteThickness[
           1.6]}, 
          {GrayLevel[0], PointSize[0.004583333333333334], AbsoluteThickness[
           1.6]}, {}, {}, {}}}, {{}, {}}}},
      AspectRatio->NCache[GoldenRatio^(-1), 0.6180339887498948],
      Axes->{True, True},
      AxesLabel->{None, None},
      AxesOrigin->{0., 0},
      Background->GrayLevel[1],
      BaseStyle->{FontSize -> 14, FontFamily -> "Helvetica"},
      DisplayFunction->Identity,
      Frame->{{True, False}, {True, False}},
      FrameLabel->{{
         FormBox["\"Allele Frequencies\"", TraditionalForm], None}, {
         FormBox["\"Time\"", TraditionalForm], None}},
      FrameTicks->{{Automatic, Automatic}, {Automatic, Automatic}},
      GridLines->{None, None},
      GridLinesStyle->Directive[
        GrayLevel[0.5, 0.4]],
      ImagePadding->{{51., 5.856250765274865}, {38., 7.000000000000028}},
      LabelStyle->Directive[
        GrayLevel[0]],
      Method->{
       "OptimizePlotMarkers" -> True, 
        "CoordinatesToolOptions" -> {"DisplayFunction" -> ({
            (Identity[#]& )[
             Part[#, 1]], 
            (Identity[#]& )[
             Part[#, 2]]}& ), "CopiedValueFunction" -> ({
            (Identity[#]& )[
             Part[#, 1]], 
            (Identity[#]& )[
             Part[#, 2]]}& )}},
      PlotRange->{{0., 501.}, {-0.01, 1}},
      PlotRangeClipping->True,
      PlotRangePadding->{{
         Scaled[0.02], 
         Scaled[0.02]}, {0, 0}},
      Ticks->{Automatic, Automatic}], {192., -116.80842387373012}, 
     ImageScaled[{0.5, 0.5}], {360., 222.49223594996212}], InsetBox[
     GraphicsBox[{{{}, {{{}, {}, 
          {GrayLevel[0.4], PointSize[0.003666666666666667], AbsoluteThickness[
           1.6], 
           StyleBox[LineBox[CompressedData["
1:eJxd1QlUTXkcB/BsZ2Tr2sVM5zFxKEtNmuz9KmlBXYm04PXaU7qKQlLNWCaR
S8gyePYMmodBNZgYUTLTHZ0hhDdjGceSGyNbxizv984c33fOO+98zvd+3/f/
7rnnvN66pICo5hYWFm//ef/7aXqprpV5q+hk0WpXk1vTOv/VidbSMnYXejyp
2Gbpo+wfTP6YXgy+tfrGkEzO+5D7kSzLutIt7H5U9KtNo3uzXWw7qh3UPCKj
hdmDqWl/w+WJOj3bkYT7qUNeVu5gO9H2ivzds/qZz+NMvS92/07Oyma7kHfP
uivdtsXweYbT+qfWOUpr83lHUpushnY93xSwR5N3QpqVkpHDdqWopAF/5J5a
bnIW0Rr7FwNb31vFdqOSFeVJbeznsd0pSeft12+2M9uDuq70fdhyKJ8nayz/
Hsl0nixPSs15eCj7UDJ7HA1bYuecro9ie5FQFd3BZ9A67ntTyuna9AbPXLYP
HfEqtA7wXMP2pTUnwt7V2vL9yBpPSQP7t7s4dAV7Ao1MsbK8/TadPZE6q7Ns
Lc+uZ/tRw6CDvZ7mfc32px5K27TBK3mfRPpqaUjNyTtLTC4TyViqGzc/XeR8
EjXl6h3zC/l+lU2iuhKHy7nXt3IeQL+33FtT2n4z5wH0ZfeMVnHnd3I+mTYt
zpn/qImfj7LJVB96qHPBHT4fBdJmy2Up7Z12cx5Id5dY7gq+to3zKdSl+lpz
90f8fJRNIZe8abn+zfj5oakUmFJyRlzO31c2la4EBbWKd9zIeRCFpXi9rzrG
15cFUZs/c0b5lG7gfBo9bLX9/l3PvZxPo6PHTnvHVu3nPJjElQM3RSzYx3kw
XSlPHJp1opDzEFKKJY1tW3ZZCE31LK4s/Ix/D4XSysb5vT+x+YbzUHLb+uzB
uGkHOQ+jFS0evHy3xfz9YVQ+esOYuW6HOZ9O4b0aIl2cjnA+nRx8lZkPOh7l
fAad7mIz9Pv6Y5zPoNKrPhnB19k0k/zzrZPsTx3nfCZ5/6U1lrwsNlmjpXk2
Xd+njS0xWaslWf/K8X7RKZP1Whp2uvHSWoszJhu19FGNw6KxE9iacKra4Xn8
+bsy7oeTQ3Zo2vNAzvXhNNzOZdL4lB+5H071i1ydZ5Sa+zqqL/Cf2i6Ic62O
Pn112zc14Rz3dbT4glpbrSvnvo4mdNe98OpxnvsR5DFlwp7tElsbQXVbbjv8
ornA/Qjyc1v8efLNCu5HkH1jwc385ZXcj6SCwESXMy5sbSR1qRp0aNk5tj6S
Mm8F7j5be5H7kXRwxIFWjRvZmih61vZb2wVFVdyPojfHtfsHG839KHpyInWn
ra25H0VXOz1zq47m6zXRpE3eVRHiYe5HU8OzuUX9+17ifjSNff1Ft04ObGM0
Ofl5BP5WzdbEUObEK4XLY9naGBqV0Mepe7G5H0NWHRr7Lbtr7sfQ+8deKyoM
5n4sNXvdyW7YSXM/ll6V77FLnPMT92NpzINrB9+EsY2xFP3f62fux9H24Y8m
51WytXHU+MS2T1MuWx9H//w37Btxl22Mo+ea0Z4dOlZzP54qK4JrazqwtfF0
4+zzgMOObH08zbt3dJRVvbkfTwsPFHk49zX3Z1Fc01l7n23m/ixaeGHAiLVV
5j7YCNYkfGgtWA82gjWJ0AfrwUawZjb0wXqwEaxJgj5YDzaCBelDO4BFsASW
wQawAlbBwhzYB4tgCSyDDWAFrIKFZNgHi2AJLIMNYAWsgoUU2AeLYAksgw1g
BayChbmwDxbBElgGG8AKWAUL82AfLIIlsAw2gBWwChZSYR8sgiWwDDaAFbAK
FtJgHyyCJbAMNoAVsAoW5sM+WARLYBlsACtgFSwsgH2wCJbAMtgAVsAqWFgI
+2ARLIFlsAGsgFWwkA77YBEsgWWwAayAVbCwCPbBIlgCy2ADWAGrYCED9sEi
WALLYANYAatgYTHsg0WwBJbBBrACVsFCJuyDxf/9N8baCQY=
             "]],
            FontFamily->"Helvetica",
            FontSize->14,
            FontColor->GrayLevel[0.4]]}, 
          {GrayLevel[0.4], PointSize[0.003666666666666667], AbsoluteThickness[
           1.6], 
           StyleBox[LineBox[CompressedData["
1:eJxd1AlQVHUcB3AkPFN7IV6Jup4jnqiAccj+BBVTgQcIXsAu9wKKa4gHcnpW
Kj7xwKPBzQMhr5eGx4SBiuDN5miaJq1HoVD2VMYkKcv296bxuzM7O5/57vd9
/2923vaJnhccZ2tjY/Pq3/ebT+tL0f6ZlVS2YKOh3Oo2dLj0j5LBLjlsB9Jc
m6drfTVRa7UjrauJfe3VYTG7L11z156bb0ljDySnzcqKyOxl7MG0OGZclFiU
y9cbTksdDvndS1/B+Ugqe8cr8d6R7ezRlDlWdzTc7TO2K710++uH9Q7zuT+G
XCc2FCct28p2J+3BXVqX55vYnjT3QeA0twPb2GNJER0edVqyjK2llFFftn+Q
wveXQ/TA7YOK2ZoN7HH09JvHW3rez2b7UMb4qZ/2T5/J9qXmbqk37Z9tsJ4v
Zzx1twvrOOzIOvYECj1dvCeANrIn0r0aJb5D7SK2HzXPDZRuPcliTyL/lYv7
RxYWsj+i5GGXfTz3bWNPpl+DTvRa2aDuTaH3zw/I8xLUfCodud1cXn8+l+1P
m0Z6X448pp4ngHr7pcb+XKD2A6m7bU5MTeEOq0kk14a1v6+ZstfqCpH6hnjb
he4u4DyIru8Ieh767AvOg6hMW7s/bOAezoMpf1Oj89ceah5MTvmH7YKj93Ee
Qrfdr9j+1rGE8xDqOshJtilS+9NoSsvOoeXX1HwaBdnbJ/bI3sV5KGXb7/Q8
/TeftyKUVpcPTL7uq/bDaLRLYZv7Xp9zHkaVTzxXVWdt4Xw67b1jf9LSvojz
6fSuk7bkxeNizmdQtZNH/qVsdsUMGjLKQ9P2FX+fZtKTiOXfNr7g+6mYSY1u
bp7Bmer9zaI7TW8eoP2cz6KnN/LuO6Yd4Hw2JTl3OOtXKXM+mxyW5C+48nA3
5+E0SkoomJdp4jycbtQlDXlRwL8HRVBdSceT3VPUfgTlDpj+1Uv/Us4jyXGQ
EuA99hjnkeQSt6/39Qls0lGR7766uzNOcK6jRy/yqww9T1mt0dNj4UN7g8zW
66ltkynhaH251SY92V0sCr8XccZqi56Wuac31xad5n4UZTyTxeTtbH0UeYY8
KqsazjZFUbvYhV1OhZzlfhSNuNu/Ve5mtiaaKjZ2Gb5fVvvRtKqH0hS1opL7
0VT78Pij2JJz3I+m5addFzWWc66JIV3Gd71G7OFcH0NnnPUXQodWcT+G9v6Y
mbe+SzX3YyjDb13bkQXnuR9LQas7pzRNusj9WJpcGlgd04ptiqXHvl2vH798
gfuxdKJ1H43Oh62JI9ft4Wtz09R+HNUXfHL8ajnnpjgaOT5AV3OTc0scuexM
Pd6w9xL34ylysNsvaZVsfTxt1xaVJs5hm+KpW0St46Ebl7kfT2ET++2c7nWF
+wl0Nlcaqrdl6xPIZ0vLTtkObFMCNbd4r70mQ+0nULb/98WrDWyNgfKo7JBO
VvcN5N/YNKjfcM5NBjoydOvL3cWcWww0KGvtyeS26n4iya89xsytUvcTKW/G
msAWzle5n0hrd7X2bjWEbUmkVTaWW0fr2Joksnvz99+uhvtJVFbf4rnkxDYl
0YrcutqzA9iWJEoLNXVZvpqtSaZTPxmqO5Sr/WRK/++BVvtgC1gz523rwSaw
BayZC32wCWwBa1KgDzaBLWDNPOiDTWALWDC+bWewCDaCJbAMNoMVsDAf9sEi
2AiWwDLYDFbAwsewDxbBRrAElsFmsAIWUmEfLIKNYAksg81gBSwsgH2wCDaC
JbAMNoMVsJAG+2ARbEyjjTaupXMOqvuQy2AzWAELC2EfLIKNYAksg81gBSws
gn2wCDaCJbAMNoMVsLAY9sEi2AiWwDLYDFbAwhLYB4tgI1gCy2AzWAEL6bAP
FsFGsASWwWawAhaWwj5YBBvBElgGm8EKWMiAfbAINoIlsAw2gxWwkAn7YBFs
BEtgGWwGK2AhC/bBItgIlsAy2AxWwEI27IPF//0PZowE6Q==
             "]],
            FontFamily->"Helvetica",
            FontSize->14,
            FontColor->GrayLevel[0.4]]}, 
          {GrayLevel[0.4], PointSize[0.003666666666666667], AbsoluteThickness[
           1.6], 
           StyleBox[LineBox[CompressedData["
1:eJxd0wlQEwcYBWCrFhR1WMRWPBtEseCBeBQ8kB8PajzKIqhRCQQwgYDHogXR
iuKorVqoAap41aaoZTxqo1URtZKKHCLSrXYsaCtRq1VhdB2vgqJtJ3+m48tM
JvPN27dvN5t4xi2arm/dqlWrF/++//u0v5Tg3x+/NO4eFVRidztS+0ZUh8g5
7C50qDYmLaz3FnZP8hq0uchrZ2iw3X3IyfdWfULUerY3eWS8bSwv2Mb2JUNB
u33X6vLZg2l0fVh2/sICtj+V/6GaM+DqTvYwakipT/rqhMMj6PDzm58/S89h
B1DS8GKPNg2OvZEU6N+3v3vRdvZoeuH5gSZQnccOoj09YsPdCuP5+oOpYoAQ
5JO30e5Mouyjkde/kBwOofshIT5zij9jj6NRrU/MPq3RsMdT8f7GU33+XmU/
f+YEernv0aVpcRJ7Ig3ZFTL+dVu+38xQ6lgZ/fBV+tfsD2nKHc31Ga58/ZmT
KGZl4fmsolS2mtL2NNf4TTbx3mTyqI7xXKLPZE+hvABr9VJlCR8/lQq8m1d8
6daf82nk3zjEu+XHtZx/RM6Hh62rSebvMzOMfrtm8D3ntdpuEolKd4xIj9ls
t1WkztaLN8vOmjkPp9aDK7fcbuDnZQ2ngbWhY+ou8vloOjnLD18E+O3ifDrd
U4TysFtsiiD3k1NuHlzPz8caQUerphpbBvHzpEhaWjvBMFji34s1kjbtddWK
9bmcz6AIz94b8gvXcD6DxpcFrnJ3SeF8Jj1O7fbqcqfhnM+klLTkbR0r+Hia
Rb1mnrjt5fMN57PoZVYH53FHHPenoYYK7ya3Esf9aWii327NQuNezmdTXXBY
Gyd1Ieezqelkx9f3nPZzPofu5AR7pD/4jvM5dCr0wureSQc4n0tnngckfj/2
EOdzKaNPWO6hbXs4j6JLb6lri/L4eqxRNLois/HpA94jLblFZkd3Eo9wrqW/
Kqv81vgf5zyaFkv3tj7OOsZ5NPn3y72r71LEeQzV5c8fUxvHtsbQMqdOLe5R
p+1W6SitLEt5prLardOReYPlxr3NZ+w26/j/etZum46WDvJ878l8tiqW/g07
r7GydbEU8G3/gY8y2eZYannq0uGBs6MfS43hJ3qva/iJ+3H0qNi9saSGrYuj
rQVR3UsURz+OZt1do59/19GPoyO13u9kHyvlfjw5rb1Smr/hHPfjKTIiNzXw
JNscT++Gu2eMrSrnfjyt9PAcczWQrZpHLglFW85LldyfR8dKY/JG3D/P/Xl0
9U75k7X9qrg/j7plr4h+9CvnKj3VuWzfoul2gft6qiltP7UwlW3Wk4vrdu3z
mY6+nkJ2ac88jeVcZaCc948efFHBuc5ANxqStUlr2WYD9fyhUa1bUs19A/k0
Ftxdveki9xPo9taBD4KHsnUJdM6zx6SuO/h4cwL5aJvz9wzlPVsCaUYerUw7
49hPJOfglFYtDusSaUZ908T2zY7rT6TS4k+7dQ9z7CdStXZKpXOQY99Iw6/u
73vEtYb7RsqI6uFb3sS52Ug3Lu88XdmWc5uRGv7sWNZrEVuVRF2CFH9NiqOf
RCcTtLtv08/cT6LjV7q2XzCSbUsitdp1/IE8tiqZBv0y2+C2ka1LpuUVPqNy
Lzj6YBtYNf9N68BmsA2sWgB9sBlsA6sWQh9sBtvAqkXQB5vBNrAgvekhYBEs
gU1gC1gGK2AhBfbBIlgCm8AWsAxWwMJi2AeLYAlsAlvAMlgBC0tgHyyCJbAJ
bAHLYAUsfAz7YBEsgU1gC1gGK2AhFfbBIlgCm8AWsAxWwEIa7INFsAQ2gS1g
GayAhaWwDxbBEtgEtoBlsAIW0mEfLIIlsAlsActgBSwsg32wCJbAJrAFLIMV
sLAc9sEiWAKbwBawDFbAwiewDxbBEtgEtoBlsAIWVsA+WARLYBPYApbBCljI
gH2wCJbAJrAFLIMVsLAS9sEiWAKbwBawDFbAwirYB4v/+x8L8Amm
             "]],
            FontFamily->"Helvetica",
            FontSize->14,
            FontColor->GrayLevel[0.4]]}, 
          {GrayLevel[0.4], PointSize[0.003666666666666667], AbsoluteThickness[
           1.6], 
           StyleBox[LineBox[CompressedData["
1:eJxd1AlQVHUcB/AVSA0Ze6V4kMeiRimBgpOVF79EDEXkLXKDugeLoAIPlBvk
SJHL2kzxYnDHQkLRFka80nGhjMksN9NCZ8JFIoVJfZA6jsZUzv52yu+b2dn5
zG+//+97+/7vuWtTQ/UOCoXi6b+fZ9+2Q/a7F3t01O5u/Xmbh9Olq9Oy/d3C
/WweTVcUnQ4vVqSyJ9C5Ku3pumsSewq1C4oJeY+q2B6U7Xw69HKJfT6D9KnT
b1eei2R7U06vh8/wxny2D70y6qrs1ZjHnk1KzTjTbzMS2G9Rar9c6/idis/v
bToV87p3u6d9/XfpTsir13opk+fzqOxsT1+7Rzl7AVX0VEf431rN9qOpXrtO
Tq1JsLmI6J5/Z/pDnc62XtF7tKT6UtPZIyk8X0QDP96q0qyQ2P4UEz/vZsj2
bezF9FdD/5VgLXE+gNzGjtwSP8S+3hI6MdM49l5cFP/+faps866Y9DibHUia
1sGiYUPV7KU0u2v3k5yVaZxfRqvG9Qbc3byVHUTtZ05tHypXs5dTd+WjbPeJ
Kexg2pz604HBQHt+BeUJDgOvhRWxQ8gjLWJx8INym0mk4rvqrxcO2WKzWaTB
VvPG+13pPFfRjYzUAG1JLs9VNFi2pqm0ku83hdKirKU1riqd7fzNoZSbPCdC
W5thM60k9/k33tF6fcjzleRCn27qXVPC8zCqOXR55Klj/H+Ywyis4brjUXMR
z8Np2lWXhoPZeu4Pp7ob9d0+jlt5HkHnr17eXxFWxvkISknuymnoyObzi6Ty
fXf+VC3h/WaOJP1N19a/I0p4HkUXPvLJ8nIv5HwUHf+kVTXQl8/rR9Mtv1+p
OIt/b46mz3uGHRtw2sH5GBqzbfb5fY47eR5DpZNrQiYe2cL5WPJ1UrTXLsji
9WNpj69EQZH264ujtNttgTPX8X4yx1Ff856O/LhKnq+iuR+rD+9tWczzVRT0
e1Rn+EuJPF9NTvOTupqd83i+miaJc3qc7+/g+Ro67NKdIhzl/8u8hiqthZ7X
m4ptVqqprbQ+8qLvTpvVapr8YENEwbFSm41qaniq+GxOGq9nVdP3GW5JDWcL
OK+hYNeqZX1O9ryG8jW+4bNm7OW8hjoejsj86sQuzmvozFIXB89tvL5SSzMu
1vWP+MKe19LRMR26KXX2vJaCeveu1r75Aee1tLi8en5tNd8vpY4u5dUktT3i
502to+ZfvvTrPMLvA6OO+hO7y1oeh9nmVh15HvR4kr9Tw/l4ajmU0z59Lu9H
dTyNv1ie6RrK+9UYT8vLp+WOv2C//ngqHOX8sjScr0epp4Jd+X94izxX6+lx
fVh580m+/0Y9BY7dH+FcXMV5PdU3nRvzoJPvnzKBAhK8pZzGaM4nUP2zx2GP
yna+xgSKnVqSJvXyfrYm0M9uy+4GHE+2WbmWUkZHr3+jhd+v6rW08cCEF8pK
ojm/lmL3xbo3frOI+9fy+2MJ9yfSD5LjQr8qkfsTKV3lNaXi2yDOJ5Li/4cV
rEx63mqwEWwFK9dBHmwEW8HK9ZAHG8FWsHID5MFGsBWsTIY82Ai2gpUpkAcb
wVawMhXyYCPYChak5z0LLIIlsAFsAlvAMlhIg36wCJbABrAJbAHLYCEd+sEi
WAIbwCawBSyDhY3QDxbBEtgANoEtYBksbIJ+sAiWwAawCWwBy2AhA/rBIlgC
G8AmsAUsg4VM6AeLYAlsAJvAFrAMFrKgHyyCJbABbAJbwDJYyIZ+sAiWwAaw
CWwBy2AhB/rBIlgCG8AmsAUsg4Vc6AeLYAlsAJvAFrAMFvKgHyyCJbABbAJb
wDJYyId+sAiWwAawCWwBy2ChAPrBIlgCG8AmsAUsg4XN0A8WwRLYADaBLWAZ
LBRCP1j8z/8At+uh7g==
             "]],
            FontFamily->"Helvetica",
            FontSize->14,
            FontColor->GrayLevel[0.4]]}, 
          {GrayLevel[0.4], PointSize[0.003666666666666667], AbsoluteThickness[
           1.6], 
           StyleBox[LineBox[CompressedData["
1:eJxd1AtQFWUYBmAimhoV2wl0FAoWFC0QI8kCHeUjNeOSLCCieOGcw1UFXUBB
QRRNwAhoxdRGnVjGLB3L1gqzLD10UayB1sEyaMx1zCsyrQzmhcCy/Zjy3Zkz
Z555993v3//sWT/H8oQMVxcXl95/Pve/rcOM8Fxdt6Ll95IIy49R6/mULvuz
6WxPKszzdjeCy9hP0qkrQx1Zg2rY/lR1YHBEWH0Vewy5BlUOb2+tZAeSQ5gb
/mlzBXs8tbfeSryw5w32c1R/NeD4hL6EY5ZD6eKh0jfvdmZwPpFG79x/Kdx/
HecvUrrfJLdat2J2OEUedh10s2c9ezIVNXw+a1RwOXsK537sCIqt0X883cnr
KSMavD3plyHyZnYk+d48EzTucBz7JfL1eKblUl621S+bRu8Mqa1LvjyCPZ1K
PA/MPF+8kc+fQTFa2K47P61hv0yn7eXzp9Y5+PyZtHh/XfPU5jr2K2QsnnAh
d08RO4pO7Mq6HvPCLO5H07Dq6Gtuz0eyY6hypFecW95aPj+WroeM6fvKcxH7
Vbq3cllHdVsZexZV7v26/nxLCjuO2nJ8Kpv+4v0hiTJjm7yy2uyWnRK9GxrS
/fGYCs7jybv+ZP9qL4XzeGrI+uRaQeNWzhOo4sP272P6t3OeQE//vK97yqjN
nCdSW1zYkcbYbZwnUk1Xo3rruHbUymdTwpmO3tnDiq37c84mM6RrZ+/+7ZYp
iXyDbuduujGQJ9HGwIkl6rBVfP05FPhd7fGGtcl8/TnU63P/B9zE/WRSq7w/
e7u+hPNkWvLlii0j3Aq5P5e2jhvb0FMucz6XAk4WlPoO3cD5PEr9o3/VRymv
8/x5VNi34ayWu56vn0KP7N2XsbTUznkK7V7gdcyMzud8Prnceysw/s9CzufT
Q7t/2PlNI98PLaDuqweDH27l850LKKpnQtXFbfx80kLat6kt6tAX1ZwvpKN3
3D3cExTOF9EHzVfKRl/n/5NzEQVc/tan48QOzlNp+Dnpds5TA/1UcrotO9uS
mGtZtJEzsuTmDZ3322ajvsqeX8+sf82yaiOPfxfE6zFstONg9qTJI/n5Fu10
ZOzjgxvf4/2x2Wlh/7S7XZ28PtVOh1PGjj8RZOO+nf8v/H4RHfQ+ZWadmjzD
2m+bg3KTnmh/dN4cy6qDfnMJPdcUl8N9x8D7ycrFNPKpci31j8vnfhrlxwf7
V50M4n4ahWW2b3FeiuV+Grn8/xDTH7QNrIINsJgBfbAKNsBiJvTBKtgAi1nQ
B6tgAyxmQx+sgg2wuBj6YBVsgMUl0AerYAMsLoU+WAUbYDEH+mAVbIDFXOiD
VbABFpdBH6yCDbC4HPpgFWyABflBh4AlsAxWwBpYB5tgIQ/mgyWwDFbAGlgH
m2AhH+aDJbAMVsAaWAebYKEA5oMlsAxWwBpYB5tgYQXMB0tgGayANbAONsHC
SpgPlsAyWAFrYB1sgoVCmA+WwDJYAWtgHWyChSKYD5bAMlgBa2AdbIKFVTAf
LIFlsALWwDrYBAurYT5YAstgBayBdbAJFophPlgCy2AFrIF1sAkWSmA+WALL
YAWsgXWwCRbWwHywBJbBClgD62ATLJTCfLAElsEKWAPrYBMsrIX5YAksgxWw
BtbBJlhYB/PB0n/+G1t4WyU=
             "]],
            FontFamily->"Helvetica",
            FontSize->14,
            FontColor->GrayLevel[0.4]]}, 
          {GrayLevel[0.4], PointSize[0.003666666666666667], AbsoluteThickness[
           1.6], 
           StyleBox[LineBox[CompressedData["
1:eJxd1gtQTXkcB/DYlizWEdYw4jISTV4Zm9fqF9LaYo9QSun0fuKIPK7UxbBY
j+ORtkUueS3FaTa11thKUkQOyyxa45RBdtv2rMfUDHaXub+7O77NNM1nvud7
v+ee/70z9Y9aFBjb1sHB4dXb33d/bT+G99ii6mU/HTB72+xE8pSW/OSidHZ3
Kinq7dwydzO7D7Vu+qCx5c3X7AG0Y299u/SMb9iDKHNYb8++R3ay3emx44LU
1sPr2MOocNT62uSmteyRtPOp9nSl1wb2KGoz+kxKwfDAUptHs6PYXlQcv8fx
+HdZfP1YKk5ocy/o+1z2eNrTofTW9b3fsj+jzG4fdZWd7Nd70x/74tYs+2q3
zRaiopCXZ+9t3sr2oRkxj9tmV/HzsEwir6NuHn9Z1tr2LZNp6OQ+vzd8amZP
ob6vQjx8n61n+5KX/rzCqX4NeyolusyZLqRlsv3oRZLlppinsD+nd0/LOVdm
T6NTw445Xhy4hfe/oMtvT6f38P1sf2ooeL4o+w2fhyWA3PKujGhut4M9nVL1
26nxg/g8LDNoZFbGhbsF/P4tX1J0555nj53cazOJVNaUO8HjFr9emUjN/etX
Za7bw/lM2vbhep+cqbs4n0nmC85dBu/l86VAiplo0nKKcjgPpJfPjw7occne
n0V9Uwrr4rPs+Sxq+M1h4zkz3w/NpvzqRsvAJr6fstlUsc86/eMDhzmfQ4du
bsxZ3TeP8znUocLiGlxo5TyIHhw7oZGHvR9EyWdHdev0hM+fgmlzcEhd9+32
fjBNeTMs5VoQf15oLsVtjA7/9b/3N5cqU/1P9l98gPMQMqUPvrGzyt4PoRcp
QatPFR/iPJTGtF6IOSHx/ZaFklmPVhtm25/vPHI9XTvStOoI5/NIaTmR1aE0
n/Mwqs/RBhYeZpeFUcrEU517PFQ5D6c+OX5/S3oh5+GU4zu4eO3RM5zPp8aD
xZ3zTD9wPp9ev27Rz/iXcB5BDyuaYusSz3EeQZOcqrPF8vM2myQKyui1peum
MpsliVJWPjLXBXBulehycNshhcmlNusSiYFSm4BefL0pknLWXGlt6cW5FElj
XnzS5c+xnFsjaff9q41+FeXcj6TcdHNKjaWC+1F03muDg36HLUVRRPvaXjPv
sa1R5GPp5DL++EXuR9HxoIjwHscruR9NNzc5zrqWz5aiyce9ctulg5e4H03Z
9d73aU0V96NphfmIx+Q+l7kfQ0+qIkJvubGlGKrpvkRYWnSF+zHU8KS0/elw
th5DQ5u9PV3G2fux1Dam8Y6PK+dSLC1M7njdv7Ka+7G03/3BKOeDfL0eS5Gz
A92sm/h6Uxw9Mqa5OQfUcD+Onq0IzdDd2dY42ufp9WBjM1uPo+kBPaNe+l3l
fjwVlr77ArOleL6/a9yPp9Cuo288yeNcjyfXHauV2HJ7P4HuLvc1SrPs/QSy
nGv6ZX8z2/rWJbS2ocreT6DNE6b9GPeMX9+USB3TfUvm/8yWEqmo35ABFe61
3E+kcuV2Qe4utp5I/eo8dQ/X69xPohG5PpP/cWRLSZTQPiz4qhPbmkRhaS4n
hly295Nod+kqv60d7P1kolbxkOt2ez+ZzFVDxu2ssffBOtiU8r4lsBWsg00L
oA+2gnWwaSH0wVawDjYtgj7YCtbBgvy+R4BFsAxWwCpYAxtgYTHsg0WwDFbA
KlgDG2AhFfbBIlgGK2AVrIENsLAE9sEiWAYrYBWsgQ2wsBT2wSJYBitgFayB
DbCQBvtgESyn0S6Hd/8Q2vchV8Ea2AALy2AfLIJlsAJWwRrYAAvLYR8sgmWw
AlbBGtgACytgHyyCZbACVsEa2AALK2EfLIJlsAJWwRrYAAtm2AeLYBmsgFWw
BjbAwirYB4tgGayAVbAGNsBCOuyDRbAMVsAqWAMbYGE17INFsAxWwCpYAxtg
IQP2wSJYBitgFayBDbCQCftg8X//C687CLg=
             "]],
            FontFamily->"Helvetica",
            FontSize->14,
            FontColor->GrayLevel[0.4]]}, 
          {GrayLevel[0.4], PointSize[0.003666666666666667], AbsoluteThickness[
           1.6], 
           StyleBox[LineBox[CompressedData["
1:eJxd0g1QjHkcB/C4ODmZx+sZL80y5OWGCXFehn5HSiUelUjJtttuqxyPt/KS
SkjSy5OOUR125OW8P+5SeW0jQierM3Mazi2XqMM9eT3UuZd+Oze+O7Oz85nv
893vs/9n++oWBxhaOzg4vP/n/e9ny0v10BdmHnJNTSttcTvyn/a57pW3yaPF
XWl8rbGk1e4sdm9yL837xHHZBnY/6pbu2+Dovo7tSnmTHo2K3ZzHHkJ9Ks80
tHohs4fRitgRY3zDd7KHU8UXwoTBOWnskVT8rO5gx1Or2KNIeyJly92fNrK/
pA01jj22eySyx9K6/k/u+HimssdT11Vbl1+vXcOeQBsHvnyX82c824PUTbs/
uJzd3uIkojP5B8bVGnewv6KeAVMah8RsYU8iY+dXyTOWbWVPpl7eRy4dcOC9
JE9Sm/Y4Nm/MZE+h/nnUaUuP7S3nmeRFl7KGxw3ty/eb5E1Dq8vHW3Ls+1Np
dbNP/DPHfLYPDY1fe9QvI4ntS4ePH2t/S8fnl+RHzotiPrvht409jU5bHp4w
Rtpzf4qNye1Q8SKXPZ2Kp+Q6j7hq/30zaJ1HU9MbG/dJpHtL0jJrn/PztYjU
tkti1xV1CZzPpHJrQ22HS/y8LDNpVG5jUXVMDucBVJ/v7pxWl815ALlKvy/a
1SBxHkhehX0C4wybOA+kwn7Re2548/1REFkeP6+TjvJ5WILoxNuS0UHpBZzP
orv5v7rd1OzjfBbpG/Mv+LZhUzBVXXSadmAFn58lmHRdck9ZHvL90GwKX3/+
5etHhzifTd3Get791nc/53OoQnDoveb1Xs7nkHtSMSU/OM55CDVdOepTPOB7
zkMoO+H9OKlK4XwuvY6/vrTm8RHO59IuJ//OfteOch5K1fsbXGrCTnIeSmkP
twdPfsDfR2FU82Tqq53zCzkPo/Q3v72uHFjM+TzyfD+nbPHkEs7nUXXvkLcG
tyLOw8n1/iSXsgx7Hk5/ZL05tM3pDOfzaZA+fse5hWzLfLru8c7Vf/3pFmu0
VFKZ8Et9FedaLbmk3x6YpDvbYrOW/rq1st51uKXFNi0ZpG/OjqtgayJIWWrK
fhpfyv0IytsxrLwhi3NzBO3NzDycPa+M+xF0T/ZqM72IrdGR2Lx+akrvi9zX
0dTubutC49hmHV1IXdt6kFc593XU9GFMxAXTZe7raUBO4PiLt9haPY26+agg
vYRt1tMxIVjvFFPBfT01HWys9tfZ+5H039/5B861kfTU6OXRc/pV7kdSaOjK
8CGjr3E/krxOpg5yXczWGCigMdE76Du21kBtO5rq2xfZ+wb6NHxonDGZbTOQ
uvFqUJn9eo2RbDUu5+5PtPeNlNHuctk+PdtspCelVf75S37kvpEslR16GZrZ
miha1da5uUsYWxtFV1zfdirVXed+FCXXLXsWe87ej6Lb6kvfkBR730ST6PyG
9h35eq2JJiT3Ghza3943Uf9BCemnYtg2E+1b/yqx4wu2ZgF5zri2N2V0FfcX
UN+GiQ4H/dnmBeR22/lOdwPbtoAulLbrOXIzWxNNjT9HZqxOtfej6XTUvIKH
dIP70ZRq3BUWqGHboulwXEmfnt3Zmhgy9W1VUJnP1sbQ6orB47ZW2vtgG1iz
8GNrwWawDaz5GvpgM9gG1iyCPtgMtoE1i6EPNoNtYEH62G5gESyBZbACtoJV
sLAE9sEiWALLYAVsBatgYSnsg0WwBJbBCtgKVsHCMtgHi2AJLIMVsBWsgoXl
sA8WwRJYBitgK1gFCytgHyyCJbAMVsBWsAoWYmEfLIIlsAxWwFawChbiYB8s
giWwDFbAVrAKFlbCPlgES2AZrICtYBUsrIJ9sAiWwDJYAVvBKlhYDftgESyB
ZbACtoJVsLAG9sEiWALLYAVsBatgIR72wSJYAstgBWwFq2BhLeyDRbAElsEK
2ApWwUIC7INFsASWwQrYClbBQiLsg8X//TffRA8L
             "]],
            FontFamily->"Helvetica",
            FontSize->14,
            FontColor->GrayLevel[0.4]]}, 
          {GrayLevel[0.4], PointSize[0.003666666666666667], AbsoluteThickness[
           1.6], 
           StyleBox[LineBox[CompressedData["
1:eJxd1AlQVHUcB3DAI0vLNSzGg1h1Zh1KUURDbIyfR4gXPBa5RNkDFlCuBVxQ
XA7JUCiXJygehK7igaPks0LxSswsUtAV0zKhWe8p1J7C2OBVMftzyu/O7Ox8
5vf//r//ffveDtOnqQ0uTk5OT/59d386XrK/84S65NoxGf4O96FilfDd8KJc
9kDKfkudp76XecLhoVQz6WZ8vXMaezht6Wcpi7iTyOtV5PeQ4taq8nj+LpnO
VA/Rhaxge1Fe2sWtzwJf2JsmudRHHYtcyvah7G2Hg0aM/oQ9gW4dzC193G5g
+1JyxdmAO0+XsP1o+aMFu1QnZ3P/B9RaVXfVa3w2zyfT1sbyHUmqfLY/ra28
1tucx30FRKXPNyRdcFnJnkKFlvC6HdVm9lQKHLc3u959FnsaLftd5d1n34v5
dGqKbW5UZuvYH5F0a317ig+fvyCAbkdkFmgtFvYMyggZPbzkx2h2IH3zl2/i
/g9THecvmEmruh663K3m610wi3ptH2lQT5vNnk37an/RZAXH8Po55OHq2Xw7
PZI9l0wW5yvtbaXsIKqrnjjD3T2bHUwrlFRkcV/pMAm8X57DDQI1Oxf65Txl
Uwi1djxdVD0p19HfEEKDFw8sa/ojhedqShqlS/msSuS8mt73+LmoJN3C81Dq
CmrK8V6XyfNQSvE96Tt3K99fNI/eFmp2lzZoeP951Hmqz7UL3/P9QWF0vsvT
0mN/FufDKLlu1XGhoYjz4TTt9MR819dW8Dyc0oeV2gPO8HqKINcttvbg6x/z
PILKa9zMm8sjeB7J3z+V+yOpxek3l1dLNDyPosq/I9z9WqJ4HkUhvw4x68aZ
+Hzzydvfd7xhdz7vP5+eb7y868DxcM5H0/3oWtcNNybwPJoCT3lmdqzZyPMF
1PvIo16d31bxfAFF7eycM8a7gucL6ai5/VRONbthIfXXqErEI2t4HkP5Pt4L
V196cf1i6G6bx59h74Xy+TR0Y8+Mwa2Xs3iuIeuTjPijU3m9UkuH9PlXJi/j
50GrpYCKpgPH9no59rdqKWrQGnPMA37e7FrarnpsXjdgpGOu1JHf512XhipX
c15HrQXn+49YucFhq46Se143PSus4ryOYvUd6Sk1vF6pJ42mXT2is5zzemro
mdrWHMr3m1VPJaXBjeeu8vnseur+th66SM7H0qc+RX5TKs2O82hjac+VHrUN
Iv8+1lgKfxBwe60//z/ZY0k3Tz3SWlzA+ThqSdO8cm4Q32/aOOr7k14ee285
5+Oo3t/t9UGlhdwfR6lum9vHt5Rx3kBhA/d/edCTn2+tgd70ujmgNbCY8wYq
nr7N0OZfxHkDfdF9u70Tz/l4Ot1Y5leRzefVxtP5AV1eO70W8fWPp4teuzbd
NxXy+ePphnCib/RXBr7+CbQxZNShrwfz/7c2gYaur6zZedjE+QRydos7+9DE
+9kTaJjLG9tmNQdxPpG6n9bnqumcT6SspE39fuiYyflEcvr/yw5WLnrZWrAV
bAcrF0MebAXbwcokyIOtYDtYmQx5sBVsBytTIA+2gu1gZSrkwVawHaxMgzzY
CraDFcaXPRYsgI1gESyBbWAZrEiHfrAANoJFsAS2gWWwIgP6wQLYCBbBEtgG
lsGKTOgHC2AjWARLYBtYBiuWQD9YABvBIlgC28AyWGGCfrAANoJFsAS2gWWw
Igv6wQLYCBbBEtgGlsGKbOgHC2AjWARLYBtYBiuWQj9YABvBIlgC28AyWLEM
+sEC2AgWwRLYBpbBihzoBwtgI1gES2AbWAYrlkM/WAAbwSJYAtvAMlhhhn6w
ADaCRbAEtoFlsCIX+sEC2AgWwRLYBpbBijzoBwtgI1gES2AbWAYr8qEfLPzn
fwA4gqH4
             "]],
            FontFamily->"Helvetica",
            FontSize->14,
            FontColor->GrayLevel[0.4]]}, 
          {GrayLevel[0.4], PointSize[0.003666666666666667], AbsoluteThickness[
           1.6], 
           StyleBox[LineBox[CompressedData["
1:eJxd031MVXUcBvCrG+02hM7URSCNY4g5SBRBWULjm2+gF+WAvCkolzcFVDiA
kLyrQ3kx6KAFDpcejTZJWienf5SE+IbJFh6XrshNT6WSuuqE2lTEss6Xlc/d
2N1nz3nO87uHe6dmFMRlj7fZbCPP/v55t15mRNOMX916ZueetGynr27eOT/9
0Tb2ZNqkLF0ycLqa7U0RcYt2JnQXsl8jl94tL7iNFkdYnk5nHsxIfe/0DrY/
ld2eHmTvepcdSHbxeMOekSp2EF25c+TI+OM57GDaZdQEDH4+tj+X7iV9neoZ
7+A8lB47Pad8OVjDfpMeFoZEJlbnssPoWmFj843hAvZb5HZj8GaKTynfL4J8
gsrzDwbw/bcSDSTc8275vci6fuvb5D/vVsnZqRXsBeR3objKx72Ir19I1QXf
HhiNamEvorDrMU1t+bvZi2lG5LhDzr5a9hJya96dNPSKwo6kB1lPL4XmtrOj
aI7W/HPdsj3spdTqmyVeDKxhLyO/kvHt9in5bAdVfJS4t+c7iR1N/Z0fpuc5
1vB5l1OPo9PRFzR2nhXkPqs+avmJenYM7b+U6NdSxechiQ6Ev3G5/VaV5V6J
5vgIv0T/8D7nsTTkHT6pfdpOzmOp69Pv00pjmjmPI9e7fSd8M3dwHkcnL1/c
1xhfb52HVtLsqMfHGp8qlntX0vCLg2VT9jVxHk+Hf0xJDr3G7o2niELbaE/N
Hs4TqOZlR0ul31bOE2iW5/moP+0fcJ5Ivh3569PKVM4TqdfXPz7U4wDnSVR1
90z5s0fGeRK1/aVUj8zn+1EynU0Zuh44Mnb+ZDqa6St8dnc9f75V1HX4VMgE
n23cX0VXH1XndW/m7zutJq9H3T91RpZzfzUdsndeHUxawXkKKdmnzvosHnu+
KVR07lzsFw3lnKfSoobW8P2taZynUkx/x855tgDeX0Of3J80kD+zmPM1dDtt
d//kYpn7a2l4wfzw2j/G8rVUP+wyc5qzlvM0GgpxPRbWkcN5Gv379RE2Wrno
JI/FL1VOSKy07HQSRZ/eEb59g3W96qT0JyG/fVOwxbLhpM5ZjrC5bRWWxXTy
8nCvzRoXzP10eli/d+LS+9stq+n0cUfdwSsXyiwb6bTp3NOjFcP8/MUM8qrP
Dq7rKOV+BiV7DzzJc3fyfgZdswVfPxWTyvsZtC5QLuvy5N+7mEm5ryYsF0pi
uJ9JLodez45b6Mr7mXQ8zn5jYiT/P4xMsv3/JWY9bydYBRtgMRv6YBVsgMV1
0AerYAMsroc+WAUbYDEH+mAVbIDFXOiDVbABFvOgD1bBBljcAH2wCjbA4kbo
g1WwARY3QR+sgg2wmA99sAo2wGIB9MEq2AAL8vOeDZbAMlgBa2AdbIKFQtgH
S2AZrIA1sA42wUIR7IMlsAxWwBpYB5tgoRj2wRJYBitgDayDTbCwGfbBElgG
K2ANrINNsFAC+2AJLIMVsAbWwSZYKIV9sASWwQpYA+tgEyy8A/tgCSyDFbAG
1sEmWNgC+2AJLIMVsAbWwSZYKIN9sASWwQpYA+tgEyyUwz5YAstgBayBdbAJ
FipgHyyBZbAC1sA62AQLlbAPlsAyWAFrYB1sgoUq2AdLYBmsgDWwDjbBQjXs
gyWwDFbAGlgHm2ChBvbB0n/+G+1qTZ4=
             "]],
            FontFamily->"Helvetica",
            FontSize->14,
            FontColor->GrayLevel[0.4]]}, 
          {GrayLevel[0.4], PointSize[0.003666666666666667], AbsoluteThickness[
           1.6], 
           StyleBox[LineBox[CompressedData["
1:eJxd0glQVHUcB3AkySv1ZaSiootXaRoeiYoT/BQB0ZQHCCKXC3Ij8DTxRK6s
UTN6wIwgqG2gIM4qTzwjDzbXW/FZOppTueakKB7PE0LFava30/jdmZ2dz3zf
9/99+3ZdYtID4+zt7Oxe/Pv+79P60jyX3xk6uqNxwVGrO9KokXeLfosuYjtS
rIt7+/z2yZ5W9yOH+mVvd30VxPlA0kVdcb3adSXnQ+nZk8qB75/4ij2cqg3l
d+e4Z7M/ptaHppRit0z2aGrsWdcj964tH0tOoScfeW0rYI+jd/un9tvd05aP
pxsx3l0ro9ewJ5Jj7RM3t0mL2JPodJhX9eE1G9ifkmtr55/XexexPWmE35am
F5JsdQ7RzW1lZp1SyJ5MH710+sNoKmNPocUlrq71HqVsLwpS7w/55uI69lR6
3fC8sWvzQuvzyPGmC9dSe5U2rebch37Yce/HgS3ZnPuSY03t/mH9i9nTyO22
ZaM6uIDtR2fS4p9W3FjNnk7W3yeTPYPCo1ujvCSbPyM5zmQe4L2K92bSqWLR
dMOBn1/OLPq6ck+RKSCP7U+vJw/2yt9ZbDWJFLzG98+/7myyul6ksWu632tx
NXAeQHeyZk3OcivnPIAq+pdfdDZv4TyQpqXNrBtZUMF5IN1dGp2y/zFfT0E0
NvBh9abnWzkPIu9pvzccebyd89k0o/B2q0c/Wz6bFpnDMjvnfM95MHW5vyk+
dwnfb30wVW58kBE4j39fCiEn9yXi2qZlnIdQZe6Ay8r1LzifQ9uNlU1rd9nu
bw5dc59wtay37f5C6VLpLeeqRv6+9aEUO0ioaerF90NzyT98UN5CqZrzudRL
G3PMZ24N52HU4BRwrW/mbs7DqGZfc/XwTxTOw6m8OGDEgb07OA8n+0MOPRw9
d3EeQWN2HZwwfLzt/Ahyup0+xcW+kvNIutX4aGVZm5HzSOoza2NZ+tQ9nEdR
5d62DXYv2fVRZP+oLsuUtpfzeVQa2RwyeOhBzudR2YDspIDvDlmt09Pu3hk7
D/sftlqvJ2N+vzvvrOfrDXpqH9JtZO3mo1Zb9NRceCLROdjE/WgKPNj/y6aA
eu5HU2hGSJd7ozk3RJNQO6KkpeIn7kdTkEf74Io5x7gfQ933pfZ2MLH1MbTa
t6+v8TjbEEOjnji/NLczcz+GGsyLXUKy2br5FNqWGa7MPs79+XRNCu3TEsA2
zKc9u3s8MW5lW+ZTp7YDhc59T3I/lsx05UhO1Cnux1JJz2d+D5TT3I+l6ZFj
8gvusS2x5L84ssX0N1+vi6NxpRHrczPOcD+OcpvWOd24b+vHUbe47euqn9r6
cfQ0panqtfEs9+PJe+T5nUIIWx9PfpeXvJf5C59niKdTF3x2lQWe4348ebZz
HDTjFluXQMK5izeb3c5zP4Hi1k3s6B7GNiRQ907XX/Tdy+dbEqgwos2r9b5t
P5H/73yePpEubf5gyx4HtiGRWsTyId9W2fqJJJUkynlVtv0kqlEsWfVv2faT
yKPxV2NrhG0/icLq8lLNRWxLEpVf8HVa2K6B+8m0vLbM6VUiW59M5qgP9ZN6
X+B+Ml3yyXCXn3FuSaYqlx1awjLOdSnk6BHeocNKtj6FVpwc5l541tYHW8C6
BW9aDzaALWBdKvTBBrAFrEuDPtgAtoB16dAHG8AWsCC96VFgESyBZbACVsEa
WFgI+2ARLIFlsAJWwRpYWAT7YBEsgWWwAlbBGlj4HPbBIlgCy2AFrII1sLAY
9sEiWALLYAWsgjWwkAH7YBEsZVCR3bh9C3ba9iFXwCpYAwtLYB8sgiWwDFbA
KlgDC0thHyyCJbAMVsAqWAMLy2AfLIIlsAxWwCpYAwvLYR8sgiWwDFbAKlgD
CytgHyyCJbAMVsAqWAMLK2EfLIIlsAxWwCpYAwuZsA8WwRJYBitgFayBhVWw
DxbBElgGK2AVrIGFLNgHi2AJLIMVsArWwEI27IPF//0PO2UMCQ==
             "]],
            FontFamily->"Helvetica",
            FontSize->14,
            FontColor->GrayLevel[0.4]]}, 
          {GrayLevel[0.4], PointSize[0.003666666666666667], AbsoluteThickness[
           1.6], 
           StyleBox[LineBox[CompressedData["
1:eJxd1AtQVGUYBmAQ7+R0ulDijUXLCyaBjCLhxicI4QU4gCCyIMuyLKSIBwRR
uQiKSuLlmIiJaEezSRzSrSl0THRVNCe1zqA4Yo5uXrBGpaOWJOmYzX5M8Z6Z
HebZl3e/f8/5//U0LYxJ7+Hk5PT3i9e/fx2XFuTU7epLhhqDZ/3pXH7/dTrW
UNL5U00KewhtK/vhrw73DPZw0joqWz+Oi2aPpG0PPfcOanzvmMNeVGTa4XXd
z8T2pojG7FcG3jWwfUlfGlryTDBw34/aNrudbHE2sieQ4u9W59Mgsv3JUNS/
9MFL87gfQDta96t9zi7hPJACK6/VlRZms/UU8WhDbN5ba9hB9CTy3DLfqpUO
lxL9WNF8ze6a5vi80ikUWhv5dcvtcnYweTmd9sv8dSE7hBLNgdej1q9hT6Vn
f/Z3be+zjh1KAwZ1jjqUsIkdRq1BUS69p3X1PyD5ak2eYXgBO5wWd05J3iNa
2NOoqcB0qXJXEXs6Pa170Bxhktkz6OLYdPcbCXz/S2fS8pnzL1yeu50dQTMW
Z/W8kb+eHUnfX/IrT6vuchSt2F/s3ChtdZhEGrt7ZGdRVZnDNpH27Ou3u91F
4jyazix97jFqZgXn0bQquOeQ4C3LOI+h5oCgUzn2VZzHdP88iqXAW5ZDzp/y
/rHF0mr/+dpRL14/zaLtdcLGprP8PGyzaFK514RCJY7zOPp2wcBex28Wch5H
h/RTTN8VypzH05Gl+0KyV/P+scWTb3JFi0cq7weaTZ8N9X+afXgL57Pp4Raa
fu/KTs4Tup4n5wn0LGL0VJtnHudzKGBA9Kqgk13z55Bbfc7Eoc7rOE+k3w4e
cLmz7hPOE+lm0+zAtYuqODfQtVl7TlwOlhzPz/bC1gXRlpW1nCfRvrADvUcP
6Lp/SZRxv8H1fP5azpPpeT/v+IvGGs6TKcxVbajJr+Z8LvV0Hp93T1nB+Vx6
w6fMUPConPMUCntxuga/w+u1pVCn0X3w4dYoh3VGsnTcSt11ife70UgtVeah
G/bz+VeMdGarePyXXtGO3G4k/YPacbpvsh3WpZKv6/1aS1k191Pp7LgvVzfp
2Uoq5R4LiVaiqrifSnURtVd/F83cN5GQ+HLKyLWl3DdRlc+Fxwfq+f8VEyl7
sxJi5/D67CYyB1V+Hn40hvtpFKvftvyPiHmO9RrT6PGIUHPCqULup1G7Pin3
6phiR25PoxFH9H2dnwRz30zjQobcvTFxOs8308HijZ133fg8KmZyvee7qTmr
hOeb6Vxo0ShLYwX300lvHDb+dgifT2M6uXtY3v05spL76RT+5vb4/mX8+2BP
J68v9G/faeq6fxYKcfkqq03O476FLk5rOFz7Kv/eKRa6sv79NpceXeu3UL27
+y3vE2Z+fhk0uWOYd0A725hBkyytm21tSdzPII/XxpxvywnnfkbX+eL5mfz9
vbifSVM/qp68s5r3h5JJTv+/7GDdh91tBCtgO1g3D/pgBWwH6+ZDH6yA7WBd
FvTBCtgO1i2APlgB28G6bOiDFbAdrFsIfbACtoMFqbt9wCJYAstgK1gFa2Ah
B+aDRbAElsFWsArWwEIuzAeLYAksg61gFayBhUUwHyyCJbAMtoJVsAYW8mA+
WARLYBlsBatgDSzkw3ywCJbAMtgKVsEaWFgM88EiWALLYCtYBWtgoQDmg0Ww
BJbBVrAK1sDCEpgPFsESWAZbwSpYAwtLYT5YBEtgGWwFq2ANLCyD+WARLIFl
sBWsgjWwUAjzwSJYAstgK1gFa2ChCOaDRbAElsFWsArWwEIxzAeLYAksg61g
FayBhRKYDxbBElgGW8EqWAMLy2E+WPzP/wC+FY3j
             "]],
            FontFamily->"Helvetica",
            FontSize->14,
            FontColor->GrayLevel[0.4]]}, 
          {GrayLevel[0.4], PointSize[0.003666666666666667], AbsoluteThickness[
           1.6], 
           StyleBox[LineBox[CompressedData["
1:eJxd0n1QFGUcB3DULC2JnURMxpiVtBEowVfMDH+JCAji8qoeyi2HZ3iELnIo
gsGhICAlC2II+bL6h2Y2tY5OL2Z0aZ1NNbZjlhpZq6MzWY6zvJWazlRzP6f8
7szOzWe+z/f57TP3jHOsyXAODggI+Ouf999f/2PNOZ48YnBU/bpP/R5Gt0qm
JeZUNbKDKdDXMG+f83X2WBp94teopKlb2OG0q6Gq+F7/mjl+P0N3D/WcXejw
cB5JrhPu7U8+dH/9JArNSOiJLGpiT6aRCUmXznRtYk+l5qeyrszylbGnkysm
8FTi527eP5ZORg/0HQivYz9P35wbXx4fms1+gWojp1dqowrZL9L6fR+lPf1c
He83h+4WL1Iv3Kzy20N0tLJXl4pc/vWel+iN1mvj27oU9lxqz4m/EpbSzOvj
KTO8MW/+kY3seQ+ez5NAyZ5O2/s/rOf+fHr0ie5LQ9zVnCfSce+1IytXeDhP
onFuY8LYijfZyXT4qE1ubuTzehbQjfQPw+p+b2GnkO6Om52iTub9Uql6iq/+
4tdbOF9IExMH7Zd99/tp5N0eMumwHsFeRJPEY2FdqbX+Pkl0YXNyT8/wDX57
JZraEHTjVjR/H6WTveOD32Zlbfbbm06Vwe8mXq6o5TyDrid3nDMeVrmfQUXn
a4/5tFLeP5OcXx4ZGHG5nPNMGhribasZUsF5FlUUz8hx7NnB+2fR7qgFwz97
u5P3z6aPPe1jZnzF9mZTbv6dvHjlNc5zKPZg6yBtayXnOZTbmTvuHd9a3n8x
5QTtrE+9zefxLqaB7vM1pfPvf/8S8t7YM/vZcy7+viW09/oE35R7rZwvpYPh
o3whm3iedyk17I5w5xXUc26jvm2Z7vHtzZzbKPpAx82yDDbl0mVKCompaeI8
l65+4nKejOb7S8soqLciJiJuG+fLqFmxWfvf0zhfTn9UP953behOzpdT1E+9
LW39Kud5NHOg5uru+A2c51GhzeGc1tvIuZ1qk7aMzf1W5vPZqd97Wv7iEN8X
USZ7oBTqCl7rtyxTtJQhD0rl+6LJ1DJ36a07Nr7PpkwTzmx9qzGumvv5dGri
sLBffubzyPmUos/cdfv7jdzPp13Ty+07Hivjfj7ZHzkzJv1H/r9EB0VmxY6u
7i7lvoPuXWwObsl3ct9B64o6RpzuW8V9B1l/Nl1szS7hfgFFjaw6tDeW18sF
dDTh7Or+yXbuF5DalfydVpjG/QIK+P8jrnjQMlgDm2DRCX2wBjbB4krogzWw
CRZfhj5YA5tgsRD6YA1sgsVV0AdrYBMsuqAP1sAmWCyCPlgDm2DxFeiDNbAJ
FouhD9bAJlhcDX2wBjbB4hrogzWwCRaUBx0DlsAKWAXrYANsgYUSmA+WwApY
BetgA2yBhbUwHyyBFbAK1sEG2AILpTAfLIEVsArWwQbYAgtumA+WwApYBetg
A2yBhTKYD5bAClgF62ADbIGFdTAfLIEVsArWwQbYAgvrYT5YAitgFayDDbAF
FsphPlgCK2AVrIMNsAUWNsB8sARWwCpYBxtgCyxUwHywBFbAKlgHG2ALLFTC
fLAEVsAqWAcbYAssbIT5YAmsgFWwDjbAFlh4FeaDJbACVsE62ABbYKEK5oMl
sAJWwTrYAFtgoRrmg6X//DeSV0nD
             "]],
            FontFamily->"Helvetica",
            FontSize->14,
            FontColor->GrayLevel[0.4]]}, 
          {GrayLevel[0.4], PointSize[0.003666666666666667], AbsoluteThickness[
           1.6], 
           StyleBox[LineBox[CompressedData["
1:eJxd1AlQVAUcBnAqHQhUXnnkQbVeDJOmiJBoKH88OSQfl7qAsCzscsPz4No4
FlBGPOJ5pKU4LTbjSGk+r3ESHEDCsEi3LBC1WkPNRO3p6KRoUM3+qfx2Zof5
zbff+9577L6x+uxww/MODg5P/n7/89f+Uv0bDyefN6SVNdjtRD84/bn4VFYC
exiNyHocGGzKZ7vRh3U7ZFdTBXscNehmZMRsr2S7k9uFoTvyqYD9BsWuOfK9
qWELewqZhbNyYnd/Po0CmyJa3//3eNNpV5x+8oWppWwfyjZUnvPaaGbPoJHb
euOcXTewZ9K9h8en+MytYr9NfX6DR04o6s9n0914bWq4c7/9qTa0+srvorfd
ZqJfzzxYO/E1Pr45gLwXZ9aW1xez59LTax40rI2v3zyPHl7uKF29cC17Pj0d
HVQmDYxkL6BRs3LFyu7+zy+kmpqSso3D17EXkV9Tb/eVY3y/zIF08uKxcKdr
W9lB5L3uXPrtl/s/H0zxE1+vc9ke6W93CB3sic1s6d3KXkxuRW2OA2atZofS
6FeGrE16LoL9Dg0Yq20ckFXEXkJ5oYHpg2ZtsZtEkkPvjy9u2WV3o0hXj9kW
xAewKYwCXF4cueKnas7DqOkT0+M97ts4D6dNpTlu/pFpnIfTj3evz5nprOM8
gsKM5Yu9VuVyHkHN7RnXJ/aVcx5JY/T1N6L25HAeSS1V0/LeHFvCeRRV7TN5
9d1M5zyKVp1e++2BjCrOl9LgfQmP1n9QxvlSCtYHff7ELZvzZXRDefLe1cPs
xmVUeVfbkTLTzPly8n7pLb9T4fz9a1xOIa2Os3dH9fe1ZNzrVHu5M49zLQXM
T7vU4l1uN0VTakROVcZnG/j40XTWd+GRRfsruR9Dn0Z/FzbEmMh5DLUer9FX
N9RwHktHPW7vvVn6Eeex5FfxZfGIkP7/zwqadz3+60kduzlfQcaMm8YSSyHn
ceTi3utxq20z53FUEX2hvmtYJufx1FW7aPSV9grO42nsHKWrgUS7NTq69yBY
W+HL16/T0ey6wu5m0za7LTpy7vhYmu28026bjg7sb/Ie9Dr/njUJVP2FRlmV
wtYlUE6ul29w3B7uJ5Dp50eXpofw99uWQDGFzuZ7g0zc19NF18NNp4PYOj2F
eSY6t/tu5L6eDrkv0YZ28PfZpqcTRVU93cONfP6J1KMbNeZk51S7dYmUPTV1
U3tYDvcTybW9b2bbzhm8n0jOIX6WjK8WcD+JhiY0X5hk0PJ+EpUO9DTYzHw/
LEnUfW1Qy6vZ/Hy0JdE3OaNTa+uL+PwNVK8Z53NHz88XnYE8djkqrYf4eWQx
UEJLbfvpydu5b6CwnrmtBX0l3DcSNe/2yY/n37vOSHvVzlm+F9O5b6SY8WUr
pd/y+fqNdGKC4+20+0l8/slUkH++9LqTlq8/mbrEBpeYowa7Lcn0yy2H9XWm
KO4nU09xWv2abSm8n0K1nS8cbJT5fulSaPOd45Y/znjyfgo5/P9lA2tSn7UO
bAHbwJo06IMtYBtYkw59sAVsA2syoA+2gG1gTSb0wRawDazJgj7YAraBNdnQ
B1vANrAgPWtPsAiWwDJYAVvBKlhYCftgESyBZbACtoJVsLAK9sEiWALLYAVs
BatgYTXsg0WwBJbBCtgKVsHCGtgHi2AJLIMVsBWsgoUc2AeLYAksgxWwFayC
hVzYB4tgCSyDFbAVrIKFPNgHi2AJLIMVsBWsgoV82AeLYAksgxWwFayChQLY
B4tgCSyDFbAVrIIFE+yDRbAElsEK2ApWwcK7sA8WwRJYBitgK1gFC4WwDxbB
ElgGK2ArWAULRbAPFsESWAYrYCtYBQvFsA8WwRJYBitgK1gFCyWwDxb/81/S
j6NH
             "]],
            FontFamily->"Helvetica",
            FontSize->14,
            FontColor->GrayLevel[0.4]]}, 
          {GrayLevel[0.4], PointSize[0.003666666666666667], AbsoluteThickness[
           1.6], 
           StyleBox[LineBox[CompressedData["
1:eJxd0w1MFnUcB3DyXef0WmRmlkdTHKkYOlND5CcBvkByoIAg4sPDm6HACSoP
rz4qJqDGgYDLrJ0OVi5zV6lLa/LomjUyukANp87LQC2N53wJCWSWux8rv7c9
e/bZ9/ne9797nsfLnh2VOsDDw6P339eTd+syA0s2/NGUnj+/0fIwCm3JeuA3
QWJ7Ul11x8SaU85Ay+Ppy8J7mrS2gP0qRfdumJembmV708GQ4/f7zpexX6NC
zyMLfy1IYfvSkJNdgx+cKeb7+1F58IHUq4Hvcj6TGo+X9Py0r5LzWZRtX7TU
O2sW57NJ71TszuBl7Lk04ps9EZWZcWx/CtPm7P/7QgL3A2jPbNe5PLP/84EU
v3WXc8RCp5U7iUL+uuiKGZ7GXkDXRa+mF44q7CBa71VphDbVsd+iP6cWfDyg
s5wdTP7XInbvzcphh9CkO5cXB3fnWXvOUDpmhKxesG8L5wvpql7zYYmUzvki
6i4feOthXyHni2lSwMjPljb3n28JpV+4mTGlK48dRp82Z2wJ8K5mh1POGy8/
c2Xqe+y3SSq/PTY2YRd7KX3fssP3k+z+80bQqbBDYWf9DlomiYZNWHK0/W69
ZZdEzdH3x1e5+/NIamj7ec75frsiacaNI5Pat33EeRQN1d29s6ezXVH0KDNC
aevk89Ay8s8dPfxa707Ol9HnD6/v7HJUcb6cxGHKgeShtZwvp9pRFx/PPcfP
j6Ip4O7+aeLRRM6jKaPnjvN2RTnnMdRliyoqCuLfjyuG4hoehE/3S+M8ltLC
T49Lb43kPJZuBNZfOzWqiPdXUPT0xtaUs/z8XSuoMyAh54pPMffjyHGizP3t
YT6PK44ml50cTRm53I8nn1qzNHEzf/+ueHq+78D7k39J4XwlHfTuKap5Npb7
K2l863N1Dsrn+yfQ4IY1HYm2TdxPoNyUjr2nx67n/ir6umVGlPtQEfdX0b3h
l/Jf+iCT+4n0o2Pl78cuObifSPVn2oKUbUGcryav+dpvjWTjfDVVVCuLLnfn
WrloozGNPoeXS1WWbTaKq2ifsqXGYVm18f+31LJho1tbe+rmruLnLSbRi4Ni
Rk37Yjf3k2hg7V33TN9d3E+i3NKR7Zc6dnI/ib47+dXuIeYm7tvpccH2wQ8H
ZnHfTiNvjktbMy/SOq9qp9Z1r+w4/WijZcNOds9BldnuDMtiMm17cpwxyZZt
yVR64uoPxTkTuZ9M1Y78N2NrorifTB7/v8SUp20Dq2ADLKZCH6yCDbCYBn2w
CjbAYjr0wSrYAItroA9WwQZYfAf6YBVsgMUM6INVsAEW10IfrIINsLgO+mAV
bIDFTOiDVbABFrOgD1bBBljMhj5YBRtgQX7ar4MlsAxWwBpYB5tgYT3sgyWw
DFbAGlgHm2AhB/bBElgGK2ANrINNsJAL+2AJLIMVsAbWwSZY2AD7YAksgxWw
BtbBJljYCPtgCSyDFbAG1sEmWNgE+2AJLIMVsAbWwSZYyIN9sASWwQpYA+tg
Eyw4YB8sgWWwAtbAOtgEC/mwD5bAMlgBa2AdbIKFAtgHS2AZrIA1sA42wUIh
7IMlsAxWwBpYB5tgoQj2wRJYBitgDayDTbBQDPtgCSyDFbAG1sEmWCiBfbAE
lsEKWAPrYBMsbIZ9sPSf/wFz5mNJ
             "]],
            FontFamily->"Helvetica",
            FontSize->14,
            FontColor->GrayLevel[0.4]]}, 
          {GrayLevel[0.4], PointSize[0.003666666666666667], AbsoluteThickness[
           1.6], 
           StyleBox[LineBox[CompressedData["
1:eJxd1A1MFnUcB/DHcmaIer6QWm6eWiioLMKX1Bk/RQVfkANB4JGXhwcRRcAT
UAELBWGikF2BoZZ2bEImw66V6YSQuVRMHQeWlqCcSGLp1plOczArd79n5ffZ
nrHPvs/3vv/nebhnrHN9WNILNput59/ns7/Ww/QfWJM9/kHT+lOW+5PnrAuT
532VxB5OD27LtY+0SPZoOladc85rVgZ7HGU1n1x4IT/O37InzfymaVPDZ3a2
Nx253xrsFLLZPkRtKVdGdWxm+1LVWmnqYEc+24+m7Y8pzd9Yyp5GJ27vflqx
zpXPoDO1BSPvXHOdZybVeR6a1u+AzPlsah+ybEDcwwj2HJowfJwhHMni1/tT
a8/Zqwej+fzbiKJDahtOesvsuRTeJWzI9PZiz6M+xXW5HqNi2QHkUbr4975T
E6zrb5tPW4YfDbyZG875Ahp84ujeITfSOV9INXF5n58v3cEOJP+ai+VXOjLY
QVRjbw0dtHo89xfR1FP7X+ybWcj5YpoSMPpu5/RczpdQcZH9cv2tQvZSWjTs
D1uIvZgdTM1q5daCkiL2MirbdfZaxy957BDyOTdJmONVZpkk6i1RfcsO77Dc
KFGmz5mIpI6NnIfSY9v1Cr+2JOs8jaF8nlmWKYzuNGYUunft5H4YaaUDr98b
XM795fT9vvhLfQpc+XL6+G6an0dnPufhlLJzT0tT9x7Ow4lShk14PDuLrx9B
6Snqk0/r3uf9CJp/qDp2qR+bVtDfL/us+NGxi/MVdCDplcqf3fjzokhyqy8L
+SAth68fSZ1RI4632PK4H0UjgqTekZkV3I8i7bVvp/yQqnAeTZ+cn9HWvnc3
59F0YE3k2F8nFHFup9OVx7Ozmz/k3M73jytfSXUVPV0Tif8/GldSsntmwfSZ
pXy+GJqbNz3jenkB5zHU/9LRLZOGJnIeSz9dtLsF9fD92RhLVz38TrdtFzmP
o7j6Mcfj33G9vzgqHLr62tM9ru8vnpoLpBvnWnivMZ6+9AyJDr663bLooNTs
3KrJAanWeR0OMoMvJ78Uw/en6qBBT5L73c9Ps2w4KP6NMXUDyvn7ERNoif/N
e1feirau50hwfb6W1QTqDouJeBQ717KRQL1fPPtBkLjvpIlemq3aPYb3nbTv
z7GHX/3Om/edtMq/pCqowcl9J329oDX9oW8I9xNpXVB74m8BgdxPpIPuuz+K
7H6b9xPp/ppbxcf+ep37iWT7/0Nc9bwdYBVsgMUk6INVsAEWV0MfrIINsJgM
fbAKNsDiGuiDVbABFtdCH6yCDbCYAn2wCjbA4jrog1WwARZToQ9WwQZYTIM+
WAUbYDEd+mAVbIDF9dAHq2ADLMjP+02wBJbBClgD62ATLGyAfbAElsEKWAPr
YBMsZMA+WALLYAWsgXWwCRYyYR8sgWWwAtbAOtgEC1mwD5bAMlgBa2AdbIKF
jbAPlsAyWAFrYB1sgoVNsA+WwDJYAWtgHWyChc2wD5bAMlgBa2AdbIKFbNgH
S2AZrIA1sA42wUIO7IMlsAxWwBpYB5tgIRf2wRJYBitgDayDTbCwBfbBElgG
K2ANrINNsPAu7IMlsAxWwBpYB5tg4T3YB0tgGayANbAONsFCHuyDJbAMVsAa
WAebYGEr7IOl//wPGPtUdQ==
             "]],
            FontFamily->"Helvetica",
            FontSize->14,
            FontColor->GrayLevel[0.4]]}}, {
          {GrayLevel[0.4], PointSize[0.003666666666666667], AbsoluteThickness[
           1.6], 
           StyleBox[{},
            FontFamily->"Helvetica",
            FontSize->14,
            FontColor->GrayLevel[0.4]]}, 
          {GrayLevel[0.4], PointSize[0.003666666666666667], AbsoluteThickness[
           1.6], 
           StyleBox[{},
            FontFamily->"Helvetica",
            FontSize->14,
            FontColor->GrayLevel[0.4]]}, 
          {GrayLevel[0.4], PointSize[0.003666666666666667], AbsoluteThickness[
           1.6], 
           StyleBox[{},
            FontFamily->"Helvetica",
            FontSize->14,
            FontColor->GrayLevel[0.4]]}, 
          {GrayLevel[0.4], PointSize[0.003666666666666667], AbsoluteThickness[
           1.6], 
           StyleBox[{},
            FontFamily->"Helvetica",
            FontSize->14,
            FontColor->GrayLevel[0.4]]}, 
          {GrayLevel[0.4], PointSize[0.003666666666666667], AbsoluteThickness[
           1.6], 
           StyleBox[{},
            FontFamily->"Helvetica",
            FontSize->14,
            FontColor->GrayLevel[0.4]]}, 
          {GrayLevel[0.4], PointSize[0.003666666666666667], AbsoluteThickness[
           1.6], 
           StyleBox[{},
            FontFamily->"Helvetica",
            FontSize->14,
            FontColor->GrayLevel[0.4]]}, 
          {GrayLevel[0.4], PointSize[0.003666666666666667], AbsoluteThickness[
           1.6], 
           StyleBox[{},
            FontFamily->"Helvetica",
            FontSize->14,
            FontColor->GrayLevel[0.4]]}, 
          {GrayLevel[0.4], PointSize[0.003666666666666667], AbsoluteThickness[
           1.6], 
           StyleBox[{},
            FontFamily->"Helvetica",
            FontSize->14,
            FontColor->GrayLevel[0.4]]}, 
          {GrayLevel[0.4], PointSize[0.003666666666666667], AbsoluteThickness[
           1.6], 
           StyleBox[{},
            FontFamily->"Helvetica",
            FontSize->14,
            FontColor->GrayLevel[0.4]]}, 
          {GrayLevel[0.4], PointSize[0.003666666666666667], AbsoluteThickness[
           1.6], 
           StyleBox[{},
            FontFamily->"Helvetica",
            FontSize->14,
            FontColor->GrayLevel[0.4]]}, 
          {GrayLevel[0.4], PointSize[0.003666666666666667], AbsoluteThickness[
           1.6], 
           StyleBox[{},
            FontFamily->"Helvetica",
            FontSize->14,
            FontColor->GrayLevel[0.4]]}, 
          {GrayLevel[0.4], PointSize[0.003666666666666667], AbsoluteThickness[
           1.6], 
           StyleBox[{},
            FontFamily->"Helvetica",
            FontSize->14,
            FontColor->GrayLevel[0.4]]}, 
          {GrayLevel[0.4], PointSize[0.003666666666666667], AbsoluteThickness[
           1.6], 
           StyleBox[{},
            FontFamily->"Helvetica",
            FontSize->14,
            FontColor->GrayLevel[0.4]]}, 
          {GrayLevel[0.4], PointSize[0.003666666666666667], AbsoluteThickness[
           1.6], 
           StyleBox[{},
            FontFamily->"Helvetica",
            FontSize->14,
            FontColor->GrayLevel[0.4]]}, 
          {GrayLevel[0.4], PointSize[0.003666666666666667], AbsoluteThickness[
           1.6], 
           StyleBox[{},
            FontFamily->"Helvetica",
            FontSize->14,
            FontColor->GrayLevel[0.4]]}}, {
          {GrayLevel[0.4], PointSize[0.003666666666666667], AbsoluteThickness[
           1.6], 
           StyleBox[{},
            FontFamily->"Helvetica",
            FontSize->14,
            FontColor->GrayLevel[0.4]]}, 
          {GrayLevel[0.4], PointSize[0.003666666666666667], AbsoluteThickness[
           1.6], 
           StyleBox[{},
            FontFamily->"Helvetica",
            FontSize->14,
            FontColor->GrayLevel[0.4]]}, 
          {GrayLevel[0.4], PointSize[0.003666666666666667], AbsoluteThickness[
           1.6], 
           StyleBox[{},
            FontFamily->"Helvetica",
            FontSize->14,
            FontColor->GrayLevel[0.4]]}, 
          {GrayLevel[0.4], PointSize[0.003666666666666667], AbsoluteThickness[
           1.6], 
           StyleBox[{},
            FontFamily->"Helvetica",
            FontSize->14,
            FontColor->GrayLevel[0.4]]}, 
          {GrayLevel[0.4], PointSize[0.003666666666666667], AbsoluteThickness[
           1.6], 
           StyleBox[{},
            FontFamily->"Helvetica",
            FontSize->14,
            FontColor->GrayLevel[0.4]]}, 
          {GrayLevel[0.4], PointSize[0.003666666666666667], AbsoluteThickness[
           1.6], 
           StyleBox[{},
            FontFamily->"Helvetica",
            FontSize->14,
            FontColor->GrayLevel[0.4]]}, 
          {GrayLevel[0.4], PointSize[0.003666666666666667], AbsoluteThickness[
           1.6], 
           StyleBox[{},
            FontFamily->"Helvetica",
            FontSize->14,
            FontColor->GrayLevel[0.4]]}, 
          {GrayLevel[0.4], PointSize[0.003666666666666667], AbsoluteThickness[
           1.6], 
           StyleBox[{},
            FontFamily->"Helvetica",
            FontSize->14,
            FontColor->GrayLevel[0.4]]}, 
          {GrayLevel[0.4], PointSize[0.003666666666666667], AbsoluteThickness[
           1.6], 
           StyleBox[{},
            FontFamily->"Helvetica",
            FontSize->14,
            FontColor->GrayLevel[0.4]]}, 
          {GrayLevel[0.4], PointSize[0.003666666666666667], AbsoluteThickness[
           1.6], 
           StyleBox[{},
            FontFamily->"Helvetica",
            FontSize->14,
            FontColor->GrayLevel[0.4]]}, 
          {GrayLevel[0.4], PointSize[0.003666666666666667], AbsoluteThickness[
           1.6], 
           StyleBox[{},
            FontFamily->"Helvetica",
            FontSize->14,
            FontColor->GrayLevel[0.4]]}, 
          {GrayLevel[0.4], PointSize[0.003666666666666667], AbsoluteThickness[
           1.6], 
           StyleBox[{},
            FontFamily->"Helvetica",
            FontSize->14,
            FontColor->GrayLevel[0.4]]}, 
          {GrayLevel[0.4], PointSize[0.003666666666666667], AbsoluteThickness[
           1.6], 
           StyleBox[{},
            FontFamily->"Helvetica",
            FontSize->14,
            FontColor->GrayLevel[0.4]]}, 
          {GrayLevel[0.4], PointSize[0.003666666666666667], AbsoluteThickness[
           1.6], 
           StyleBox[{},
            FontFamily->"Helvetica",
            FontSize->14,
            FontColor->GrayLevel[0.4]]}, 
          {GrayLevel[0.4], PointSize[0.003666666666666667], AbsoluteThickness[
           1.6], 
           StyleBox[{},
            FontFamily->"Helvetica",
            FontSize->14,
            
            FontColor->GrayLevel[
             0.4]]}, {}, {}, {}, {}, {}, {}, {}, {}, {}, {}, {}, {}, {}, {}, \
{}, {}, {}, {}, {}, {}, {}, {}, {}, {}, {}, {}, {}, {}, {}, {}, {}, {}, {}, \
{}, {}, {}, {}, {}, {}, {}, {}, {}, {}, {}, {}, {}, {}, {}, {}, {}, {}, {}, \
{}, {}, {}, {}, {}, {}, {}, {}, {}, {}, {}, {}, {}, {}, {}, {}, {}, {}, {}, \
{}, {}, {}, {}, {}, {}, {}, {}, {}, {}, {}, {}, {}, {}, {}, {}, {}, {}, {}, \
{}, {}, {}, {}, {}, {}, {}, {}, {}, {}, {}, {}, {}, {}, {}, {}, {}, {}, {}, \
{}, {}, {}, {}, {}, {}, {}, {}, {}, {}, {}, {}, {}, {}, {}, {}, {}, {}, {}, \
{}, {}, {}, {}, {}, {}, {}, {}, {}, {}, {}, {}, {}, {}, {}, {}, {}, {}, {}, \
{}, {}, {}, {}, {}, {}, {}, {}, {}, {}, {}, {}, {}, {}, {}, {}, {}, {}, {}, \
{}, {}, {}, {}, {}, {}, {}, {}, {}, {}, {}, {}, {}, {}, {}, {}, {}, {}, {}, \
{}, {}, {}, {}, {}, {}, {}, {}, {}, {}, {}, {}, {}, {}, {}, {}, {}, {}, {}, \
{}, {}, {}, {}, {}, {}, {}}, {
          {GrayLevel[0.4], PointSize[0.003666666666666667], AbsoluteThickness[
           1.6], 
           StyleBox[{},
            FontFamily->"Helvetica",
            FontSize->14,
            FontColor->GrayLevel[0.4]]}, 
          {GrayLevel[0.4], PointSize[0.003666666666666667], AbsoluteThickness[
           1.6], 
           StyleBox[{},
            FontFamily->"Helvetica",
            FontSize->14,
            FontColor->GrayLevel[0.4]]}, 
          {GrayLevel[0.4], PointSize[0.003666666666666667], AbsoluteThickness[
           1.6], 
           StyleBox[{},
            FontFamily->"Helvetica",
            FontSize->14,
            FontColor->GrayLevel[0.4]]}, 
          {GrayLevel[0.4], PointSize[0.003666666666666667], AbsoluteThickness[
           1.6], 
           StyleBox[{},
            FontFamily->"Helvetica",
            FontSize->14,
            FontColor->GrayLevel[0.4]]}, 
          {GrayLevel[0.4], PointSize[0.003666666666666667], AbsoluteThickness[
           1.6], 
           StyleBox[{},
            FontFamily->"Helvetica",
            FontSize->14,
            FontColor->GrayLevel[0.4]]}, 
          {GrayLevel[0.4], PointSize[0.003666666666666667], AbsoluteThickness[
           1.6], 
           StyleBox[{},
            FontFamily->"Helvetica",
            FontSize->14,
            FontColor->GrayLevel[0.4]]}, 
          {GrayLevel[0.4], PointSize[0.003666666666666667], AbsoluteThickness[
           1.6], 
           StyleBox[{},
            FontFamily->"Helvetica",
            FontSize->14,
            FontColor->GrayLevel[0.4]]}, 
          {GrayLevel[0.4], PointSize[0.003666666666666667], AbsoluteThickness[
           1.6], 
           StyleBox[{},
            FontFamily->"Helvetica",
            FontSize->14,
            FontColor->GrayLevel[0.4]]}, 
          {GrayLevel[0.4], PointSize[0.003666666666666667], AbsoluteThickness[
           1.6], 
           StyleBox[{},
            FontFamily->"Helvetica",
            FontSize->14,
            FontColor->GrayLevel[0.4]]}, 
          {GrayLevel[0.4], PointSize[0.003666666666666667], AbsoluteThickness[
           1.6], 
           StyleBox[{},
            FontFamily->"Helvetica",
            FontSize->14,
            FontColor->GrayLevel[0.4]]}, 
          {GrayLevel[0.4], PointSize[0.003666666666666667], AbsoluteThickness[
           1.6], 
           StyleBox[{},
            FontFamily->"Helvetica",
            FontSize->14,
            FontColor->GrayLevel[0.4]]}, 
          {GrayLevel[0.4], PointSize[0.003666666666666667], AbsoluteThickness[
           1.6], 
           StyleBox[{},
            FontFamily->"Helvetica",
            FontSize->14,
            FontColor->GrayLevel[0.4]]}, 
          {GrayLevel[0.4], PointSize[0.003666666666666667], AbsoluteThickness[
           1.6], 
           StyleBox[{},
            FontFamily->"Helvetica",
            FontSize->14,
            FontColor->GrayLevel[0.4]]}, 
          {GrayLevel[0.4], PointSize[0.003666666666666667], AbsoluteThickness[
           1.6], 
           StyleBox[{},
            FontFamily->"Helvetica",
            FontSize->14,
            FontColor->GrayLevel[0.4]]}, 
          {GrayLevel[0.4], PointSize[0.003666666666666667], AbsoluteThickness[
           1.6], 
           StyleBox[{},
            FontFamily->"Helvetica",
            FontSize->14,
            
            FontColor->GrayLevel[
             0.4]]}, {}, {}, {}, {}, {}, {}, {}, {}, {}, {}, {}, {}, {}, {}, \
{}, {}, {}, {}, {}, {}, {}, {}, {}, {}, {}, {}, {}, {}, {}, {}, {}, {}, {}, \
{}, {}, {}, {}, {}, {}, {}, {}, {}, {}, {}, {}, {}, {}, {}, {}, {}, {}, {}, \
{}, {}, {}, {}, {}, {}, {}, {}, {}, {}, {}, {}, {}, {}, {}, {}, {}, {}, {}, \
{}, {}, {}, {}, {}, {}, {}, {}, {}, {}, {}, {}, {}, {}, {}, {}, {}, {}, {}, \
{}, {}, {}, {}, {}, {}, {}, {}, {}, {}, {}, {}, {}, {}, {}, {}, {}, {}, {}, \
{}, {}, {}, {}, {}, {}, {}, {}, {}, {}, {}, {}, {}, {}, {}, {}, {}, {}, {}, \
{}, {}, {}, {}, {}, {}, {}, {}, {}, {}, {}, {}, {}, {}, {}, {}, {}, {}, {}, \
{}, {}, {}, {}, {}, {}, {}, {}, {}, {}, {}, {}, {}, {}, {}, {}, {}, {}, {}, \
{}, {}, {}, {}, {}, {}, {}, {}, {}, {}, {}, {}, {}, {}, {}, {}, {}, {}, {}, \
{}, {}, {}, {}, {}, {}, {}, {}, {}, {}, {}, {}, {}, {}, {}, {}, {}, {}, {}, \
{}, {}, {}, {}, {}, {}, {}}}, {{}, {}}}, {{}, {{{}, {}, 
          {RGBColor[0.368417, 0.506779, 0.709798], PointSize[
           0.004583333333333334], AbsoluteThickness[1.6], 
           LineBox[CompressedData["
1:eJxd1QlUTXkcB/BsZ2Tr2sVM5zFxKEtNmuz9KmlBXYm04PXaU7qKQlLNWCaR
S8gyePYMmodBNZgYUTLTHZ0hhDdjGceSGyNbxizv984c33fOO+98zvd+3/f/
7rnnvN66pICo5hYWFm//ef/7aXqprpV5q+hk0WpXk1vTOv/VidbSMnYXejyp
2Gbpo+wfTP6YXgy+tfrGkEzO+5D7kSzLutIt7H5U9KtNo3uzXWw7qh3UPCKj
hdmDqWl/w+WJOj3bkYT7qUNeVu5gO9H2ivzds/qZz+NMvS92/07Oyma7kHfP
uivdtsXweYbT+qfWOUpr83lHUpushnY93xSwR5N3QpqVkpHDdqWopAF/5J5a
bnIW0Rr7FwNb31vFdqOSFeVJbeznsd0pSeft12+2M9uDuq70fdhyKJ8nayz/
Hsl0nixPSs15eCj7UDJ7HA1bYuecro9ie5FQFd3BZ9A67ntTyuna9AbPXLYP
HfEqtA7wXMP2pTUnwt7V2vL9yBpPSQP7t7s4dAV7Ao1MsbK8/TadPZE6q7Ns
Lc+uZ/tRw6CDvZ7mfc32px5K27TBK3mfRPpqaUjNyTtLTC4TyViqGzc/XeR8
EjXl6h3zC/l+lU2iuhKHy7nXt3IeQL+33FtT2n4z5wH0ZfeMVnHnd3I+mTYt
zpn/qImfj7LJVB96qHPBHT4fBdJmy2Up7Z12cx5Id5dY7gq+to3zKdSl+lpz
90f8fJRNIZe8abn+zfj5oakUmFJyRlzO31c2la4EBbWKd9zIeRCFpXi9rzrG
15cFUZs/c0b5lG7gfBo9bLX9/l3PvZxPo6PHTnvHVu3nPJjElQM3RSzYx3kw
XSlPHJp1opDzEFKKJY1tW3ZZCE31LK4s/Ix/D4XSysb5vT+x+YbzUHLb+uzB
uGkHOQ+jFS0evHy3xfz9YVQ+esOYuW6HOZ9O4b0aIl2cjnA+nRx8lZkPOh7l
fAad7mIz9Pv6Y5zPoNKrPhnB19k0k/zzrZPsTx3nfCZ5/6U1lrwsNlmjpXk2
Xd+njS0xWaslWf/K8X7RKZP1Whp2uvHSWoszJhu19FGNw6KxE9iacKra4Xn8
+bsy7oeTQ3Zo2vNAzvXhNNzOZdL4lB+5H071i1ydZ5Sa+zqqL/Cf2i6Ic62O
Pn112zc14Rz3dbT4glpbrSvnvo4mdNe98OpxnvsR5DFlwp7tElsbQXVbbjv8
ornA/Qjyc1v8efLNCu5HkH1jwc385ZXcj6SCwESXMy5sbSR1qRp0aNk5tj6S
Mm8F7j5be5H7kXRwxIFWjRvZmih61vZb2wVFVdyPojfHtfsHG839KHpyInWn
ra25H0VXOz1zq47m6zXRpE3eVRHiYe5HU8OzuUX9+17ifjSNff1Ft04ObGM0
Ofl5BP5WzdbEUObEK4XLY9naGBqV0Mepe7G5H0NWHRr7Lbtr7sfQ+8deKyoM
5n4sNXvdyW7YSXM/ll6V77FLnPMT92NpzINrB9+EsY2xFP3f62fux9H24Y8m
51WytXHU+MS2T1MuWx9H//w37Btxl22Mo+ea0Z4dOlZzP54qK4JrazqwtfF0
4+zzgMOObH08zbt3dJRVvbkfTwsPFHk49zX3Z1Fc01l7n23m/ixaeGHAiLVV
5j7YCNYkfGgtWA82gjWJ0AfrwUawZjb0wXqwEaxJgj5YDzaCBelDO4BFsASW
wQawAlbBwhzYB4tgCSyDDWAFrIKFZNgHi2AJLIMNYAWsgoUU2AeLYAksgw1g
BayChbmwDxbBElgGG8AKWAUL82AfLIIlsAw2gBWwChZSYR8sgiWwDDaAFbAK
FtJgHyyCJbAMNoAVsAoW5sM+WARLYBlsACtgFSwsgH2wCJbAMtgAVsAqWFgI
+2ARLIFlsAGsgFWwkA77YBEsgWWwAayAVbCwCPbBIlgCy2ADWAGrYCED9sEi
WALLYANYAatgYTHsg0WwBJbBBrACVsFCJuyDxf/9N8baCQY=
            "]]}, 
          {RGBColor[0.880722, 0.611041, 0.142051], PointSize[
           0.004583333333333334], AbsoluteThickness[1.6], 
           LineBox[CompressedData["
1:eJxd1AlQVHUcB3AkPFN7IV6Jup4jnqiAccj+BBVTgQcIXsAu9wKKa4gHcnpW
Kj7xwKPBzQMhr5eGx4SBiuDN5miaJq1HoVD2VMYkKcv296bxuzM7O5/57vd9
/2923vaJnhccZ2tjY/Pq3/ebT+tL0f6ZlVS2YKOh3Oo2dLj0j5LBLjlsB9Jc
m6drfTVRa7UjrauJfe3VYTG7L11z156bb0ljDySnzcqKyOxl7MG0OGZclFiU
y9cbTksdDvndS1/B+Ugqe8cr8d6R7ezRlDlWdzTc7TO2K710++uH9Q7zuT+G
XCc2FCct28p2J+3BXVqX55vYnjT3QeA0twPb2GNJER0edVqyjK2llFFftn+Q
wveXQ/TA7YOK2ZoN7HH09JvHW3rez2b7UMb4qZ/2T5/J9qXmbqk37Z9tsJ4v
Zzx1twvrOOzIOvYECj1dvCeANrIn0r0aJb5D7SK2HzXPDZRuPcliTyL/lYv7
RxYWsj+i5GGXfTz3bWNPpl+DTvRa2aDuTaH3zw/I8xLUfCodud1cXn8+l+1P
m0Z6X448pp4ngHr7pcb+XKD2A6m7bU5MTeEOq0kk14a1v6+ZstfqCpH6hnjb
he4u4DyIru8Ieh767AvOg6hMW7s/bOAezoMpf1Oj89ceah5MTvmH7YKj93Ee
Qrfdr9j+1rGE8xDqOshJtilS+9NoSsvOoeXX1HwaBdnbJ/bI3sV5KGXb7/Q8
/TeftyKUVpcPTL7uq/bDaLRLYZv7Xp9zHkaVTzxXVWdt4Xw67b1jf9LSvojz
6fSuk7bkxeNizmdQtZNH/qVsdsUMGjLKQ9P2FX+fZtKTiOXfNr7g+6mYSY1u
bp7Bmer9zaI7TW8eoP2cz6KnN/LuO6Yd4Hw2JTl3OOtXKXM+mxyW5C+48nA3
5+E0SkoomJdp4jycbtQlDXlRwL8HRVBdSceT3VPUfgTlDpj+1Uv/Us4jyXGQ
EuA99hjnkeQSt6/39Qls0lGR7766uzNOcK6jRy/yqww9T1mt0dNj4UN7g8zW
66ltkynhaH251SY92V0sCr8XccZqi56Wuac31xad5n4UZTyTxeTtbH0UeYY8
KqsazjZFUbvYhV1OhZzlfhSNuNu/Ve5mtiaaKjZ2Gb5fVvvRtKqH0hS1opL7
0VT78Pij2JJz3I+m5addFzWWc66JIV3Gd71G7OFcH0NnnPUXQodWcT+G9v6Y
mbe+SzX3YyjDb13bkQXnuR9LQas7pzRNusj9WJpcGlgd04ptiqXHvl2vH798
gfuxdKJ1H43Oh62JI9ft4Wtz09R+HNUXfHL8ajnnpjgaOT5AV3OTc0scuexM
Pd6w9xL34ylysNsvaZVsfTxt1xaVJs5hm+KpW0St46Ebl7kfT2ET++2c7nWF
+wl0Nlcaqrdl6xPIZ0vLTtkObFMCNbd4r70mQ+0nULb/98WrDWyNgfKo7JBO
VvcN5N/YNKjfcM5NBjoydOvL3cWcWww0KGvtyeS26n4iya89xsytUvcTKW/G
msAWzle5n0hrd7X2bjWEbUmkVTaWW0fr2Joksnvz99+uhvtJVFbf4rnkxDYl
0YrcutqzA9iWJEoLNXVZvpqtSaZTPxmqO5Sr/WRK/++BVvtgC1gz523rwSaw
BayZC32wCWwBa1KgDzaBLWDNPOiDTWALWDC+bWewCDaCJbAMNoMVsDAf9sEi
2AiWwDLYDFbAwsewDxbBRrAElsFmsAIWUmEfLIKNYAksg81gBSwsgH2wCDaC
JbAMNoMVsJAG+2ARbEyjjTaupXMOqvuQy2AzWAELC2EfLIKNYAksg81gBSws
gn2wCDaCJbAMNoMVsLAY9sEi2AiWwDLYDFbAwhLYB4tgI1gCy2AzWAEL6bAP
FsFGsASWwWawAhaWwj5YBBvBElgGm8EKWMiAfbAINoIlsAw2gxWwkAn7YBFs
BEtgGWwGK2AhC/bBItgIlsAy2AxWwEI27IPF//0PZowE6Q==
            "]]}, 
          {RGBColor[0.560181, 0.691569, 0.194885], PointSize[
           0.004583333333333334], AbsoluteThickness[1.6], 
           LineBox[CompressedData["
1:eJxd0wlQEwcYBWCrFhR1WMRWPBtEseCBeBQ8kB8PajzKIqhRCQQwgYDHogXR
iuKorVqoAap41aaoZTxqo1URtZKKHCLSrXYsaCtRq1VhdB2vgqJtJ3+m48tM
JvPN27dvN5t4xi2arm/dqlWrF/++//u0v5Tg3x+/NO4eFVRidztS+0ZUh8g5
7C50qDYmLaz3FnZP8hq0uchrZ2iw3X3IyfdWfULUerY3eWS8bSwv2Mb2JUNB
u33X6vLZg2l0fVh2/sICtj+V/6GaM+DqTvYwakipT/rqhMMj6PDzm58/S89h
B1DS8GKPNg2OvZEU6N+3v3vRdvZoeuH5gSZQnccOoj09YsPdCuP5+oOpYoAQ
5JO30e5Mouyjkde/kBwOofshIT5zij9jj6NRrU/MPq3RsMdT8f7GU33+XmU/
f+YEernv0aVpcRJ7Ig3ZFTL+dVu+38xQ6lgZ/fBV+tfsD2nKHc31Ga58/ZmT
KGZl4fmsolS2mtL2NNf4TTbx3mTyqI7xXKLPZE+hvABr9VJlCR8/lQq8m1d8
6daf82nk3zjEu+XHtZx/RM6Hh62rSebvMzOMfrtm8D3ntdpuEolKd4xIj9ls
t1WkztaLN8vOmjkPp9aDK7fcbuDnZQ2ngbWhY+ou8vloOjnLD18E+O3ifDrd
U4TysFtsiiD3k1NuHlzPz8caQUerphpbBvHzpEhaWjvBMFji34s1kjbtddWK
9bmcz6AIz94b8gvXcD6DxpcFrnJ3SeF8Jj1O7fbqcqfhnM+klLTkbR0r+Hia
Rb1mnrjt5fMN57PoZVYH53FHHPenoYYK7ya3Esf9aWii327NQuNezmdTXXBY
Gyd1Ieezqelkx9f3nPZzPofu5AR7pD/4jvM5dCr0wureSQc4n0tnngckfj/2
EOdzKaNPWO6hbXs4j6JLb6lri/L4eqxRNLois/HpA94jLblFZkd3Eo9wrqW/
Kqv81vgf5zyaFkv3tj7OOsZ5NPn3y72r71LEeQzV5c8fUxvHtsbQMqdOLe5R
p+1W6SitLEt5prLardOReYPlxr3NZ+w26/j/etZum46WDvJ878l8tiqW/g07
r7GydbEU8G3/gY8y2eZYannq0uGBs6MfS43hJ3qva/iJ+3H0qNi9saSGrYuj
rQVR3UsURz+OZt1do59/19GPoyO13u9kHyvlfjw5rb1Smr/hHPfjKTIiNzXw
JNscT++Gu2eMrSrnfjyt9PAcczWQrZpHLglFW85LldyfR8dKY/JG3D/P/Xl0
9U75k7X9qrg/j7plr4h+9CvnKj3VuWzfoul2gft6qiltP7UwlW3Wk4vrdu3z
mY6+nkJ2ac88jeVcZaCc948efFHBuc5ANxqStUlr2WYD9fyhUa1bUs19A/k0
Ftxdveki9xPo9taBD4KHsnUJdM6zx6SuO/h4cwL5aJvz9wzlPVsCaUYerUw7
49hPJOfglFYtDusSaUZ908T2zY7rT6TS4k+7dQ9z7CdStXZKpXOQY99Iw6/u
73vEtYb7RsqI6uFb3sS52Ug3Lu88XdmWc5uRGv7sWNZrEVuVRF2CFH9NiqOf
RCcTtLtv08/cT6LjV7q2XzCSbUsitdp1/IE8tiqZBv0y2+C2ka1LpuUVPqNy
Lzj6YBtYNf9N68BmsA2sWgB9sBlsA6sWQh9sBtvAqkXQB5vBNrAgvekhYBEs
gU1gC1gGK2AhBfbBIlgCm8AWsAxWwMJi2AeLYAlsAlvAMlgBC0tgHyyCJbAJ
bAHLYAUsfAz7YBEsgU1gC1gGK2AhFfbBIlgCm8AWsAxWwEIa7INFsAQ2gS1g
GayAhaWwDxbBEtgEtoBlsAIW0mEfLIIlsAlsActgBSwsg32wCJbAJrAFLIMV
sLAc9sEiWAKbwBawDFbAwiewDxbBEtgEtoBlsAIWVsA+WARLYBPYApbBCljI
gH2wCJbAJrAFLIMVsLAS9sEiWAKbwBawDFbAwirYB4v/+x8L8Amm
            "]]}, 
          {RGBColor[0.922526, 0.385626, 0.209179], PointSize[
           0.004583333333333334], AbsoluteThickness[1.6], 
           LineBox[CompressedData["
1:eJxd1gtQTXkcB/DYlizWEdYw4jISTV4Zm9fqF9LaYo9QSun0fuKIPK7UxbBY
j+ORtkUueS3FaTa11thKUkQOyyxa45RBdtv2rMfUDHaXub+7O77NNM1nvud7
v+ee/70z9Y9aFBjb1sHB4dXb33d/bT+G99ii6mU/HTB72+xE8pSW/OSidHZ3
Kinq7dwydzO7D7Vu+qCx5c3X7AG0Y299u/SMb9iDKHNYb8++R3ay3emx44LU
1sPr2MOocNT62uSmteyRtPOp9nSl1wb2KGoz+kxKwfDAUptHs6PYXlQcv8fx
+HdZfP1YKk5ocy/o+1z2eNrTofTW9b3fsj+jzG4fdZWd7Nd70x/74tYs+2q3
zRaiopCXZ+9t3sr2oRkxj9tmV/HzsEwir6NuHn9Z1tr2LZNp6OQ+vzd8amZP
ob6vQjx8n61n+5KX/rzCqX4NeyolusyZLqRlsv3oRZLlppinsD+nd0/LOVdm
T6NTw445Xhy4hfe/oMtvT6f38P1sf2ooeL4o+w2fhyWA3PKujGhut4M9nVL1
26nxg/g8LDNoZFbGhbsF/P4tX1J0555nj53cazOJVNaUO8HjFr9emUjN/etX
Za7bw/lM2vbhep+cqbs4n0nmC85dBu/l86VAiplo0nKKcjgPpJfPjw7occne
n0V9Uwrr4rPs+Sxq+M1h4zkz3w/NpvzqRsvAJr6fstlUsc86/eMDhzmfQ4du
bsxZ3TeP8znUocLiGlxo5TyIHhw7oZGHvR9EyWdHdev0hM+fgmlzcEhd9+32
fjBNeTMs5VoQf15oLsVtjA7/9b/3N5cqU/1P9l98gPMQMqUPvrGzyt4PoRcp
QatPFR/iPJTGtF6IOSHx/ZaFklmPVhtm25/vPHI9XTvStOoI5/NIaTmR1aE0
n/Mwqs/RBhYeZpeFUcrEU517PFQ5D6c+OX5/S3oh5+GU4zu4eO3RM5zPp8aD
xZ3zTD9wPp9ev27Rz/iXcB5BDyuaYusSz3EeQZOcqrPF8vM2myQKyui1peum
MpsliVJWPjLXBXBulehycNshhcmlNusSiYFSm4BefL0pknLWXGlt6cW5FElj
XnzS5c+xnFsjaff9q41+FeXcj6TcdHNKjaWC+1F03muDg36HLUVRRPvaXjPv
sa1R5GPp5DL++EXuR9HxoIjwHscruR9NNzc5zrqWz5aiyce9ctulg5e4H03Z
9d73aU0V96NphfmIx+Q+l7kfQ0+qIkJvubGlGKrpvkRYWnSF+zHU8KS0/elw
th5DQ5u9PV3G2fux1Dam8Y6PK+dSLC1M7njdv7Ka+7G03/3BKOeDfL0eS5Gz
A92sm/h6Uxw9Mqa5OQfUcD+Onq0IzdDd2dY42ufp9WBjM1uPo+kBPaNe+l3l
fjwVlr77ArOleL6/a9yPp9Cuo288yeNcjyfXHauV2HJ7P4HuLvc1SrPs/QSy
nGv6ZX8z2/rWJbS2ocreT6DNE6b9GPeMX9+USB3TfUvm/8yWEqmo35ABFe61
3E+kcuV2Qe4utp5I/eo8dQ/X69xPohG5PpP/cWRLSZTQPiz4qhPbmkRhaS4n
hly295Nod+kqv60d7P1kolbxkOt2ez+ZzFVDxu2ssffBOtiU8r4lsBWsg00L
oA+2gnWwaSH0wVawDjYtgj7YCtbBgvy+R4BFsAxWwCpYAxtgYTHsg0WwDFbA
KlgDG2AhFfbBIlgGK2AVrIENsLAE9sEiWAYrYBWsgQ2wsBT2wSJYBitgFayB
DbCQBvtgESyn0S6Hd/8Q2vchV8Ea2AALy2AfLIJlsAJWwRrYAAvLYR8sgmWw
AlbBGtgACytgHyyCZbACVsEa2AALK2EfLIJlsAJWwRrYAAtm2AeLYBmsgFWw
BjbAwirYB4tgGayAVbAGNsBCOuyDRbAMVsAqWAMbYGE17INFsAxWwCpYAxtg
IQP2wSJYBitgFayBDbCQCftg8X//C687CLg=
            "]]}, 
          {RGBColor[0.528488, 0.470624, 0.701351], PointSize[
           0.004583333333333334], AbsoluteThickness[1.6], 
           LineBox[CompressedData["
1:eJxd0g1QjHkcB/C4ODmZx+sZL80y5OWGCXFehn5HSiUelUjJtttuqxyPt/KS
SkjSy5OOUR125OW8P+5SeW0jQierM3Mazi2XqMM9eT3UuZd+Oze+O7Oz85nv
893vs/9n++oWBxhaOzg4vP/n/e9ny0v10BdmHnJNTSttcTvyn/a57pW3yaPF
XWl8rbGk1e4sdm9yL837xHHZBnY/6pbu2+Dovo7tSnmTHo2K3ZzHHkJ9Ks80
tHohs4fRitgRY3zDd7KHU8UXwoTBOWnskVT8rO5gx1Or2KNIeyJly92fNrK/
pA01jj22eySyx9K6/k/u+HimssdT11Vbl1+vXcOeQBsHvnyX82c824PUTbs/
uJzd3uIkojP5B8bVGnewv6KeAVMah8RsYU8iY+dXyTOWbWVPpl7eRy4dcOC9
JE9Sm/Y4Nm/MZE+h/nnUaUuP7S3nmeRFl7KGxw3ty/eb5E1Dq8vHW3Ls+1Np
dbNP/DPHfLYPDY1fe9QvI4ntS4ePH2t/S8fnl+RHzotiPrvht409jU5bHp4w
Rtpzf4qNye1Q8SKXPZ2Kp+Q6j7hq/30zaJ1HU9MbG/dJpHtL0jJrn/PztYjU
tkti1xV1CZzPpHJrQ22HS/y8LDNpVG5jUXVMDucBVJ/v7pxWl815ALlKvy/a
1SBxHkhehX0C4wybOA+kwn7Re2548/1REFkeP6+TjvJ5WILoxNuS0UHpBZzP
orv5v7rd1OzjfBbpG/Mv+LZhUzBVXXSadmAFn58lmHRdck9ZHvL90GwKX3/+
5etHhzifTd3Get791nc/53OoQnDoveb1Xs7nkHtSMSU/OM55CDVdOepTPOB7
zkMoO+H9OKlK4XwuvY6/vrTm8RHO59IuJ//OfteOch5K1fsbXGrCTnIeSmkP
twdPfsDfR2FU82Tqq53zCzkPo/Q3v72uHFjM+TzyfD+nbPHkEs7nUXXvkLcG
tyLOw8n1/iSXsgx7Hk5/ZL05tM3pDOfzaZA+fse5hWzLfLru8c7Vf/3pFmu0
VFKZ8Et9FedaLbmk3x6YpDvbYrOW/rq1st51uKXFNi0ZpG/OjqtgayJIWWrK
fhpfyv0IytsxrLwhi3NzBO3NzDycPa+M+xF0T/ZqM72IrdGR2Lx+akrvi9zX
0dTubutC49hmHV1IXdt6kFc593XU9GFMxAXTZe7raUBO4PiLt9haPY26+agg
vYRt1tMxIVjvFFPBfT01HWys9tfZ+5H039/5B861kfTU6OXRc/pV7kdSaOjK
8CGjr3E/krxOpg5yXczWGCigMdE76Du21kBtO5rq2xfZ+wb6NHxonDGZbTOQ
uvFqUJn9eo2RbDUu5+5PtPeNlNHuctk+PdtspCelVf75S37kvpEslR16GZrZ
miha1da5uUsYWxtFV1zfdirVXed+FCXXLXsWe87ej6Lb6kvfkBR730ST6PyG
9h35eq2JJiT3Ghza3943Uf9BCemnYtg2E+1b/yqx4wu2ZgF5zri2N2V0FfcX
UN+GiQ4H/dnmBeR22/lOdwPbtoAulLbrOXIzWxNNjT9HZqxOtfej6XTUvIKH
dIP70ZRq3BUWqGHboulwXEmfnt3Zmhgy9W1VUJnP1sbQ6orB47ZW2vtgG1iz
8GNrwWawDaz5GvpgM9gG1iyCPtgMtoE1i6EPNoNtYEH62G5gESyBZbACtoJV
sLAE9sEiWALLYAVsBatgYSnsg0WwBJbBCtgKVsHCMtgHi2AJLIMVsBWsgoXl
sA8WwRJYBitgK1gFCytgHyyCJbAMVsBWsAoWYmEfLIIlsAxWwFawChbiYB8s
giWwDFbAVrAKFlbCPlgES2AZrICtYBUsrIJ9sAiWwDJYAVvBKlhYDftgESyB
ZbACtoJVsLAG9sEiWALLYAVsBatgIR72wSJYAstgBWwFq2BhLeyDRbAElsEK
2ApWwUIC7INFsASWwQrYClbBQiLsg8X//TffRA8L
            "]]}, 
          {RGBColor[0.772079, 0.431554, 0.102387], PointSize[
           0.004583333333333334], AbsoluteThickness[1.6], 
           LineBox[CompressedData["
1:eJxd0glQVHUcB3AkySv1ZaSiootXaRoeiYoT/BQB0ZQHCCKXC3Ij8DTxRK6s
UTN6wIwgqG2gIM4qTzwjDzbXW/FZOppTueakKB7PE0LFava30/jdmZ2dz3zf
9/99+3ZdYtID4+zt7Oxe/Pv+79P60jyX3xk6uqNxwVGrO9KokXeLfosuYjtS
rIt7+/z2yZ5W9yOH+mVvd30VxPlA0kVdcb3adSXnQ+nZk8qB75/4ij2cqg3l
d+e4Z7M/ptaHppRit0z2aGrsWdcj964tH0tOoScfeW0rYI+jd/un9tvd05aP
pxsx3l0ro9ewJ5Jj7RM3t0mL2JPodJhX9eE1G9ifkmtr55/XexexPWmE35am
F5JsdQ7RzW1lZp1SyJ5MH710+sNoKmNPocUlrq71HqVsLwpS7w/55uI69lR6
3fC8sWvzQuvzyPGmC9dSe5U2rebch37Yce/HgS3ZnPuSY03t/mH9i9nTyO22
ZaM6uIDtR2fS4p9W3FjNnk7W3yeTPYPCo1ujvCSbPyM5zmQe4L2K92bSqWLR
dMOBn1/OLPq6ck+RKSCP7U+vJw/2yt9ZbDWJFLzG98+/7myyul6ksWu632tx
NXAeQHeyZk3OcivnPIAq+pdfdDZv4TyQpqXNrBtZUMF5IN1dGp2y/zFfT0E0
NvBh9abnWzkPIu9pvzccebyd89k0o/B2q0c/Wz6bFpnDMjvnfM95MHW5vyk+
dwnfb30wVW58kBE4j39fCiEn9yXi2qZlnIdQZe6Ay8r1LzifQ9uNlU1rd9nu
bw5dc59wtay37f5C6VLpLeeqRv6+9aEUO0ioaerF90NzyT98UN5CqZrzudRL
G3PMZ24N52HU4BRwrW/mbs7DqGZfc/XwTxTOw6m8OGDEgb07OA8n+0MOPRw9
d3EeQWN2HZwwfLzt/Ahyup0+xcW+kvNIutX4aGVZm5HzSOoza2NZ+tQ9nEdR
5d62DXYv2fVRZP+oLsuUtpfzeVQa2RwyeOhBzudR2YDspIDvDlmt09Pu3hk7
D/sftlqvJ2N+vzvvrOfrDXpqH9JtZO3mo1Zb9NRceCLROdjE/WgKPNj/y6aA
eu5HU2hGSJd7ozk3RJNQO6KkpeIn7kdTkEf74Io5x7gfQ933pfZ2MLH1MbTa
t6+v8TjbEEOjnji/NLczcz+GGsyLXUKy2br5FNqWGa7MPs79+XRNCu3TEsA2
zKc9u3s8MW5lW+ZTp7YDhc59T3I/lsx05UhO1Cnux1JJz2d+D5TT3I+l6ZFj
8gvusS2x5L84ssX0N1+vi6NxpRHrczPOcD+OcpvWOd24b+vHUbe47euqn9r6
cfQ0panqtfEs9+PJe+T5nUIIWx9PfpeXvJf5C59niKdTF3x2lQWe4348ebZz
HDTjFluXQMK5izeb3c5zP4Hi1k3s6B7GNiRQ907XX/Tdy+dbEqgwos2r9b5t
P5H/73yePpEubf5gyx4HtiGRWsTyId9W2fqJJJUkynlVtv0kqlEsWfVv2faT
yKPxV2NrhG0/icLq8lLNRWxLEpVf8HVa2K6B+8m0vLbM6VUiW59M5qgP9ZN6
X+B+Ml3yyXCXn3FuSaYqlx1awjLOdSnk6BHeocNKtj6FVpwc5l541tYHW8C6
BW9aDzaALWBdKvTBBrAFrEuDPtgAtoB16dAHG8AWsCC96VFgESyBZbACVsEa
WFgI+2ARLIFlsAJWwRpYWAT7YBEsgWWwAlbBGlj4HPbBIlgCy2AFrII1sLAY
9sEiWALLYAWsgjWwkAH7YBEsZVCR3bh9C3ba9iFXwCpYAwtLYB8sgiWwDFbA
KlgDC0thHyyCJbAMVsAqWAMLy2AfLIIlsAxWwCpYAwvLYR8sgiWwDFbAKlgD
CytgHyyCJbAMVsAqWAMLK2EfLIIlsAxWwCpYAwuZsA8WwRJYBitgFayBhVWw
DxbBElgGK2AVrIGFLNgHi2AJLIMVsArWwEI27IPF//0PO2UMCQ==
            "]]}}, {
          {RGBColor[0.368417, 0.506779, 0.709798], PointSize[
           0.004583333333333334], AbsoluteThickness[1.6]}, 
          {RGBColor[0.880722, 0.611041, 0.142051], PointSize[
           0.004583333333333334], AbsoluteThickness[1.6]}, 
          {RGBColor[0.560181, 0.691569, 0.194885], PointSize[
           0.004583333333333334], AbsoluteThickness[1.6]}, 
          {RGBColor[0.922526, 0.385626, 0.209179], PointSize[
           0.004583333333333334], AbsoluteThickness[1.6]}, 
          {RGBColor[0.528488, 0.470624, 0.701351], PointSize[
           0.004583333333333334], AbsoluteThickness[1.6]}, 
          {RGBColor[0.772079, 0.431554, 0.102387], PointSize[
           0.004583333333333334], AbsoluteThickness[1.6]}}, {
          {RGBColor[0.368417, 0.506779, 0.709798], PointSize[
           0.004583333333333334], AbsoluteThickness[1.6]}, 
          {RGBColor[0.880722, 0.611041, 0.142051], PointSize[
           0.004583333333333334], AbsoluteThickness[1.6]}, 
          {RGBColor[0.560181, 0.691569, 0.194885], PointSize[
           0.004583333333333334], AbsoluteThickness[1.6]}, 
          {RGBColor[0.922526, 0.385626, 0.209179], PointSize[
           0.004583333333333334], AbsoluteThickness[1.6]}, 
          {RGBColor[0.528488, 0.470624, 0.701351], PointSize[
           0.004583333333333334], AbsoluteThickness[1.6]}, 
          {RGBColor[0.772079, 0.431554, 0.102387], PointSize[
           0.004583333333333334], AbsoluteThickness[
           1.6]}, {}, {}, {}, {}, {}, {}, {}, {}, {}, {}, {}, {}, {}, {}, {}, \
{}, {}, {}, {}, {}, {}, {}, {}, {}, {}, {}, {}, {}, {}, {}, {}}, {
          {RGBColor[0.368417, 0.506779, 0.709798], PointSize[
           0.004583333333333334], AbsoluteThickness[1.6]}, 
          {RGBColor[0.880722, 0.611041, 0.142051], PointSize[
           0.004583333333333334], AbsoluteThickness[1.6]}, 
          {RGBColor[0.560181, 0.691569, 0.194885], PointSize[
           0.004583333333333334], AbsoluteThickness[1.6]}, 
          {RGBColor[0.922526, 0.385626, 0.209179], PointSize[
           0.004583333333333334], AbsoluteThickness[1.6]}, 
          {RGBColor[0.528488, 0.470624, 0.701351], PointSize[
           0.004583333333333334], AbsoluteThickness[1.6]}, 
          {RGBColor[0.772079, 0.431554, 0.102387], PointSize[
           0.004583333333333334], AbsoluteThickness[
           1.6]}, {}, {}, {}, {}, {}, {}, {}, {}, {}, {}, {}, {}, {}, {}, {}, \
{}, {}, {}, {}, {}, {}, {}, {}, {}, {}, {}, {}, {}, {}, {}, {}}}, {{}, {}}}, \
{{}, {{{}, {}, 
          {GrayLevel[0], PointSize[0.007333333333333334], AbsoluteThickness[
           1.6], LineBox[CompressedData["
1:eJxd1A1MFnUcB/DHcmaIer6QWm6eWiioLMKX1Bk/RQVfkANB4JGXhwcRRcAT
UAELBWGikF2BoZZ2bEImw66V6YSQuVRMHQeWlqCcSGLp1plOczArd79n5ffZ
nrHPvs/3vv/nebhnrHN9WNILNput59/ns7/Ww/QfWJM9/kHT+lOW+5PnrAuT
532VxB5OD27LtY+0SPZoOladc85rVgZ7HGU1n1x4IT/O37InzfymaVPDZ3a2
Nx253xrsFLLZPkRtKVdGdWxm+1LVWmnqYEc+24+m7Y8pzd9Yyp5GJ27vflqx
zpXPoDO1BSPvXHOdZybVeR6a1u+AzPlsah+ybEDcwwj2HJowfJwhHMni1/tT
a8/Zqwej+fzbiKJDahtOesvsuRTeJWzI9PZiz6M+xXW5HqNi2QHkUbr4975T
E6zrb5tPW4YfDbyZG875Ahp84ujeITfSOV9INXF5n58v3cEOJP+ai+VXOjLY
QVRjbw0dtHo89xfR1FP7X+ybWcj5YpoSMPpu5/RczpdQcZH9cv2tQvZSWjTs
D1uIvZgdTM1q5daCkiL2MirbdfZaxy957BDyOTdJmONVZpkk6i1RfcsO77Dc
KFGmz5mIpI6NnIfSY9v1Cr+2JOs8jaF8nlmWKYzuNGYUunft5H4YaaUDr98b
XM795fT9vvhLfQpc+XL6+G6an0dnPufhlLJzT0tT9x7Ow4lShk14PDuLrx9B
6Snqk0/r3uf9CJp/qDp2qR+bVtDfL/us+NGxi/MVdCDplcqf3fjzokhyqy8L
+SAth68fSZ1RI4632PK4H0UjgqTekZkV3I8i7bVvp/yQqnAeTZ+cn9HWvnc3
59F0YE3k2F8nFHFup9OVx7Ozmz/k3M73jytfSXUVPV0Tif8/GldSsntmwfSZ
pXy+GJqbNz3jenkB5zHU/9LRLZOGJnIeSz9dtLsF9fD92RhLVz38TrdtFzmP
o7j6Mcfj33G9vzgqHLr62tM9ru8vnpoLpBvnWnivMZ6+9AyJDr663bLooNTs
3KrJAanWeR0OMoMvJ78Uw/en6qBBT5L73c9Ps2w4KP6NMXUDyvn7ERNoif/N
e1feirau50hwfb6W1QTqDouJeBQ717KRQL1fPPtBkLjvpIlemq3aPYb3nbTv
z7GHX/3Om/edtMq/pCqowcl9J329oDX9oW8I9xNpXVB74m8BgdxPpIPuuz+K
7H6b9xPp/ppbxcf+ep37iWT7/0Nc9bwdYBVsgMUk6INVsAEWV0MfrIINsJgM
fbAKNsDiGuiDVbABFtdCH6yCDbCYAn2wCjbA4jrog1WwARZToQ9WwQZYTIM+
WAUbYDEd+mAVbIDF9dAHq2ADLMjP+02wBJbBClgD62ATLGyAfbAElsEKWAPr
YBMsZMA+WALLYAWsgXWwCRYyYR8sgWWwAtbAOtgEC1mwD5bAMlgBa2AdbIKF
jbAPlsAyWAFrYB1sgoVNsA+WwDJYAWtgHWyChc2wD5bAMlgBa2AdbIKFbNgH
S2AZrIA1sA42wUIO7IMlsAxWwBpYB5tgIRf2wRJYBitgDayDTbCwBfbBElgG
K2ANrINNsPAu7IMlsAxWwBpYB5tg4T3YB0tgGayANbAONsFCHuyDJbAMVsAa
WAebYGEr7IOl//wPGPtUdQ==
            "]]}}, 
         {GrayLevel[0], PointSize[0.007333333333333334], AbsoluteThickness[
          1.6]}, {
          {GrayLevel[0], PointSize[0.007333333333333334], AbsoluteThickness[
           1.6]}, {}}, {
          {GrayLevel[0], PointSize[0.007333333333333334], AbsoluteThickness[
           1.6]}, {}}}, {{}, {}}}},
      AspectRatio->NCache[GoldenRatio^(-1), 0.6180339887498948],
      Axes->{True, True},
      AxesLabel->{None, None},
      AxesOrigin->{0, 0},
      Background->GrayLevel[1],
      BaseStyle->{FontSize -> 14, FontFamily -> "Helvetica"},
      DisplayFunction->Identity,
      Frame->{{True, False}, {True, False}},
      FrameLabel->{{
         FormBox["\"Linkage disequilibria\"", TraditionalForm], None}, {
         FormBox["\"Time\"", TraditionalForm], None}},
      FrameTicks->{{Automatic, Automatic}, {Automatic, Automatic}},
      GridLines->{None, None},
      GridLinesStyle->Directive[
        GrayLevel[0.5, 0.4]],
      ImagePadding->{{51., 5.856250765274865}, {38., 7.000000000000028}},
      LabelStyle->Directive[
        GrayLevel[0]],
      Method->{
       "OptimizePlotMarkers" -> True, 
        "CoordinatesToolOptions" -> {"DisplayFunction" -> ({
            (Identity[#]& )[
             Part[#, 1]], 
            (Identity[#]& )[
             Part[#, 2]]}& ), "CopiedValueFunction" -> ({
            (Identity[#]& )[
             Part[#, 1]], 
            (Identity[#]& )[
             Part[#, 2]]}& )}},
      PlotRange->{{0, 501.}, {-0.25, 0.25}},
      PlotRangeClipping->True,
      PlotRangePadding->{{
         Scaled[0.02], 
         Scaled[0.02]}, {0, 0}},
      Ticks->{Automatic, Automatic}], {576., -116.80842387373012}, 
     ImageScaled[{0.5, 0.5}], {360., 222.49223594996212}]}, {}},
  ContentSelectable->True,
  ImageSize->900,
  PlotRangePadding->{6, 5}]], "Output",
 CellChangeTimes->{3.79179419625352*^9, 3.791794280671948*^9, 
  3.7917943486965513`*^9, 3.791794405156365*^9, 3.791794532586295*^9, 
  3.791794576915711*^9, 3.791794673490073*^9, 3.791794809305677*^9, 
  3.79179488200718*^9, 3.791795014958907*^9, 3.791795096161792*^9, 
  3.7917951321837187`*^9, 3.7917951751032457`*^9, 3.791795454764257*^9, 
  3.791795536337143*^9, 3.7917956323204527`*^9, 3.791795699277471*^9, 
  3.7917957592365828`*^9, 3.791795864544631*^9, 3.791795959334654*^9, 
  3.791796417977913*^9, 3.791797434015237*^9, 3.7917977809132223`*^9, 
  3.791798221980053*^9, 3.79179969490005*^9, 3.7918047221442347`*^9, 
  3.791869607482994*^9, 3.7933949006989117`*^9, 3.793395056403137*^9, 
  3.7933952771034393`*^9, 3.79339572786724*^9, 3.79339586478048*^9},
 CellLabel->
  "Out[158]=",ExpressionUUID->"0836934a-3472-4764-995d-e1af27d8764f"]
}, Open  ]],

Cell["\<\
Left: Ecological loci and LDs between them are in colour, niche preference \
loci in black. 
Right: Niche preference loci and LDs between them are in black,  LDs between \
ecological loci and niche preference are shown in  gray (the function \
calculates all pairwise LDs). \
\>", "Text",
 CellChangeTimes->{{3.791704544308735*^9, 3.7917045588797913`*^9}, {
   3.791704679840605*^9, 3.791704715126214*^9}, {3.791705328903256*^9, 
   3.791705367289404*^9}, {3.791718373197027*^9, 3.7917184196548843`*^9}, {
   3.793394765176544*^9, 3.793394768266502*^9}, {3.793395115446319*^9, 
   3.793395156805344*^9}, 3.793395567876021*^9, {3.7984033201069813`*^9, 
   3.7984033233215647`*^9}},ExpressionUUID->"9522e6b1-45b6-4a27-9a44-\
f7ea89b29d57"]
}, Open  ]]
},
WindowSize->{1315, 855},
WindowMargins->{{Automatic, 165}, {Automatic, -180}},
FrontEndVersion->"12.0 for Mac OS X x86 (64-bit) (April 8, 2019)",
StyleDefinitions->"Default.nb"
]
(* End of Notebook Content *)

(* Internal cache information *)
(*CellTagsOutline
CellTagsIndex->{}
*)
(*CellTagsIndex
CellTagsIndex->{}
*)
(*NotebookFileOutline
Notebook[{
Cell[CellGroupData[{
Cell[580, 22, 156, 2, 45, "Subsubsection",ExpressionUUID->"b783a32a-b7a4-4bd1-bbf8-f6d489d35f55"],
Cell[739, 26, 848, 24, 68, "Input",ExpressionUUID->"970d5f22-e2a2-48f7-a0b3-383b48fa4ea0",
 InitializationCell->True],
Cell[1590, 52, 1184, 34, 110, "Input",ExpressionUUID->"2b1cab64-44f6-418f-85fc-4574cb852f01",
 InitializationCell->True],
Cell[2777, 88, 1586, 43, 131, "Input",ExpressionUUID->"52bb01b5-e8f6-4e37-9bcf-8ccec8560fef",
 InitializationCell->True],
Cell[4366, 133, 1497, 41, 131, "Input",ExpressionUUID->"21772e0a-1401-43df-b1dc-46276c678a94",
 InitializationCell->True],
Cell[5866, 176, 852, 24, 89, "Input",ExpressionUUID->"6d2cc605-dbc0-4d54-b629-d1b2524c0511",
 InitializationCell->True],
Cell[6721, 202, 1087, 31, 89, "Input",ExpressionUUID->"8cf807bd-1f72-4232-92ce-446971fb84d8",
 InitializationCell->True],
Cell[7811, 235, 933, 27, 36, "Code",ExpressionUUID->"1fcd0d49-205e-4be3-bc5e-76d4d47e4686",
 InitializationCell->False],
Cell[8747, 264, 1368, 40, 91, "Code",ExpressionUUID->"3aa75258-772a-44db-b4b0-7593dad0fc97"],
Cell[10118, 306, 1524, 45, 91, "Code",ExpressionUUID->"476bbb6c-1c70-4348-a474-a4956233d65b"],
Cell[11645, 353, 2358, 66, 215, "Input",ExpressionUUID->"aec9b2aa-536c-411a-ac1e-777b45b86157",
 InitializationCell->True],
Cell[14006, 421, 2363, 66, 215, "Input",ExpressionUUID->"bfdb32f3-d5b2-49ff-941f-381fa07b3983",
 InitializationCell->True],
Cell[16372, 489, 2068, 58, 131, "Input",ExpressionUUID->"c24331f4-62b4-4585-a6b4-1bac8caa6615",
 InitializationCell->True],
Cell[18443, 549, 2495, 70, 194, "Input",ExpressionUUID->"6a0b69d3-92e0-49bf-9ad6-aee79c82ad38",
 InitializationCell->True],
Cell[20941, 621, 2497, 70, 194, "Input",ExpressionUUID->"560d4f8a-7b56-4aa7-a8e0-53b3242519d2",
 InitializationCell->True],
Cell[23441, 693, 2345, 68, 110, "Input",ExpressionUUID->"1176e349-07a8-4a11-be32-502cb485bdaa",
 InitializationCell->True],
Cell[25789, 763, 2862, 76, 257, "Input",ExpressionUUID->"5f0df813-c82e-45f7-b9b8-4b6bb797c2c8",
 InitializationCell->True],
Cell[28654, 841, 1086, 28, 89, "Input",ExpressionUUID->"188e2f1a-1013-4250-a254-7ef1b6c0aa08",
 InitializationCell->True],
Cell[29743, 871, 1094, 28, 89, "Input",ExpressionUUID->"4b82c364-688b-4b44-8f01-7e838b388fab",
 InitializationCell->True],
Cell[30840, 901, 1125, 28, 89, "Input",ExpressionUUID->"306cd5ff-e651-46b9-a0f0-f95032b4c8de",
 InitializationCell->True],
Cell[31968, 931, 1154, 29, 89, "Input",ExpressionUUID->"967ae580-9d18-4edb-84e2-11ab8a14378d",
 InitializationCell->True],
Cell[33125, 962, 152, 2, 35, "Text",ExpressionUUID->"b4448745-4de7-43b0-bef7-0c90c2c5dd1e"],
Cell[33280, 966, 1346, 38, 68, "Input",ExpressionUUID->"ed608560-6cca-4a1d-9f01-c792724cb056",
 InitializationCell->True],
Cell[34629, 1006, 2224, 63, 89, "Input",ExpressionUUID->"2ce23037-c2b8-4353-9e3f-b95b217bf940",
 InitializationCell->True],
Cell[36856, 1071, 1990, 55, 131, "Input",ExpressionUUID->"2e3e0c02-0d2f-4623-9ade-a38ebc6184a9",
 InitializationCell->True],
Cell[38849, 1128, 2925, 80, 152, "Input",ExpressionUUID->"e771734d-e1d6-4bb0-a8c1-670cb3231f12",
 InitializationCell->True],
Cell[41777, 1210, 1993, 55, 131, "Input",ExpressionUUID->"dec1344a-5fb7-42b0-a965-088ebca9052a",
 InitializationCell->True],
Cell[43773, 1267, 2928, 80, 152, "Input",ExpressionUUID->"cb10e1c6-041b-4574-91b4-e23b63e9042d",
 InitializationCell->True],
Cell[46704, 1349, 336, 10, 46, "Input",ExpressionUUID->"38d25c3c-3c45-4cc1-b407-132d618b585a",
 InitializationCell->True],
Cell[47043, 1361, 885, 26, 46, "Input",ExpressionUUID->"4503804b-f0fd-4bfe-a98a-883e23f47b77",
 InitializationCell->True],
Cell[47931, 1389, 888, 26, 46, "Input",ExpressionUUID->"c8785677-47e2-4599-898b-2546c1a1d970",
 InitializationCell->True],
Cell[48822, 1417, 454, 14, 46, "Input",ExpressionUUID->"3ee3e386-6c1e-4935-90d6-59be2913960f",
 InitializationCell->True],
Cell[49279, 1433, 1379, 41, 68, "Input",ExpressionUUID->"298ed64c-ba0e-43e6-8418-0d500e33c569",
 InitializationCell->True],
Cell[50661, 1476, 1382, 41, 68, "Input",ExpressionUUID->"08e96f01-08a2-405a-bd4d-c7375f3d4b0d",
 InitializationCell->True],
Cell[52046, 1519, 1275, 36, 89, "Input",ExpressionUUID->"d249276b-0b4c-4f0c-9cf6-596ce4331888",
 InitializationCell->True]
}, Closed]],
Cell[CellGroupData[{
Cell[53358, 1560, 3132, 65, 37, "Subsubsection",ExpressionUUID->"992fdc32-0213-4f71-9d46-ec2b7591bf56"],
Cell[56493, 1627, 299, 5, 35, "Text",ExpressionUUID->"58b6862a-13d2-4cc8-b233-03ecef08f27f"],
Cell[56795, 1634, 950, 25, 157, "Input",ExpressionUUID->"41784d27-4cde-4c1f-a774-4dbce5488e21"],
Cell[57748, 1661, 493, 9, 35, "Text",ExpressionUUID->"176712ee-d92c-4674-b98f-976e20bf1d1e"],
Cell[58244, 1672, 445, 10, 30, "Input",ExpressionUUID->"f76de639-71e8-4bf2-a618-6bec3326192f"],
Cell[CellGroupData[{
Cell[58714, 1686, 3418, 53, 30, "Input",ExpressionUUID->"8899effb-fe35-44e6-a65b-055c3414454f"],
Cell[62135, 1741, 1326, 22, 34, "Output",ExpressionUUID->"a7f95d7c-27dd-46ee-b33c-1c2b2e71b76c"]
}, Open  ]],
Cell[63476, 1766, 412, 14, 30, "Input",ExpressionUUID->"d970bf65-f354-4207-9278-e13f41d6ae73"],
Cell[63891, 1782, 405, 6, 35, "Text",ExpressionUUID->"156da5ae-47ce-42d2-a23a-5768bf010f6b"],
Cell[64299, 1790, 997, 20, 30, "Input",ExpressionUUID->"8970d80b-dcad-4a45-b158-87fe65ea3e20"],
Cell[65299, 1812, 568, 15, 50, "Input",ExpressionUUID->"f0714db2-a617-42ae-a53d-137654194899"],
Cell[65870, 1829, 447, 7, 35, "Text",ExpressionUUID->"b6d7e3b9-dca5-435d-8a8c-4934a94fe30b"],
Cell[CellGroupData[{
Cell[66342, 1840, 6728, 132, 136, "Input",ExpressionUUID->"53756eca-9606-40f6-8c46-c330e07232a8"],
Cell[73073, 1974, 2473, 38, 24, "Print",ExpressionUUID->"c039fa2e-4b1a-4a12-94ac-a7c85ffcaeb9"]
}, Open  ]],
Cell[75561, 2015, 479, 7, 35, "Text",ExpressionUUID->"b7d7ea28-9acd-4512-bac9-9cee51d35f2c"],
Cell[CellGroupData[{
Cell[76065, 2026, 678, 15, 30, "Input",ExpressionUUID->"9611435a-f010-4396-b273-7d2ab62860e8"],
Cell[76746, 2043, 257, 6, 34, "Output",ExpressionUUID->"a838055a-43f3-429f-afcc-6678db3be58a"]
}, Open  ]],
Cell[77018, 2052, 587, 17, 30, "Input",ExpressionUUID->"94317bcb-d44c-4778-95bb-027e8cf6e9c6"],
Cell[CellGroupData[{
Cell[77630, 2073, 939, 24, 52, "Input",ExpressionUUID->"d6a6618c-e54a-45a7-801f-509f653fb9da"],
Cell[78572, 2099, 198, 4, 34, "Output",ExpressionUUID->"75be0253-be9c-46b5-a2cc-17891d52640a"]
}, Open  ]],
Cell[CellGroupData[{
Cell[78807, 2108, 5050, 116, 178, "Input",ExpressionUUID->"a9f6d42e-bc16-4c4d-a5e7-e4d9898ba04c"],
Cell[83860, 2226, 84619, 1604, 312, "Output",ExpressionUUID->"0836934a-3472-4764-995d-e1af27d8764f"]
}, Open  ]],
Cell[168494, 3833, 747, 13, 58, "Text",ExpressionUUID->"9522e6b1-45b6-4a27-9a44-f7ea89b29d57"]
}, Open  ]]
}
]
*)
